# Supplementary material for: Genome-wide allele and haplotype-sharing patterns suggested one unique Hmong–Mein-related lineage and biological adaptation history in Southwest China
Source: Hum Genomics. 2023 Jan 31;17:3. doi: 10.1186/s40246-023-00452-0 (PMC9887792; doi:10.1186/s40246-023-00452-0)
Supplement: Supplementary file 1 — Additional file 1. Table S1. Z-scores of admixture-f3 in the form f3(X, Y; Miao_Longli). Table S2. Z-scores of admixture-f3 in the form f3(X, Y; Miao_Duyun). Table S3. Z-scores of admixture-f3 in the form f3(X, Y; Miao_Congjiang). Table S4. Z-scores of admixture-f3 in the form f3(X, Y; Miao_Nayong). Table S5. Results of f4-statistics in the form f4(Northern Han, Four Miao populations; reference populations, Mbuti). Table S6. Results of f4-statistics in the form f4(Han, Four Miao populations; reference populations, Mbuti). Table S7. Results of f4-statistics in the form f4(Miao_Congjiang, Four Miao populations; reference populations, Mbuti). Table S8. Two-way admixture models for the formation of Miao people. Table S9. Three-way admixture models for the formation of Miao people. Table S10. MALDER results showed the admixture times of Miao people. [file 40246_2023_452_MOESM1_ESM.xlsx]

## Sheet: Supplementary Table 1
Table S1: Z-scores of admixture-f3 in the form f3(X, Y; Miao_Longli)
Source populations	Japanese	Han	Yi	Miao	Daur	Mongolian	Hezhen	Xibo	Northern_Han	Dai	Lahu	She	Naxi	Tu	Dong_Congjiang	Zhuang_Congjiang	Miao_Congjiang	Miao_Duyun	Miao_Nayong	Atayal_Taiwan	Agta_Philippines	Cebuano_Philippines	Paiwan_Taiwan	Tujia	Brahui	Balochi	Basque	Pima	Hazara	Makrani	Sindhi	Pathan	Kalash	Burusho	Mbuti	Biaka	Melanesian	French	Papuan	Druze	Bedouin	Sardinian	Palestinian	Colombian	Cambodian	Orcadian	Surui	Maya	Russian
Japanese	NA	37.713	35.516	28.597	43.473	42.539	41.182	41.445	39.365	25.937	29.27	32.114	36.99	38.173	24.93	22.379	14.946	19.43	-4.977	26.621	30.727	29.073	27.388	33.255	34.92	34.677	34.282	35.39	39.467	34.62	34.501	35.539	32.673	35.553	30.532	30.893	29.222	33.855	30.103	34.05	33.58	32.885	33.515	35.425	26.578	34.699	33.991	37.061	36.005
Han	37.713	NA	32.783	27.57	35.352	36.249	34.552	35.316	35.627	29.464	29.88	30.705	33.596	33.828	26.299	23.778	15.979	20.003	-5.714	29.788	29.272	31.525	30.673	31.868	28.756	27.8	27.885	27.825	32.957	28.007	27.757	28.578	26.405	29.003	24.617	25.011	27.371	27.8	25.955	27.897	27.707	26.459	27.539	28.443	28.689	28.162	26.7	29.516	29.058
Yi	35.516	32.783	NA	27.65	36.256	38.265	36.067	36.71	35.881	25.123	29.765	28.006	40.045	37.762	22.343	19.789	12.94	16.547	-4.061	21.367	26.558	23.508	21.573	30.817	32.639	31.75	31.66	30.076	36.088	31.388	30.869	32.748	31.295	32.523	29.413	30.104	24.817	31.467	26.113	31.229	31.857	30.077	31.188	28.8	25.578	31.535	27.46	30.182	31.994
Miao	28.597	27.57	27.65	NA	27.408	28.473	26.787	27.583	28.11	23.671	23.905	23.831	27.054	26.915	20.218	17.687	12.79	14.222	-5.226	21.715	22.066	23.868	21.096	26.095	22.323	21.295	22.291	20.755	26.231	21.567	21.691	22.078	21.001	22.411	20.491	20.341	20.428	21.84	19.117	21.801	21.471	21.071	21.711	21.424	23.236	22.515	20.651	23.009	22.216
Daur	43.473	35.352	36.256	27.408	NA	44.14	44.32	41.193	37.97	24.482	28.644	30.069	37.608	37.635	23.408	20.133	13.448	17.764	-4.146	23.643	29.392	25.885	23.317	31.848	36.458	35.299	36.051	35.14	41.738	35.477	34.907	36.375	33.767	36.459	31.307	31.188	27.831	35.618	27.946	35.051	34.726	35.036	34.598	36.915	25.948	35.534	33.535	38.427	37.332
Mongolian	42.539	36.249	38.265	28.473	44.14	NA	43.904	42.608	39.923	25.813	28.856	30.102	38.06	39.55	24.306	20.918	14.048	18.301	-5.459	24.748	30.963	29.194	24.847	33.587	40.676	40.498	40.449	39.228	45.387	40.033	39.153	41.541	38.242	41.565	34.052	34.834	31.284	40.732	31.084	40.089	40.175	38.845	39.714	39.197	28.301	41.102	37.171	42.695	42.272
Hezhen	41.182	34.552	36.067	26.787	44.32	43.904	NA	42.002	36.534	23.995	28.166	28.618	36.436	35.966	22.73	20.337	12.96	17.162	-5.627	23.133	28.523	26.051	22.787	31.347	34.078	33.681	35.497	35.722	41.024	33.562	33.458	35.281	32.546	34.725	30.223	30.779	26.23	34.659	28.143	33.306	33.576	32.77	33.61	35.645	25.846	36.117	32.951	37.814	36.934
Xibo	41.445	35.316	36.71	27.583	41.193	42.608	42.002	NA	37.096	24.745	29.297	29.355	37.26	35.848	23.378	20.761	13.963	17.991	-5.063	23.689	31.576	27.957	25.062	31.707	39.445	38.553	39.176	33.699	42.256	39.068	36.828	38.328	35.594	38.371	32.494	33.071	30.505	38.704	31.386	38.314	37.411	37.693	37.719	33.552	26.389	39.28	32.878	37.454	39.751
Northern_Han	39.365	35.627	35.881	28.11	37.97	39.923	36.534	37.096	NA	25.424	29.896	30.387	36.746	34.972	23.659	20.874	13.907	17.559	-6.076	23.735	28.437	27.073	25.944	32.543	31.217	30.506	31.372	29.909	36.491	30.123	29.78	32.3	29.389	30.704	27.185	28.021	27.185	30.849	27.278	30.434	30.543	29.638	30.262	30.001	27.357	31.711	28.62	31.575	31.339
Dai	25.937	29.464	25.123	23.671	24.482	25.813	23.995	24.745	25.424	NA	30.354	23.918	24.448	22.912	26.272	26.009	17.212	20.429	-6.405	30.226	28.489	31.115	29.235	25.869	24.973	24.027	24.724	21.196	25.798	24.838	25.669	25.268	23.497	24.861	22.636	22.366	25.039	25.004	23.99	25.588	24.526	23.922	24.605	21.25	29.717	25.738	19.027	22.331	25.227
Lahu	29.27	29.88	29.765	23.905	28.644	28.856	28.166	29.297	29.896	30.354	NA	24.088	30.658	29.932	22.244	21.329	13.546	15.884	-4.744	24.351	27.405	26.96	23.714	26.603	29.723	29.559	28.638	24.113	30.545	29.697	29.866	30.192	29.482	29.994	28.195	28.713	22.85	28.891	23.781	29.276	29.029	28.069	29.3	23.709	32.409	28.139	22.41	26.641	29.123
She	32.114	30.705	28.006	23.831	30.069	30.102	28.618	29.355	30.387	23.918	24.088	NA	28.193	26.781	21.89	20.891	14.001	16.954	-6.278	25.45	25.173	26.442	25.323	26.809	23.431	21.921	23.091	22.876	27.655	22.576	22.937	23.942	21.894	24.332	20.752	21.699	21.268	22.93	20.472	22.624	22.859	22.142	22.862	23.055	24.711	23.666	21.162	25.158	23.959
Naxi	36.99	33.596	40.045	27.054	37.608	38.06	36.436	37.26	36.746	24.448	30.658	28.193	NA	37.816	22.267	19.539	12.602	16.991	-5.135	22.116	26.586	25.67	21.846	31.303	32.905	32.096	31.516	29.687	36.69	31.955	32.589	33.068	31.054	33.742	30.433	31.703	26.61	31.985	28.176	32.07	32.442	30.668	31.83	29.112	27.187	31.856	26.843	31.162	32.956
Tu	38.173	33.828	37.762	26.915	37.635	39.55	35.966	35.848	34.972	22.912	29.932	26.781	37.816	NA	22.271	20.299	12.996	16.65	-4.507	22.744	30.669	25.777	22.929	29.968	35.851	34.742	37.122	32.596	38.377	35.144	34.216	36.108	33.651	35.062	31.656	32.275	27.725	35.628	30.814	35.384	35.192	35.283	35.011	33.788	26.299	38.272	31.886	34.41	36.949
Dong_Congjiang	24.93	26.299	22.343	20.218	23.408	24.306	22.73	23.378	23.659	26.272	22.244	21.89	22.267	22.271	NA	22.917	17.102	18.516	-5.632	24.69	22.81	25.373	23.864	22.892	21.698	20.906	20.719	18.693	22.867	21.068	21.162	21.833	20.244	21.638	20.267	20.779	20.261	20.869	19.534	20.667	20.859	20.274	20.832	18.64	23.943	20.877	17.435	20.056	21.107
Zhuang_Congjiang	22.379	23.778	19.789	17.687	20.133	20.918	20.337	20.761	20.874	26.009	21.329	20.891	19.539	20.299	22.917	NA	16.388	16.956	-6.721	23.292	20.995	25.07	22.559	20.358	19.322	18.845	18.172	16.316	20.091	18.768	19.248	19.332	18.259	19.17	18.217	18.588	18.399	18.252	17.01	18.082	18.221	17.65	18.511	16.698	24.091	18.41	14.976	17.84	18.697
Miao_Congjiang	14.946	15.979	12.94	12.79	13.448	14.048	12.96	13.963	13.907	17.212	13.546	14.001	12.602	12.996	17.102	16.388	NA	12.742	-3.161	16.135	13.949	16.516	15.013	14.451	13.167	12.556	12.312	10.307	13.13	12.592	12.813	13.095	12.193	12.924	12.493	12.511	12.181	12.328	11.462	12.113	12.194	11.882	12.408	10.92	15.418	12.375	10.209	11.167	12.471
Miao_Duyun	19.43	20.003	16.547	14.222	17.764	18.301	17.162	17.991	17.559	20.429	15.884	16.954	16.991	16.65	18.516	16.956	12.742	NA	-6.108	19.368	18.049	19.758	18.408	17.796	15.162	14.675	14.158	13.607	16.299	14.86	15.077	15.271	14.182	14.964	13.832	14.55	14.878	14.418	13.453	13.891	14.276	13.872	14.53	13.834	18.87	14.395	12.157	14.867	14.637
Miao_Nayong	-4.977	-5.714	-4.061	-5.226	-4.146	-5.459	-5.627	-5.063	-6.076	-6.405	-4.744	-6.278	-5.135	-4.507	-5.632	-6.721	-3.161	-6.108	NA	-5.12	-5.498	-5.706	-5.496	-4.818	-5.248	-5.337	-4.902	-4.016	-5.758	-5.37	-4.934	-4.976	-5.632	-4.795	-3.24	-3.44	-3.323	-4.719	-3.474	-5.317	-5.204	-5.041	-5.256	-4.054	-5.36	-4.798	-3.468	-5	-5.291
Atayal_Taiwan	26.621	29.788	21.367	21.715	23.643	24.748	23.133	23.689	23.735	30.226	24.351	25.45	22.116	22.744	24.69	23.292	16.135	19.368	-5.12	NA	35.314	43.91	43.248	24.496	24.773	24.415	23.89	19.339	24.901	23.948	24.244	24.766	23.291	24.782	20.578	21.87	23.929	23.448	20.558	23.162	23.546	22.65	23.669	19.4	27.667	23.79	16.692	21.602	24.339
Agta_Philippines	30.727	29.272	26.558	22.066	29.392	30.963	28.523	31.576	28.437	28.489	27.405	25.173	26.586	30.669	22.81	20.995	13.949	18.049	-5.498	35.314	NA	41.479	34.934	26.379	49.977	49.375	49.095	31.916	44.143	49.491	49.263	48.456	47.313	47.509	48.306	49.021	48.363	49.486	48.264	49.633	50.45	48.101	49.526	31.708	33.298	48.848	29.287	34.951	48.051
Cebuano_Philippines	29.073	31.525	23.508	23.868	25.885	29.194	26.051	27.957	27.073	31.115	26.96	26.442	25.67	25.777	25.373	25.07	16.516	19.758	-5.706	43.91	41.479	NA	43.34	26.834	37.335	37.335	36.986	26.389	32.263	37.368	37.236	37.22	35.843	34.62	35.678	36.194	32.16	35.59	34.828	35.979	36.529	35.761	36.625	27.419	30.692	37.474	23.665	27.605	35.558
Paiwan_Taiwan	27.388	30.673	21.573	21.096	23.317	24.847	22.787	25.062	25.944	29.235	23.714	25.323	21.846	22.929	23.864	22.559	15.013	18.408	-5.496	43.248	34.934	43.34	NA	25.676	24.383	23.703	22.422	19.77	25.053	24.099	24.348	24.715	23.586	24.034	21.596	22.138	23.161	23.299	19.979	22.881	23.212	22.447	23.191	19.627	26.63	23.373	18.198	22.045	23.419
Tujia	33.255	31.868	30.817	26.095	31.848	33.587	31.347	31.707	32.543	25.869	26.603	26.809	31.303	29.968	22.892	20.358	14.451	17.796	-4.818	24.496	26.379	26.834	25.676	NA	25.797	24.824	26.072	24.992	29.832	25.105	25.04	25.957	24.621	26.825	24.134	24.334	23.11	25.691	22.056	25.551	25.047	24.792	24.725	24.119	25.39	26.181	23.086	27.618	26.624
Brahui	34.92	28.756	32.639	22.323	36.458	40.676	34.078	39.445	31.217	24.973	29.723	23.431	32.905	35.851	21.698	19.322	13.167	15.162	-5.248	24.773	49.977	37.335	24.383	25.797	NA	94.321	92.966	50.63	76.718	94.593	89.918	93.029	90.568	88.546	75.123	75.956	51.351	93.564	54.72	94.462	94.439	92.603	94.899	50.325	40.668	92.215	47.081	59.037	91.675
Balochi	34.677	27.8	31.75	21.295	35.299	40.498	33.681	38.553	30.506	24.027	29.559	21.921	32.096	34.742	20.906	18.845	12.556	14.675	-5.337	24.415	49.375	37.335	23.703	24.824	94.321	NA	93.463	49.52	77.056	93.677	89.002	92.071	89.996	88.532	73.935	74.965	51.473	94.001	54.456	94.277	94.031	93.047	94.233	49.425	39.897	92.729	47.193	57.632	91.994
Basque	34.282	27.885	31.66	22.291	36.051	40.449	35.497	39.176	31.372	24.724	28.638	23.091	31.516	37.122	20.719	18.172	12.312	14.158	-4.902	23.89	49.095	36.986	22.422	26.072	92.966	93.463	NA	49.884	78.018	92.937	89.383	93.103	88.355	87.932	70.514	70.554	48.941	100.606	51.698	97.23	96.908	99.983	97.998	49.607	38.708	99.086	45.777	60.34	97.456
Pima	35.39	27.825	30.076	20.755	35.14	39.228	35.722	33.699	29.909	21.196	24.113	22.876	29.687	32.596	18.693	16.316	10.307	13.607	-4.016	19.339	31.916	26.389	19.77	24.992	50.63	49.52	49.884	NA	49.993	49.595	49.277	50.263	46.711	50.54	38.291	38.935	32.078	50.303	33.885	47.987	48.227	48.863	48.32	75.526	28.308	51.079	74.759	79.5	51.8
Hazara	39.467	32.957	36.088	26.231	41.738	45.387	41.024	42.256	36.491	25.798	30.545	27.655	36.69	38.377	22.867	20.091	13.13	16.299	-5.758	24.901	44.143	32.263	25.053	29.832	76.718	77.056	78.018	49.993	NA	76.324	73.268	76.461	72.891	72.249	62.115	62.736	43.782	78.083	47.271	77.266	76.799	76.642	77.229	51.771	35.935	78.408	46.715	56.318	76.818
Makrani	34.62	28.007	31.388	21.567	35.477	40.033	33.562	39.068	30.123	24.838	29.697	22.576	31.955	35.144	21.068	18.768	12.592	14.86	-5.37	23.948	49.491	37.368	24.099	25.105	94.593	93.677	92.937	49.595	76.324	NA	88.703	91.741	89.289	87.139	77.729	79.22	51.62	93.35	54.051	94.461	94.407	92.262	94.579	49.528	40.784	92.266	46.763	58.165	91.265
Sindhi	34.501	27.757	30.869	21.691	34.907	39.153	33.458	36.828	29.78	25.669	29.866	22.937	32.589	34.216	21.162	19.248	12.813	15.077	-4.934	24.244	49.263	37.236	24.348	25.04	89.918	89.002	89.383	49.277	73.268	88.703	NA	88.931	85.908	84.404	71.747	73.385	52.795	88.507	56.021	88.865	88.407	87.948	89.215	48.762	39.293	87.679	46.848	57.335	87.521
Pathan	35.539	28.578	32.748	22.078	36.375	41.541	35.281	38.328	32.3	25.268	30.192	23.942	33.068	36.108	21.833	19.332	13.095	15.271	-4.976	24.766	48.456	37.22	24.715	25.957	93.029	92.071	93.103	50.263	76.461	91.741	88.931	NA	89.668	87.717	71.07	72.166	50.782	93.27	54.288	92.915	92.034	91.765	92.947	50.13	39.931	92.303	47.662	58.407	92.154
Kalash	32.673	26.405	31.295	21.001	33.767	38.242	32.546	35.594	29.389	23.497	29.482	21.894	31.054	33.651	20.244	18.259	12.193	14.182	-5.632	23.291	47.313	35.843	23.586	24.621	90.568	89.996	88.355	46.711	72.891	89.289	85.908	89.668	NA	86.181	66.576	68.329	49.386	89.345	53.05	89.358	88.535	87.775	88.993	47.298	37.748	88.686	44.745	55.701	87.623
Burusho	35.553	29.003	32.523	22.411	36.459	41.565	34.725	38.371	30.704	24.861	29.994	24.332	33.742	35.062	21.638	19.17	12.924	14.964	-4.795	24.782	47.509	34.62	24.034	26.825	88.546	88.532	87.932	50.54	72.249	87.139	84.404	87.717	86.181	NA	67.84	69.096	48.499	87.61	53.303	88.411	87.185	86.865	88.043	50.005	38.731	87.511	47.073	57.048	86.295
Mbuti	30.532	24.617	29.413	20.491	31.307	34.052	30.223	32.494	27.185	22.636	28.195	20.752	30.433	31.656	20.267	18.217	12.493	13.832	-3.24	20.578	48.306	35.678	21.596	24.134	75.123	73.935	70.514	38.291	62.115	77.729	71.747	71.07	66.576	67.84	NA	115.419	47.827	71.862	50.779	75.879	80.817	72.557	79.51	41.639	34.589	71.708	35.414	48.01	69.041
Biaka	30.893	25.011	30.104	20.341	31.188	34.834	30.779	33.071	28.021	22.366	28.713	21.699	31.703	32.275	20.779	18.588	12.511	14.55	-3.44	21.87	49.021	36.194	22.138	24.334	75.956	74.965	70.554	38.935	62.736	79.22	73.385	72.166	68.329	69.096	115.419	NA	48.87	72.917	51.77	76.73	81.932	72.925	80.871	42.078	35.982	72.727	36.804	48.515	70.193
Melanesian	29.222	27.371	24.817	20.428	27.831	31.284	26.23	30.505	27.185	25.039	22.85	21.268	26.61	27.725	20.261	18.399	12.181	14.878	-3.323	23.929	48.363	32.16	23.161	23.11	51.351	51.473	48.941	32.078	43.782	51.62	52.795	50.782	49.386	48.499	47.827	48.87	NA	47.653	70.463	47.961	50.486	48.073	50.363	31.915	32.521	48.34	26.967	35.501	47.327
French	33.855	27.8	31.467	21.84	35.618	40.732	34.659	38.704	30.849	25.004	28.891	22.93	31.985	35.628	20.869	18.252	12.328	14.418	-4.719	23.448	49.486	35.59	23.299	25.691	93.564	94.001	100.606	50.303	78.083	93.35	88.507	93.27	89.345	87.61	71.862	72.917	47.653	NA	51.449	97.504	97.161	99.936	97.55	50.362	39.266	100.017	46.883	60.646	98.703
Papuan	30.103	25.955	26.113	19.117	27.946	31.084	28.143	31.386	27.278	23.99	23.781	20.472	28.176	30.814	19.534	17.01	11.462	13.453	-3.474	20.558	48.264	34.828	19.979	22.056	54.72	54.456	51.698	33.885	47.271	54.051	56.021	54.288	53.05	53.303	50.779	51.77	70.463	51.449	NA	51.732	53.333	51.58	53.357	32.673	33.994	51.488	30.765	38.455	50.939
Druze	34.05	27.897	31.229	21.801	35.051	40.089	33.306	38.314	30.434	25.588	29.276	22.624	32.07	35.384	20.667	18.082	12.113	13.891	-5.317	23.162	49.633	35.979	22.881	25.551	94.462	94.277	97.23	47.987	77.266	94.461	88.865	92.915	89.358	88.411	75.879	76.73	47.961	97.504	51.732	NA	99.408	98.148	99.302	48.322	39.411	96.584	44.397	58.512	93.977
Bedouin	33.58	27.707	31.857	21.471	34.726	40.175	33.576	37.411	30.543	24.526	29.029	22.859	32.442	35.192	20.859	18.221	12.194	14.276	-5.204	23.546	50.45	36.529	23.212	25.047	94.439	94.031	96.908	48.227	76.799	94.407	88.407	92.034	88.535	87.185	80.817	81.932	50.486	97.161	53.333	99.408	NA	98.146	100.225	48.547	39.361	95.848	44.791	58.978	93.406
Sardinian	32.885	26.459	30.077	21.071	35.036	38.845	32.77	37.693	29.638	23.922	28.069	22.142	30.668	35.283	20.274	17.65	11.882	13.872	-5.041	22.65	48.101	35.761	22.447	24.792	92.603	93.047	99.983	48.863	76.642	92.262	87.948	91.765	87.775	86.865	72.557	72.925	48.073	99.936	51.58	98.148	98.146	NA	98.532	48.15	38.691	97.935	44.404	58.956	96.524
Palestinian	33.515	27.539	31.188	21.711	34.598	39.714	33.61	37.719	30.262	24.605	29.3	22.862	31.83	35.011	20.832	18.511	12.408	14.53	-5.256	23.669	49.526	36.625	23.191	24.725	94.899	94.233	97.998	48.32	77.229	94.579	89.215	92.947	88.993	88.043	79.51	80.871	50.363	97.55	53.357	99.302	100.225	98.532	NA	48.367	38.727	96.498	45.132	58.403	94.265
Colombian	35.425	28.443	28.8	21.424	36.915	39.197	35.645	33.552	30.001	21.25	23.709	23.055	29.112	33.788	18.64	16.698	10.92	13.834	-4.054	19.4	31.708	27.419	19.627	24.119	50.325	49.425	49.607	75.526	51.771	49.528	48.762	50.13	47.298	50.005	41.639	42.078	31.915	50.362	32.673	48.322	48.547	48.15	48.367	NA	27.283	49.72	77.819	82.429	51.679
Cambodian	26.578	28.689	25.578	23.236	25.948	28.301	25.846	26.389	27.357	29.717	32.409	24.711	27.187	26.299	23.943	24.091	15.418	18.87	-5.36	27.667	33.298	30.692	26.63	25.39	40.668	39.897	38.708	28.308	35.935	40.784	39.293	39.931	37.748	38.731	34.589	35.982	32.521	39.266	33.994	39.411	39.361	38.691	38.727	27.283	NA	39.156	25.566	30.424	38.903
Orcadian	34.699	28.162	31.535	22.515	35.534	41.102	36.117	39.28	31.711	25.738	28.139	23.666	31.856	38.272	20.877	18.41	12.375	14.395	-4.798	23.79	48.848	37.474	23.373	26.181	92.215	92.729	99.086	51.079	78.408	92.266	87.679	92.303	88.686	87.511	71.708	72.727	48.34	100.017	51.488	96.584	95.848	97.935	96.498	49.72	39.156	NA	46.657	60.733	97.512
Surui	33.991	26.7	27.46	20.651	33.535	37.171	32.951	32.878	28.62	19.027	22.41	21.162	26.843	31.886	17.435	14.976	10.209	12.157	-3.468	16.692	29.287	23.665	18.198	23.086	47.081	47.193	45.777	74.759	46.715	46.763	46.848	47.662	44.745	47.073	35.414	36.804	26.967	46.883	30.765	44.397	44.791	44.404	45.132	77.819	25.566	46.657	NA	83.105	49.077
Maya	37.061	29.516	30.182	23.009	38.427	42.695	37.814	37.454	31.575	22.331	26.641	25.158	31.162	34.41	20.056	17.84	11.167	14.867	-5	21.602	34.951	27.605	22.045	27.618	59.037	57.632	60.34	79.5	56.318	58.165	57.335	58.407	55.701	57.048	48.01	48.515	35.501	60.646	38.455	58.512	58.978	58.956	58.403	82.429	30.424	60.733	83.105	NA	60.487
Russian	36.005	29.058	31.994	22.216	37.332	42.272	36.934	39.751	31.339	25.227	29.123	23.959	32.956	36.949	21.107	18.697	12.471	14.637	-5.291	24.339	48.051	35.558	23.419	26.624	91.675	91.994	97.456	51.8	76.818	91.265	87.521	92.154	87.623	86.295	69.041	70.193	47.327	98.703	50.939	93.977	93.406	96.524	94.265	51.679	38.903	97.512	49.077	60.487	NA
Mandenka	31.354	25.601	30.045	20.88	32.611	35.518	31.913	34.211	28.975	22.316	28.388	21.055	32.183	33.115	20.098	17.938	12.01	14.199	-4.19	22.043	48.674	35.674	21.99	24.505	78.899	77.837	74.474	41.283	65.418	82.145	75.993	74.619	71.72	72.12	110.922	112.266	49.876	76.317	52.832	79.904	85.253	77.182	84.411	43.397	36.055	75.394	37.439	51.025	73.896
Yoruba	31.237	25.657	30.544	20.64	32.968	35.655	32.405	34.177	28.722	22.783	28.583	21.367	31.541	33.113	20.474	18.196	12.2	14.498	-4.201	22.1	48.161	35.193	22.079	24.914	76.966	76.557	72.735	40.522	64.133	80.98	74.856	73.364	70.429	70.626	110.037	112.229	49.243	75.062	52.487	78.357	83.626	75.632	82.726	43.439	35.655	73.998	37.599	50.314	72.425
Yakut	44.149	34.413	38.751	27.227	49.793	50.049	49.016	46.934	38.593	23.848	29.996	28.857	37.744	39.75	22.457	20.021	13.198	16.758	-5.528	22.82	34.976	29.096	22.908	32.308	52.57	52.048	54.404	47.707	55.599	51.8	50.371	53.023	49.848	51.731	42.366	43.193	37.388	54.224	39.075	52.495	51.75	51.921	51.65	48.242	29.228	55.965	45.907	50.136	56.636
San	31.538	25.406	30.024	20.729	31.697	35.055	31.634	33.291	28.133	22.813	27.849	21.088	31.665	33.595	20.505	18.508	12.525	13.637	-2.501	21.258	50.028	36.173	21.954	24.115	76.567	76.119	71.522	39.101	63.894	79.534	74.504	73.243	69.001	70.694	116.355	116.306	47.746	73.246	51.187	76.574	81.66	73.936	81.058	40.908	35.114	73.068	35.43	49.125	69.919
BantuSouthAfrica	31.416	25.35	29.867	20.878	32.753	35.679	32.448	33.899	28.369	22.951	28.341	21.352	31.155	33.453	20.186	18.311	12.519	14.361	-3.274	21.362	48.644	35.213	21.711	24.653	76.85	76.507	71.937	40.949	63.848	80.424	74.289	72.964	69.972	70.101	110.609	112.117	49.173	74.152	51.971	77.563	82.512	74.806	81.876	43.624	35.074	73.229	36.377	50.706	71.481
Karitiana	33.439	26.887	28.661	21.014	36.066	39.179	34.958	34.159	29.265	19.866	23.106	22.198	28.011	33.489	17.825	15.573	9.903	12.757	-4.621	19.136	28.941	25.024	18.469	24.332	47.301	46.291	46.81	74.99	48.249	46.13	46.086	47.131	45.051	46.801	37.475	38.689	30.219	48.358	31.525	45.292	45.441	45.121	45.881	80.656	25.824	47.662	79.79	80.183	49.597
Italian	33.371	26.894	30.456	21.254	34.355	39.616	33.141	37.08	30.531	23.889	28.296	21.761	31.145	34.447	20.155	17.492	11.798	13.975	-4.988	23.061	48.626	35.677	22.57	24.634	93.109	93.15	98.296	48.415	76.792	93.182	87.875	92.239	87.357	87.281	69.643	70.882	47.373	99.011	49.945	97.406	96.698	99.057	97.113	48.654	38.43	97.716	45.257	59.247	96.635
Tuscan	32.752	27.097	30.58	21.632	34.484	39.387	33.568	37.814	30.513	24.371	28.58	22.418	31.855	35.03	20.183	18.332	12.083	14.267	-4.684	23.048	47.231	35.078	22.256	25.347	92.248	92.408	97.392	48.116	75.781	91.933	86.781	90.917	85.475	86.181	69.833	70.618	46.422	98.042	49.138	96.868	96.3	98.79	96.732	47.451	37.939	96.385	44.221	58.732	94.665
Oroqen	39.572	33.888	34.441	26.309	43.151	43.524	44.094	39.368	37.35	23.994	26.707	28.456	36.427	35.093	21.675	19.078	12.849	16.599	-3.765	21.896	28.682	23.523	21.518	30.356	36.327	36.409	36.673	34.594	41.887	36.316	35.666	37.176	34.006	36.794	31.089	32.173	24.459	35.688	27.091	34.506	34.921	34.844	34.642	34.848	25.065	36.559	31.648	37.556	38.339
Mozabite	32.435	26.559	30.691	21.479	35.347	39.836	34.283	38.121	30.569	24.103	28.319	22.216	31.915	35.227	20.403	18.108	11.724	14.165	-4.866	22.671	49.335	36.25	22.976	25.22	90.22	90.317	92.822	47.283	74.556	91.49	86.171	88.652	84.717	84.317	87.447	88.267	51.154	93.639	53.428	95.516	97.265	95.459	96.923	46.991	37.934	92.12	42.395	57.155	90.661
Uygur	39.678	31.663	35.598	25.23	40.453	44.722	39.929	40.596	34.622	26.484	30.293	27.089	36.34	37.25	22.422	19.577	12.82	15.758	-6.057	24.809	42.608	33.375	24.735	29.777	72.857	71.925	74.289	47.154	63.828	72.08	67.925	72.379	68.404	69.01	56.977	59.379	44.922	74.016	46.624	71.426	71.703	72.798	72.717	48.594	35.639	74.281	45.569	54.364	73.439
Adygei	35.178	28.879	31.729	22.383	37.309	41.923	35.008	40.631	31.79	25.279	29.008	23.377	32.226	36.814	21.078	18.543	12.744	13.941	-5.241	23.824	49.384	35.533	23.198	26.384	92.403	93.147	95.466	49.971	76.971	92.384	87.957	92.289	88.111	87.168	71.199	72.095	46.8	96.129	50.649	95.069	94.684	95.305	95.201	49.431	39.675	95.764	46.701	58.798	93.784
Bantu_Kenya	32.78	25.91	31.28	21.285	33.725	36.368	32.562	35.025	29.484	23.159	28.904	21.643	32.086	33.692	20.765	18.36	12.52	14.614	-3.994	22.242	49.489	36.403	22.2	24.997	79.022	78.313	75.006	41.256	65.712	82.47	76.113	75.48	71.515	72.535	110.807	113.027	49.555	76.635	52.715	80.351	85.187	76.967	84.569	43.009	37.01	75.699	37.426	51.164	73.453
Tikopia_Solomon	29.941	28.254	24.299	21.755	26.217	28.47	25.349	27.97	25.968	27.466	24.397	23.561	24.308	26.741	23.016	20.935	14.618	16.556	-4.339	36.137	44.088	45.065	36.338	25.234	39.67	38.952	38.118	26.215	35.575	39.115	39.146	39.142	38.284	37.042	36.093	36.585	54.445	38.372	52.509	38.715	39.524	37.816	39.857	27.207	30.925	37.901	23.795	29.211	37.942
Rennell_Solomon	26.736	26.796	20.804	19.349	22.55	24.965	21.397	25.428	23.707	25.486	20.212	21.437	22.014	23.213	20.957	18.279	12.551	15.411	-4.296	31.316	39.524	37.444	30.021	21.77	33.375	33.058	32.762	23.695	30.706	33.831	34.285	32.908	32.403	32.117	31.932	33.126	43.761	32.179	42.206	33.025	34.253	32.538	34.153	24.031	27.732	32.836	19.146	25.49	31.861
Bellona_Solomon	25.475	27.936	20.519	19.829	23.452	25.786	21.293	26.372	24.045	26.473	19.247	22.962	22.767	22.929	22.005	19.8	13.315	16.451	-4.491	33.48	40.096	34.945	31.703	23.657	33.811	34.08	33.499	24.116	30.734	34.199	34.674	34.16	34.034	32.117	33.678	34.349	42.961	32.707	42.917	33.19	34.563	33.062	34.779	24.782	26.92	33.511	19.875	25.416	32.568
Emae_Vanuatu	30.982	28.104	26.309	20.31	28.193	32.24	27.684	31.873	27.9	25.65	24.595	22.59	27.87	30.198	21.474	19.606	13.535	15.891	-3.276	26.075	51.204	37.453	25.728	23.969	54.468	54.9	52.078	33.219	46.609	54.481	55.355	54.193	52.278	52.142	50.945	51.514	71.644	51.24	79.229	51.671	53.457	51.635	53.673	33.208	34.752	51.807	29.338	37.67	50.817
Ambae_Vanuatu	30.184	28.301	25.814	20.864	28.127	31.979	26.375	31.544	27.401	26.004	24.225	22.708	28.094	29.496	21.562	19.753	13.299	15.198	-4.555	28.878	50.165	36.9	27.111	23.816	52.866	52.555	50.734	33.115	45.121	52.153	53.408	52.507	50.807	50.148	50.122	51.034	68.972	50.483	76.273	50.68	52.627	50.016	52.571	32.82	34.044	50.369	29.376	37.049	49.604
Efate_Vanuatu	31.152	27.375	26.468	20.308	27.927	31.964	27.356	30.828	26.936	25.311	24.541	22.073	28.062	30.224	20.464	18.701	12.827	14.807	-4.199	25.074	51.344	36.609	24.411	23.249	55.427	55.06	52.939	33.74	47.294	54.867	55.909	54.853	53.214	53.2	51.723	52.29	73.759	52.622	82.118	52.318	54.404	52.268	54.53	33.432	34.814	52.586	29.708	38.282	51.646
Tanna_Vanuatu	31.307	27.163	26.738	19.847	28.713	32.907	27.882	32.46	28.077	24.899	24.255	21.781	29.02	30.92	20.407	18.215	12.358	14.695	-3.791	23.424	49.725	35.121	22.869	23.268	56.206	55.786	53.611	34.342	47.577	55.41	56.955	55.32	53.912	53.607	51.79	52.565	75.447	53.404	83.038	53.444	55.295	53.176	55.42	34.301	34.863	53.177	30.607	38.873	52.647
Ureparapara_Vanuatu	30.629	27.858	26.04	20.024	28.058	31.917	26.933	31.163	27.442	25.349	23.773	22.207	28.698	29.371	20.967	19.158	12.559	15.137	-4.493	25.582	48.962	35.707	24.868	23.931	52.441	52.539	50.579	33.472	45.107	52.319	53.763	51.983	51.13	50.14	51.086	51.587	68.079	50.159	76.217	50.437	52.631	50.458	52.605	33.134	33.537	50.526	28.919	36.65	49.313
Pentecost_Vanuatu	30.56	26.346	26.274	19.676	28.423	31.53	28.073	31.704	27.089	24.383	24.595	21.257	28.072	30.955	19.783	18.395	11.809	13.734	-3.613	23.199	49.962	37.178	22.77	22.473	55.06	54.251	52.614	33.12	47.846	54.197	55.07	54.557	52.952	52.301	50.56	51.461	74.883	52.633	81.756	52.388	54.235	52.372	54.261	33.203	34.06	52.141	30.24	38.701	51.757
Ambrym_Vanuatu	30.604	27.415	25.99	19.63	28.065	32.66	27.475	31.404	27.305	25.053	23.8	22.108	28.639	29.753	20.466	18.729	12.349	14.527	-3.366	24.344	50.484	35.227	23.45	23.318	55.088	54.71	52.63	33.734	46.483	54.456	55.767	54.395	52.658	52.013	51.368	51.76	71.976	51.846	81.093	52.357	53.876	52.554	54.228	33.719	33.677	52.128	29.559	37.885	50.98
SantaCruz_Solomon	30.419	26.843	25.866	19.686	27.241	31.608	26.877	31.392	27.065	24.973	23.819	21.636	28.048	29.775	20.169	18.296	12.265	14.389	-3.959	24.08	49.385	34.89	22.772	22.865	53.965	54.153	52.012	33.712	45.507	53.355	55.005	53.514	52.139	51.326	50.196	50.715	71.854	51.067	80.914	50.955	53.011	51.645	53.215	33.118	33.574	51.468	29.261	37.393	50.417
Malaita_Solomon	30.96	30.163	26.482	22.33	28.715	32.342	27.593	32.386	28.487	28.815	24.844	24.528	27.926	30.36	23.328	21.359	14.339	17.437	-4.062	33.002	50.181	40.237	31.725	26.086	51.28	51.331	49.193	32.365	43.333	50.87	51.651	50.766	49.393	48.146	47.303	48.27	71.815	48.814	70.562	48.752	50.876	48.937	50.773	32.52	33.844	48.858	28.618	36.332	48.291
VellaLavella_Solomon	32.136	29.417	27.105	22.479	29.666	33.202	28.916	32.213	28.874	27.919	25.708	24.36	28.591	30.13	22.76	20.838	14.27	17.073	-4.304	31.116	49.123	40.749	30.332	25.566	49.968	50.078	47.472	31.961	44.374	49.907	50.913	49.397	48.268	47.612	46.097	47.004	76.544	47.264	66.99	47.686	49.447	46.929	49.356	32.318	33.735	47.442	27.636	35.685	46.832
Malakula_Vanuatu	30.601	27.165	25.861	19.697	28.264	32.445	27.184	32.184	27.214	24.498	23.255	21.598	28.004	29.525	20.409	18.411	12.394	14.568	-3.51	23.613	49.678	33.934	22.87	23.178	55.438	55.234	53.454	34.454	47.215	55.114	56.142	54.808	53.537	52.386	51.709	52.145	71.797	52.638	80.818	52.63	54.663	52.86	55.113	34.348	33.809	53.078	30.436	38.126	51.867
EspirituSanto_Vanuatu	30.688	27.675	26.235	20.063	28.674	32.524	27.288	32.747	27.952	25.391	24.215	22.18	28.163	31.013	20.432	18.419	12.412	14.455	-4.03	24.132	49.732	36.1	23.681	23.502	55.263	54.695	52.677	34.1	47.647	54.458	55.93	54.806	53.457	52.646	50.774	51.316	73.013	52.156	80.764	52.42	54.346	52.465	54.879	33.115	34.5	52.114	29.449	38.183	51.58
Maewo_Vanuatu	30.174	28.122	26.516	20.565	28.849	32.801	27.883	32.552	28.454	25.452	24.391	22.258	28.566	30.873	20.97	18.802	12.352	14.516	-4.987	26.936	50.038	37.382	26.023	23.652	56.781	56.14	54.424	35.297	48.278	56.218	56.713	55.892	54.362	53.766	52.598	53.327	69.753	54.64	77.174	54.656	56.331	54.788	56.322	35.698	34.025	54.478	31.831	39.919	53.392
Bai_Nayong	29.306	27.558	25.624	20.091	25.985	26.809	25.94	26.91	27.638	20.045	21.063	20.601	25.327	27.589	21.445	18.076	12.064	13.98	-5.984	18.27	20.343	22.327	18.467	23.468	20.183	19.822	20.135	18.839	25.03	19.758	20.591	20.905	19.27	21.627	17.42	17.79	17.401	20.307	16.164	19.49	20.238	19.693	20.261	18.632	20.053	20.259	17.675	20.654	21.518
Bouyei_Duyun	26.067	27.409	22.29	20.581	23.834	24.63	23.441	24.588	25.025	27.395	23.388	22.345	22.267	23.951	24.109	23.507	16.025	18.584	-5.452	26.959	23.794	27.114	25.026	23.928	22.718	22.365	21.182	20.046	23.976	22.001	22.637	22.633	21.418	22.535	21.193	21.2	20.581	21.588	19.431	21.66	21.432	20.966	21.41	19.808	26.429	21.492	18.024	21.899	22.098
Bouyei_Longli	25.216	27.591	23.173	21.614	23.033	24.379	23.506	23.777	24.341	28.306	25.936	23.067	22.347	22.993	24.118	23.749	15.926	19.049	-6.17	27.053	25.262	27.687	26.11	23.854	23.27	22.23	21.988	19.667	23.984	22.524	22.512	22.96	21.906	22.622	20.861	21.438	21.907	22.157	20.905	22.259	22.024	21.651	22.081	19.713	27.227	22.209	18.332	21.279	22.615
Chuanqing_Nayong	26.129	24.813	23.613	19.54	24.976	25.352	24.402	25.213	25.459	20.049	20.752	21.225	23.601	23.217	19.566	17.943	12.164	15.011	-3.235	20.076	20.467	21.354	20.411	22.112	21.368	20.658	20.459	20.523	23.646	20.92	20.957	21.329	20.129	21.278	19.154	19.636	19.62	20.502	18.998	20.554	20.679	19.925	20.331	20.757	20.204	21	19.416	21.917	20.983
Zhuang_Duyun	14.993	17.458	12.608	11.827	12.135	13.359	13.662	14.086	13.841	18.27	13.309	14.602	11.452	13.82	16.801	15.578	9.172	11.906	-4.667	14.737	11.858	16.648	13.627	14.089	11.383	10.796	10.979	8.492	12.518	11.3	11.335	11.353	10.304	11.446	10.09	10.104	10.191	10.894	9.177	10.601	10.109	10.644	10.786	8.261	15.186	11.071	8.861	9.638	11.254
Dongxiang_Duyun	13.446	15.04	11.87	11.157	12.56	12.443	11.619	13.111	12.725	13.533	11.623	12.199	11.741	12.839	14.059	12.468	8.818	9.751	-4.175	11.783	10.643	13.812	10.093	12.846	10.453	10.544	9.885	9.204	12.027	10.012	10.219	10.485	9.423	10.791	9.111	8.793	10.418	9.789	10.219	9.627	9.767	9.436	10.006	8.928	12.954	10.214	7.664	9.396	10.588
Geolao_Duyun	15.651	16.366	13.88	11.768	14.885	15.555	15.462	16.212	15.256	13.487	13.565	13.343	14.789	15.339	13.993	11.691	8.191	11.302	-1.815	12.176	12.406	13.22	11.57	14.952	12.271	11.845	11.551	10.024	14.766	11.71	12.116	12.178	10.862	12.471	10.818	10.625	9.629	11.268	9.726	11.089	11.517	10.959	11.701	11.19	13.621	11.174	9.65	10.955	11.309
Han_Congjiang	22.387	21.436	19.14	16.054	20.485	20.313	20.331	20.534	20.345	16.78	15.492	17.596	19.164	19.201	16.635	15.796	12.269	13.151	-4.692	17.525	15.403	18.26	17.012	18.393	15.228	14.936	15.498	15.821	18.461	14.783	15.274	15.716	15.086	16.164	13.108	13.423	13.892	15.184	13.416	15.024	15.114	15.138	15.149	15.718	15.852	15.367	15.402	16.542	15.891
Han_Duyun	28.524	28.398	25.754	21.43	27.726	28.099	26.523	27.37	27.362	24.392	22.535	24.103	25.317	25.818	23.015	21.78	14.749	18.29	-4.751	24.193	22.477	24.674	23.866	25.395	23.275	22.353	21.498	21.622	25.938	22.51	22.689	22.73	21.565	23.079	20.515	20.997	20.702	22.371	19.452	21.765	21.919	21.168	21.701	21.937	22.48	22.066	19.727	23.831	22.772
Han_Longli	29.046	29.375	26.736	22.629	28.472	29.862	28.318	27.994	29.224	25.245	24.278	24.294	27.344	27.259	23.236	21.506	14.543	18.744	-5.174	24.171	24.478	25.33	23.776	25.55	24.984	24.479	24.095	22.095	27.109	24.693	24.565	24.807	23.821	24.875	22.936	23.362	20.564	23.886	20.599	24.073	24.289	23.384	24.027	22.445	23.63	24.276	20.73	24.009	24.534
Han_Nayong	29.178	27.438	26.609	22.052	28.495	28.305	27.871	27.794	28.074	22.788	23.265	22.934	27.214	26.831	21.419	19.985	13.376	16.807	-4.499	22.318	22.737	24.111	21.87	24.534	25.05	24.631	23.993	23.031	26.999	23.965	24.012	25.191	23.005	24.975	21.875	22.296	20.849	23.869	21.004	23.631	23.965	22.769	23.747	21.969	22.899	24.634	21.311	23.87	24.935
Shui_Duyun	20.563	22.88	18.033	16.626	18.203	19.81	18.122	18.793	18.637	21.407	19.621	18.09	17.462	16.964	22.331	21.243	15.274	16.49	-5.795	22.879	19.697	22.932	21.208	19.095	16.626	15.991	17.459	15.286	18.484	16.535	17.268	17.333	16.234	16.895	15.697	15.827	15.801	17.471	15.105	16.915	17.103	16.513	17.133	15.919	21.752	17.643	14.039	17.125	17.612
Tujia_Congjiang	24.994	24.023	21.475	16.229	22.049	24.742	21.46	22.317	22.808	17.414	16.782	18.897	22.362	21.933	18.172	15	10.249	11.495	-4.506	15.878	15.312	16.522	14.363	20.963	16.248	16.353	16.18	16.256	20.039	16.566	16.816	17.189	16.123	16.802	13.486	14.431	11.125	15.911	11.957	15.291	15.946	15.786	15.428	17.019	16.36	16.579	14.946	17.616	16.074
Yao_Congjiang	17.334	18.605	15.764	14.053	16.227	17.547	15.677	14.7	16.514	17.667	15.474	16.148	15.218	15.877	16.745	18.204	12.221	12.577	-3.579	16.625	15.116	17.233	16.159	16.137	12.832	12.898	13.049	12.779	15.265	12.822	13.325	13.341	12.096	13.662	12.646	13.243	13.594	13.09	12.663	12.997	13.147	12.63	13.19	12.677	16.077	13.167	11.057	13.173	12.855
Yi_Nayong	18.589	17.863	18.411	13.412	17.067	18.204	16.607	17.693	18.77	14.857	16.577	13.911	18.857	18.831	14.008	12.778	8.327	9.231	-1.508	12.831	13.893	14.816	12.33	16.129	14.814	14.069	13.15	12.651	16.571	14.038	15.099	14.714	13.821	15.448	13.149	13.796	12.289	13.537	11.85	13.264	13.404	13.1	13.453	11.907	16.452	13.544	9.949	13.253	14.393
[truncated: 44 more columns]

## Sheet: Supplementary Table 2
Table S2: Z-scores of admixture-f3 in the form f3(X, Y; Miao_Duyun)
Source populations	Japanese	Han	Yi	Miao	Daur	Mongolian	Hezhen	Xibo	Northern_Han	Dai	Lahu	She	Naxi	Tu	Dong_Congjiang	Zhuang_Congjiang	Miao_Congjiang	Miao_Longli	Miao_Nayong	Atayal_Taiwan	Agta_Philippines	Cebuano_Philippines	Paiwan_Taiwan	Tujia	Brahui	Balochi	Basque	Pima	Hazara	Makrani	Sindhi	Pathan	Kalash	Burusho	Mbuti	Biaka	Melanesian	French	Papuan	Druze	Bedouin	Sardinian	Palestinian	Colombian	Cambodian	Orcadian	Surui	Maya	Russian
Japanese	NA	27.134	26.841	15.176	36.891	35.203	35.017	33.662	30.331	7.533	13.895	20.403	28.363	29.224	3.884	-0.606	-7.089	-10.591	-7.037	10.297	16.866	13.925	9.588	22.255	23.962	24.404	22.929	25.943	30.883	24.207	24.673	24.689	23.188	25.11	19.997	20.01	17.197	23.091	18.331	23.318	23.001	22.729	22.97	25.605	10.889	24.269	24.761	27.354	25.067
Han	27.134	NA	21.752	12.59	24.062	24.417	22.874	22.893	23.581	11.14	14.161	18.505	22.603	21.998	4.669	0.852	-6.868	-10.946	-7.873	12.215	11.808	14.757	11.961	19.885	13.639	13.543	12.351	15.835	19.746	13.504	13.408	13.697	12.835	14.775	11.263	11.239	11.29	13.017	10.791	13.131	12.854	12.343	12.949	15.578	11.324	13.301	15.543	16.731	14.139
Yi	26.841	21.752	NA	15.075	28.484	29.159	27.959	27.234	26.712	7.41	17.274	16.467	34.8	29.883	3.824	0.218	-5.143	-6.562	-3.252	4.921	13.376	9.106	4.942	20.403	22.277	22.276	21.488	21.881	27.726	21.85	21.73	22.63	21.969	23.214	19.083	19.353	14.198	21.587	16.887	21.027	21.677	20.633	21.308	19.522	11.263	21.459	19.781	21.576	21.845
Miao	15.176	12.59	15.075	NA	15.014	14.699	14.405	14.006	14.457	6.373	9.503	10.657	14.933	14.14	1.179	-0.72	-2.732	-3.285	-2.258	4.797	6.055	7.03	3.569	13.433	8.913	8.805	8.818	9.237	12.838	8.837	8.956	9.174	9.077	9.812	8.158	8.028	7.271	8.861	6.701	9.042	8.777	8.65	8.964	9.582	6.769	9.485	9.647	10.52	9.185
Daur	36.891	24.062	28.484	15.014	NA	37.691	38.27	33.157	27.973	5.96	15.031	18.133	30.982	28.316	3.854	-0.331	-5.874	-8.36	-4.836	7.057	16.374	10.926	5.877	20.201	28.689	27.95	28.122	26.921	35.257	28.177	27.224	28.383	26.424	28.731	23.223	22.732	16.889	27.796	18.911	26.968	26.531	27.545	26.763	28.806	11.267	28.286	25.958	30.879	29.292
Mongolian	35.203	24.417	29.159	14.699	37.691	NA	37.305	34.07	29.984	6.757	13.989	17.597	29.259	30.723	3.228	-1.284	-6.543	-8.974	-6.748	7.243	16.852	12.641	6.342	21.702	33.295	33	32.441	30.728	39.385	32.797	31.73	33.346	30.644	33.62	25.041	25.386	18.849	32.922	20.699	32.177	31.833	31.564	31.938	30.3	12.12	33.958	29.271	34.484	35.185
Hezhen	35.017	22.874	27.959	14.405	38.27	37.305	NA	34.93	26.18	5.728	14.25	17.727	28.437	26.901	3.872	-0.563	-5.772	-7.901	-5.908	6.292	15.261	11.589	5.973	20.16	24.831	24.942	25.782	27.635	33.309	24.701	24.563	26.046	24.343	25.985	20.368	20.959	16.099	25.508	19.303	23.818	24.227	24.265	24.585	27.65	11.095	27.205	25.667	30.568	27.896
Xibo	33.662	22.893	27.234	14.006	33.157	34.07	34.93	NA	25.974	6.619	14.267	17.564	29.588	25.936	3.827	-0.566	-5.047	-8.386	-5.474	6.959	17.483	12.25	6.812	19.768	30.037	29.933	29.375	24.958	34.136	30.375	28.091	28.98	27.063	29.129	23.834	24.557	18.622	29.371	21.44	28.689	28.065	28.888	28.524	24.025	11.209	29.776	23.747	28.201	30.3
Northern_Han	30.331	23.581	26.712	14.457	27.973	29.984	26.18	25.974	NA	7.2	15.006	18.277	26.854	24.535	3.993	-0.271	-5.416	-8.028	-6.411	6.079	12.064	10.251	7.235	20.56	19.472	19.164	19.418	19.84	25.242	18.799	18.611	20.125	18.822	19.478	16.574	16.95	14.212	19.084	14.594	18.803	18.989	18.731	18.974	19.507	10.624	20.27	19.284	21.297	19.589
Dai	7.533	11.14	7.41	6.373	5.96	6.757	5.728	6.619	7.2	NA	13.409	7.7	7.191	6.806	3.789	4.93	-5.017	-12.264	-10.794	12.802	11.847	15.081	11.042	7.947	10.515	10.475	9.632	6.81	9.254	10.673	11.361	10.696	9.812	10.165	9.655	9.209	9.851	10.045	9.03	10.916	10.186	9.703	10.258	5.911	15	10.265	5.316	7.014	9.897
Lahu	13.895	14.161	17.274	9.503	15.031	13.989	14.25	14.267	15.006	13.409	NA	9.264	17.93	16.644	3.171	2.473	-4.676	-7.207	-4.879	7.451	12.938	11.514	6.848	12.391	16.825	17.282	15.6	12.736	17.481	17.354	17.403	17.539	16.169	17.153	16.528	16.445	11.396	16.398	13.244	17.117	16.436	16.185	16.963	10.983	17.483	15.83	12.102	13.67	15.831
She	20.403	18.505	16.467	10.657	18.133	17.597	17.727	17.564	18.277	7.7	9.264	NA	16.762	16.305	2.767	0.592	-4.495	-7.322	-6.84	8.524	8.156	10.635	8.642	14.941	10.235	9.608	9.536	11.768	14.55	9.837	10.116	10.836	10.009	11.487	7.813	8.504	7.824	9.71	7.263	10.099	9.757	9.507	9.981	10.701	7.957	9.984	10.113	12.858	10.66
Naxi	28.363	22.603	34.8	14.933	30.982	29.259	28.437	29.588	26.854	7.191	17.93	16.762	NA	31.32	2.749	-1.42	-5.866	-7.158	-5.471	4.916	12.994	10.013	3.355	21.383	23.642	23.73	22.526	21.942	29.812	23.608	24.619	24.456	23.094	25.841	20.05	21.148	16.076	23.496	18.375	23.736	23.295	22.763	23.148	19.671	12.559	23.31	18.678	22.652	24.338
Tu	29.224	21.998	29.883	14.14	28.316	30.723	26.901	25.936	24.535	6.806	16.644	16.305	31.32	NA	4.242	0.605	-4.438	-6.874	-4.319	6.175	17.245	11.295	4.786	18.883	26.431	26.095	27.817	23.555	28.968	26.842	25.793	26.766	25.836	26.237	23.282	23.31	16.94	26.715	20.785	26.122	26.147	26.675	26.324	24.91	12.521	29.843	23.006	24.949	27.683
Dong_Congjiang	3.884	4.669	3.824	1.179	3.854	3.228	3.872	3.827	3.993	3.789	3.171	2.767	2.749	4.242	NA	1.587	-0.563	-6.401	-4.166	3.912	1.255	4.666	2.25	3.834	2.946	3.237	2.28	2.463	3.555	2.977	3.228	3.327	3.109	3.378	3.496	2.974	2.683	2.78	2.9	3.451	3.093	3.026	2.989	2.309	3.142	2.493	2.146	2.572	2.795
Zhuang_Congjiang	-0.606	0.852	0.218	-0.72	-0.331	-1.284	-0.563	-0.566	-0.271	4.93	2.473	0.592	-1.42	0.605	1.587	NA	-0.794	-4.95	-4.682	2.7	0.416	3.55	1.963	-0.139	1.166	1.456	0.622	-0.543	0.49	0.936	1.479	1.396	0.959	1.324	2.032	1.581	1.228	0.888	0.75	1.408	1.173	0.991	1.284	0.309	2.779	0.845	0.162	-0.45	1.31
Miao_Congjiang	-7.089	-6.868	-5.143	-2.732	-5.874	-6.543	-5.772	-5.047	-5.416	-5.017	-4.676	-4.495	-5.866	-4.438	-0.563	-0.794	NA	3.508	6.857	-4.567	-7.019	-4.421	-6.665	-4.849	-3.791	-3.621	-3.735	-4.383	-5.145	-3.872	-3.613	-3.655	-2.965	-3.251	-2.55	-3.407	-3.364	-3.662	-3.013	-3.325	-3.839	-3.504	-3.572	-3.76	-4.813	-3.536	-3.295	-5.253	-3.689
Miao_Longli	-10.591	-10.946	-6.562	-3.285	-8.36	-8.974	-7.901	-8.386	-8.028	-12.264	-7.207	-7.322	-7.158	-6.874	-6.401	-4.95	3.508	NA	15.054	-10.783	-9.6	-11.048	-11.589	-8.242	-7.67	-6.794	-6.915	-5.469	-7.97	-7.209	-7.421	-7.494	-6.415	-6.921	-6.099	-6.59	-7.016	-7.062	-5.921	-6.354	-6.566	-6.686	-6.998	-5.954	-10.679	-6.895	-5.342	-6.402	-7.108
Miao_Nayong	-7.037	-7.873	-3.252	-2.258	-4.836	-6.748	-5.908	-5.474	-6.411	-10.794	-4.879	-6.84	-5.471	-4.319	-4.166	-4.682	6.857	15.054	NA	-8.254	-7.124	-8.453	-9.3	-5.515	-5.936	-5.454	-5.214	-3.979	-6.059	-5.8	-5.327	-5.284	-5.65	-4.707	-3.288	-3.608	-4.541	-4.946	-4.101	-5.135	-5.098	-5.348	-5.371	-4.26	-7.789	-5.154	-3.481	-5.171	-5.52
Atayal_Taiwan	10.297	12.215	4.921	4.797	7.057	7.243	6.292	6.959	6.079	12.802	7.451	8.524	4.916	6.175	3.912	2.7	-4.567	-10.783	-8.254	NA	23.039	36.188	34.175	8.522	9.294	9.671	9.235	6.706	9.047	9.509	9.733	9.748	9.605	9.715	7.148	7.827	10.621	9.104	7.051	9.339	9.434	9.084	9.437	5.84	11.897	9.273	4.158	7.526	9.631
Agta_Philippines	16.866	11.808	13.376	6.055	16.374	16.852	15.261	17.483	12.064	11.847	12.938	8.156	12.994	17.245	1.255	0.416	-7.019	-9.6	-7.124	23.039	NA	33.171	22.919	9.271	43.595	43.597	43.606	23.299	37.642	44.579	44.118	42.254	41.004	41.114	43.108	43.97	41.263	44.522	41.366	44.579	44.978	43.636	44.26	23.156	21.866	43.294	20.294	26.133	43.175
Cebuano_Philippines	13.925	14.757	9.106	7.03	10.926	12.641	11.589	12.25	10.251	15.081	11.514	10.635	10.013	11.295	4.666	3.55	-4.421	-11.048	-8.453	36.188	33.171	NA	33.584	11.006	26.743	27.446	26.486	15.387	20.187	28.042	27.824	26.892	26.094	23.591	26.656	26.775	22.815	25.485	25.291	25.828	27.032	26.147	26.95	14.616	17.244	27.44	12.324	15.351	24.719
Paiwan_Taiwan	9.588	11.961	4.942	3.569	5.877	6.342	5.973	6.812	7.235	11.042	6.848	8.642	3.355	4.786	2.25	1.963	-6.665	-11.589	-9.3	34.175	22.919	33.584	NA	7.516	8.293	8.1	7.051	6.424	7.941	8.157	8.819	8.621	8.435	7.967	7.179	7.626	10.413	7.929	6.563	8.191	8.148	7.703	8.043	5.349	10.2	7.763	5.623	6.773	7.443
Tujia	22.255	19.885	20.403	13.433	20.201	21.702	20.16	19.768	20.56	7.947	12.391	14.941	21.383	18.883	3.834	-0.139	-4.849	-8.242	-5.515	8.522	9.271	11.006	7.516	NA	11.894	11.789	12.028	13.302	17.037	11.987	12.027	12.436	12.007	13.576	11.168	11.215	8.56	11.981	8.714	11.885	11.518	11.572	11.429	12.4	8.434	12.145	12.478	15.089	12.762
Brahui	23.962	13.639	22.277	8.913	28.689	33.295	24.831	30.037	19.472	10.515	16.825	10.235	23.642	26.431	2.946	1.166	-3.791	-7.67	-5.936	9.294	43.595	26.743	8.293	11.894	NA	94.636	92.779	46.659	77.321	95.485	91.772	93.879	90.168	89.447	74.898	75.188	45.958	94.173	51.782	95.06	94.929	93.461	95.105	45.692	31.889	93.263	42.994	56.185	92.677
Balochi	24.404	13.543	22.276	8.805	27.95	33	24.942	29.933	19.164	10.475	17.282	9.608	23.73	26.095	3.237	1.456	-3.621	-6.794	-5.454	9.671	43.597	27.446	8.1	11.789	94.636	NA	94.419	45.808	78.552	95.277	91.559	93.71	91.487	90.105	73.84	74.919	46.513	96.183	51.572	95.86	95.209	95.182	95.484	45.572	31.635	94.575	43.187	55.641	94.421
Basque	22.929	12.351	21.488	8.818	28.122	32.441	25.782	29.375	19.418	9.632	15.6	9.536	22.526	27.817	2.28	0.622	-3.735	-6.915	-5.214	9.235	43.606	26.486	7.051	12.028	92.779	94.419	NA	45.443	78.883	93.656	91.352	94.051	89.384	88.765	68.621	68.067	43.795	101.64	48.599	98.401	97.612	101.791	98.67	44.499	29.2	99.998	41.012	57.635	99.613
Pima	25.943	15.835	21.881	9.237	26.921	30.728	27.635	24.958	19.84	6.81	12.736	11.768	21.942	23.555	2.463	-0.543	-4.383	-5.469	-3.979	6.706	23.299	15.387	6.424	13.302	46.659	45.808	45.443	NA	44.452	44.879	45.153	45.952	42.486	47.276	33.771	34.076	25.738	45.541	28.186	43.255	43.184	44.565	43.582	73.083	16.634	46.604	73.831	76.709	47.354
Hazara	30.883	19.746	27.726	12.838	35.257	39.385	33.309	34.136	25.242	9.254	17.481	14.55	29.812	28.968	3.555	0.49	-5.145	-7.97	-6.059	9.047	37.642	20.187	7.941	17.037	77.321	78.552	78.883	44.452	NA	78.51	75.762	77.711	74.212	73.008	60.865	61.037	37.144	79.264	44.021	77.923	77.728	78.741	78.566	47.158	25.845	80.583	42.176	52.433	78.459
Makrani	24.207	13.504	21.85	8.837	28.177	32.797	24.701	30.375	18.799	10.673	17.354	9.837	23.608	26.842	2.977	0.936	-3.872	-7.209	-5.8	9.509	44.579	28.042	8.157	11.987	95.485	95.277	93.656	44.879	78.51	NA	91.415	93.937	90.005	89.081	78.542	79.778	46.855	95.232	52.059	96.08	95.841	94.214	96.18	44.331	32.395	93.777	42.245	55.202	93.829
Sindhi	24.673	13.408	21.73	8.956	27.224	31.73	24.563	28.091	18.611	11.361	17.403	10.116	24.619	25.793	3.228	1.479	-3.613	-7.421	-5.327	9.733	44.118	27.824	8.819	12.027	91.772	91.559	91.352	45.153	75.762	91.415	NA	91.651	87.76	87.072	72.487	74.299	48.541	91.399	54.242	91.285	90.635	90.76	91.42	43.971	31.43	90.808	43.049	55.418	90.84
Pathan	24.689	13.697	22.63	9.174	28.383	33.346	26.046	28.98	20.125	10.696	17.539	10.836	24.456	26.766	3.327	1.396	-3.655	-7.494	-5.284	9.748	42.254	26.892	8.621	12.436	93.879	93.71	94.051	45.952	77.711	93.937	91.651	NA	90.934	89.516	70.625	71.706	45.977	95.414	51.844	94.639	93.382	93.879	94.599	45.718	31.3	94.121	43.514	55.962	94.439
Kalash	23.188	12.835	21.969	9.077	26.424	30.644	24.343	27.063	18.822	9.812	16.169	10.009	23.094	25.836	3.109	0.959	-2.965	-6.415	-5.65	9.605	41.004	26.094	8.435	12.007	90.168	91.487	89.384	42.486	74.212	90.005	87.76	90.934	NA	87.386	65.191	66.478	44.965	90.58	50.362	90.451	89.603	89.381	90.064	42.66	29.599	90.988	40.29	53.109	89.781
Burusho	25.11	14.775	23.214	9.812	28.731	33.62	25.985	29.129	19.478	10.165	17.153	11.487	25.841	26.237	3.378	1.324	-3.251	-6.921	-4.707	9.715	41.114	23.591	7.967	13.576	89.447	90.105	88.765	47.276	73.008	89.081	87.072	89.516	87.386	NA	66.787	67.637	43.065	89.528	50.514	89.583	88.103	88.818	89.094	46.739	29.856	89.776	43.811	54.138	87.521
Mbuti	19.997	11.263	19.083	8.158	23.223	25.041	20.368	23.834	16.574	9.655	16.528	7.813	20.05	23.282	3.496	2.032	-2.55	-6.099	-3.288	7.148	43.108	26.656	7.179	11.168	74.898	73.84	68.621	33.771	60.865	78.542	72.487	70.625	65.191	66.787	NA	123.78	43.753	69.93	48.22	75.793	81.858	71.575	79.707	36.362	27.468	70.265	29.991	45.177	67.723
Biaka	20.01	11.239	19.353	8.028	22.732	25.386	20.959	24.557	16.95	9.209	16.445	8.504	21.148	23.31	2.974	1.581	-3.407	-6.59	-3.608	7.827	43.97	26.775	7.626	11.215	75.188	74.919	68.067	34.076	61.037	79.778	74.299	71.706	66.478	67.637	123.78	NA	44.425	70.602	48.444	76.085	82.448	71.386	80.895	36.639	28.72	71.135	31.229	44.936	68.313
Melanesian	17.197	11.29	14.198	7.271	16.889	18.849	16.099	18.622	14.212	9.851	11.396	7.824	16.076	16.94	2.683	1.228	-3.364	-7.016	-4.541	10.621	41.263	22.815	10.413	8.56	45.958	46.513	43.795	25.738	37.144	46.855	48.541	45.977	44.965	43.065	43.753	44.425	NA	42.333	68.952	42.979	45.828	43.396	45.603	24.573	23.081	43.424	20.561	28.51	41.62
French	23.091	13.017	21.587	8.861	27.796	32.922	25.508	29.371	19.084	10.045	16.398	9.71	23.496	26.715	2.78	0.888	-3.662	-7.062	-4.946	9.104	44.522	25.485	7.929	11.981	94.173	96.183	101.64	45.541	79.264	95.232	91.399	95.414	90.58	89.528	69.93	70.602	42.333	NA	48.298	99.476	98.242	102.435	98.917	45.416	30.253	101.828	42.052	57.706	100.969
Papuan	18.331	10.791	16.887	6.701	18.911	20.699	19.303	21.44	14.594	9.03	13.244	7.263	18.375	20.785	2.9	0.75	-3.013	-5.921	-4.101	7.051	41.366	25.291	6.563	8.714	51.782	51.572	48.599	28.186	44.021	52.059	54.242	51.844	50.362	50.514	48.22	48.444	68.952	48.298	NA	48.6	50.919	48.174	50.32	27.017	24.989	48.868	24.945	33.186	47.414
Druze	23.318	13.131	21.027	9.042	26.968	32.177	23.818	28.689	18.803	10.916	17.117	10.099	23.736	26.122	3.451	1.408	-3.325	-6.354	-5.135	9.339	44.579	25.828	8.191	11.885	95.06	95.86	98.401	43.255	77.923	96.08	91.285	94.639	90.451	89.583	75.793	76.085	42.979	99.476	48.6	NA	100.932	100.941	101.239	43	30.969	98.715	39.495	54.584	96.163
Bedouin	23.001	12.854	21.677	8.777	26.531	31.833	24.227	28.065	18.989	10.186	16.436	9.757	23.295	26.147	3.093	1.173	-3.839	-6.566	-5.098	9.434	44.978	27.032	8.148	11.518	94.929	95.209	97.612	43.184	77.728	95.841	90.635	93.382	89.603	88.103	81.858	82.448	45.828	98.242	50.919	100.932	NA	100.044	101.623	42.778	30.733	96.773	39.299	55.476	95.095
Sardinian	22.729	12.343	20.633	8.65	27.545	31.564	24.265	28.888	18.731	9.703	16.185	9.507	22.763	26.675	3.026	0.991	-3.504	-6.686	-5.348	9.084	43.636	26.147	7.703	11.572	93.461	95.182	101.791	44.565	78.741	94.214	90.76	93.879	89.381	88.818	71.575	71.386	43.396	102.435	48.174	100.941	100.044	NA	100.578	43.055	30.074	100.438	39.575	55.505	99.67
Palestinian	22.97	12.949	21.308	8.964	26.763	31.938	24.585	28.524	18.974	10.258	16.963	9.981	23.148	26.324	2.989	1.284	-3.572	-6.998	-5.371	9.437	44.26	26.95	8.043	11.429	95.105	95.484	98.67	43.582	78.566	96.18	91.42	94.599	90.064	89.094	79.707	80.895	45.603	98.917	50.32	101.239	101.623	100.578	NA	42.789	30.344	97.749	39.954	54.948	95.764
Colombian	25.605	15.578	19.522	9.582	28.806	30.3	27.65	24.025	19.507	5.911	10.983	10.701	19.671	24.91	2.309	0.309	-3.76	-5.954	-4.26	5.84	23.156	14.616	5.349	12.4	45.692	45.572	44.499	73.083	47.158	44.331	43.971	45.718	42.66	46.739	36.362	36.639	24.573	45.416	27.017	43	42.778	43.055	42.789	NA	15.947	44.863	75.551	80.643	46.897
Cambodian	10.889	11.324	11.263	6.769	11.267	12.12	11.095	11.209	10.624	15	17.483	7.957	12.559	12.521	3.142	2.779	-4.813	-10.679	-7.789	11.897	21.866	17.244	10.2	8.434	31.889	31.635	29.2	16.634	25.845	32.395	31.43	31.3	29.599	29.856	27.468	28.72	23.081	30.253	24.989	30.969	30.733	30.074	30.344	15.947	NA	30.381	14.513	19.084	29.482
Orcadian	24.269	13.301	21.459	9.485	28.286	33.958	27.205	29.776	20.27	10.265	15.83	9.984	23.31	29.843	2.493	0.845	-3.536	-6.895	-5.154	9.273	43.294	27.44	7.763	12.145	93.263	94.575	99.998	46.604	80.583	93.777	90.808	94.121	90.988	89.776	70.265	71.135	43.424	101.828	48.868	98.715	96.773	100.438	97.749	44.863	30.381	NA	41.788	58.52	100.296
Surui	24.761	15.543	19.781	9.647	25.958	29.271	25.667	23.747	19.284	5.316	12.102	10.113	18.678	23.006	2.146	0.162	-3.295	-5.342	-3.481	4.158	20.294	12.324	5.623	12.478	42.994	43.187	41.012	73.831	42.176	42.245	43.049	43.514	40.29	43.811	29.991	31.229	20.561	42.052	24.945	39.495	39.299	39.575	39.954	75.551	14.513	41.788	NA	82.945	44.175
Maya	27.354	16.731	21.576	10.52	30.879	34.484	30.568	28.201	21.297	7.014	13.67	12.858	22.652	24.949	2.572	-0.45	-5.253	-6.402	-5.171	7.526	26.133	15.351	6.773	15.089	56.185	55.641	57.635	76.709	52.433	55.202	55.418	55.962	53.109	54.138	45.177	44.936	28.51	57.706	33.186	54.584	55.476	55.505	54.948	80.643	19.084	58.52	82.945	NA	57.343
Russian	25.067	14.139	21.845	9.185	29.292	35.185	27.896	30.3	19.589	9.897	15.831	10.66	24.338	27.683	2.795	1.31	-3.689	-7.108	-5.52	9.631	43.175	24.719	7.443	12.762	92.677	94.421	99.613	47.354	78.459	93.829	90.84	94.439	89.781	87.521	67.723	68.313	41.62	100.969	47.414	96.163	95.095	99.67	95.764	46.897	29.482	100.296	44.175	57.343	NA
Mandenka	21.891	12.341	20.811	8.689	25.58	27.474	23.671	26.564	18.602	9.85	16.426	9.122	22.477	25.672	3.186	1.369	-3.338	-5.972	-4.121	8.657	43.699	27.483	7.562	11.759	79.28	78.94	73.065	36.886	65.373	83.464	78.387	75.698	71.219	72.42	118.043	119.486	44.68	74.955	48.998	80.575	86.716	76.712	85.17	37.674	29.852	74.5	31.969	48.699	73.362
Yoruba	21.334	12.031	21.002	8.213	25.399	27.117	23.688	26.262	17.974	9.853	16.517	8.808	21.457	24.857	2.975	1.204	-3.756	-6.325	-4.301	8.287	42.929	26.67	7.425	11.916	77.301	77.453	71.156	36.039	63.439	82.312	77.08	74.085	69.873	70.297	117.648	120.212	44.053	73.932	48.697	79.013	85.201	75.089	83.781	37.896	29.45	73.338	32.04	47.472	71.709
Yakut	39.18	22.867	31.048	14.168	45.887	46.154	43.271	40.589	28.025	6.837	16.352	16.772	31.23	31.833	3.166	0.516	-5.402	-7.101	-5.239	6.445	24.424	15.158	5.834	20.526	48.748	48.922	50.61	42.887	53.093	48.981	47.237	48.841	46.233	47.774	36.367	36.406	28.805	50.453	32.505	48.223	47.297	49.157	47.601	43.827	15.959	53.067	41.338	46.486	53.369
San	20.02	11.389	19.414	8.23	22.918	25.624	21.616	24.137	16.785	9.886	16.106	8.365	20.798	24.39	3.563	2.274	-2.025	-5.724	-2.264	7.93	44.982	27.238	8.337	11.253	76.624	76.391	69.626	33.445	62.063	80.71	76.256	73.276	67.65	70.253	123.111	123.511	43.89	71.637	48.543	76.913	82.768	73.512	81.575	34.266	27.98	72.051	29.3	44.907	68.317
BantuSouthAfrica	21.141	11.755	20.078	8.331	24.635	26.775	23.139	25.642	17.818	9.969	16.056	8.736	21.236	25.583	2.498	1.009	-3.567	-6.551	-3.457	7.811	44.064	26.812	7.303	11.755	77.42	77.631	70.396	36.684	62.982	82.023	76.711	73.927	69.523	69.94	118.525	120.331	44.122	72.585	48.255	77.967	83.911	74.315	82.792	37.709	29.012	72.292	30.679	48.15	70.409
Karitiana	25.616	14.009	19.761	9.143	27.962	30.685	27.368	24.109	18.068	5.376	10.887	10.612	18.245	24.448	1.289	-0.78	-5.09	-5.614	-4.739	5.655	21.095	13.153	5.201	12.916	43.211	43.063	41.99	72.501	43.476	41.265	42.186	42.929	40.711	43.592	32.186	33.295	23.887	43.768	26.558	40.412	40.414	40.127	40.86	78.102	14.423	42.81	78.713	78.14	44.875
Italian	22.797	12.652	20.881	8.778	26.855	31.999	24.265	28.117	19.322	9.651	15.876	9.252	22.834	25.821	2.852	0.717	-3.339	-6.428	-5.086	9.439	44.047	25.941	7.612	11.525	93.193	94.161	98.923	43.265	77.453	94.431	90.044	93.891	88.323	88.631	67.909	68.768	41.699	100.337	46.332	98.425	97.143	101.231	98.362	43.187	29.802	98.965	39.715	55.281	98.094
Tuscan	21.918	12.352	20.646	8.687	26.448	31.821	24.481	27.964	18.884	9.572	15.664	9.614	23.345	26.051	2.466	0.932	-3.97	-7.219	-5.269	8.457	41.649	24.947	7.303	11.793	93.33	94.5	99.126	43.459	76.734	93.923	89.686	92.867	87.115	87.596	68.629	68.807	41.813	100.297	46.231	98.732	98.012	101.666	99.081	42.099	28.6	97.928	38.936	55.448	97.328
Oroqen	34.435	23.383	27.353	14.275	38.188	38.256	38.668	32.815	27.941	6.615	14.644	17.32	30.15	26.996	3.887	-0.291	-4.655	-7.32	-3.657	6.116	16.769	9.994	5.711	20.26	29.445	29.841	29.147	27.89	36.404	29.95	29.132	29.881	27.278	29.711	23.332	24.292	15.448	28.443	18.707	27.067	27.571	28.126	27.524	27.846	11.552	30.092	24.55	30.859	31.145
Mozabite	23.093	12.973	21.803	9.075	28.75	33.09	26.493	29.76	20.175	10.348	16.657	9.919	23.791	27.361	2.84	1.064	-4.118	-6.317	-4.878	8.922	44.974	27.699	8.019	12.267	91.143	91.937	93.205	44.111	75.759	93.454	88.992	90.038	86.238	85.826	90.27	90.482	46.733	94.882	50.794	97.247	99.001	97.037	98.406	42.455	30.762	92.872	38.483	55.314	92.802
Uygur	31.247	18.675	27.618	12.191	33.457	37.758	31.556	31.583	23.623	9.853	17.276	15.136	29.719	28.506	3.888	0.437	-5.004	-7.227	-5.928	8.946	35.555	21.736	8.095	17.215	71.85	71.502	73.329	41.458	61.273	71.51	67.095	71.181	67.398	66.991	53.449	55.408	38.113	72.98	42.424	69.89	69.571	72.228	71.677	43.003	24.046	73.318	40.628	50.443	72.295
Adygei	23.877	13.794	21.173	9.042	29.387	34.221	25.754	30.813	19.88	10.69	16.043	10.354	23.619	26.818	3.401	1.326	-2.974	-6.563	-5.156	8.917	43.25	24.006	7.648	12.143	92.326	94.013	96.309	45.158	77.345	93.427	90.22	93.608	88.451	87.197	70.377	71.083	40.503	97.077	46.589	95.461	95.85	97.497	96.333	44.408	30.49	97.172	41.1	54.197	95.262
Bantu_Kenya	22.34	11.839	20.959	8.32	25.992	27.28	23.137	26.666	18.455	9.623	16.549	8.855	21.914	25.345	2.975	0.928	-3.69	-6.494	-4.102	8.17	43.71	27.114	7.144	11.903	78.409	78.275	72.829	37.05	64.357	82.691	77.112	75.426	70.39	71.258	117.516	119.954	44.307	74.455	48.92	80.031	85.484	75.729	84.43	37.373	30.149	74.259	31.927	48.487	71.948
Tikopia_Solomon	14.065	11.261	11.026	6.574	12.59	12.712	11.58	13.431	10.442	11.24	10.059	8.888	10.347	12.828	3.68	1.223	-4.124	-8.205	-5.674	23.769	34.946	36.068	25.694	8.508	30.446	30.104	29.062	16.637	24.957	30.374	30.648	29.522	29.186	27.589	28.601	28.797	49.375	29.182	46.797	30.162	30.877	29.755	30.813	16.761	16.332	29.184	14.726	19.172	28.693
Rennell_Solomon	11.761	9.087	7.656	4.644	9.958	10.45	9.124	10.676	8.253	8.15	7.462	5.467	7.916	10.052	1.819	-0.104	-4.345	-7.351	-5.656	19.164	30.453	26.578	18.787	5.711	24.741	24.615	24.128	14.829	20.26	25.293	25.762	24.261	23.398	23.138	24.335	24.532	38.05	23.696	37.088	24.709	25.715	24.481	25.562	13.739	14.727	24.697	10.793	15.902	23.217
Bellona_Solomon	12.63	10.97	8.131	4.864	11.301	11.489	10.086	12.236	9.118	10.375	7.474	7.08	8.671	10.459	2.994	0.861	-4.198	-8.122	-6.496	22.5	33.129	27.06	21.732	7.561	26.378	26.688	25.575	15.825	21.541	26.94	27.81	26.579	26.382	24.483	26.469	26.447	38.621	25.162	38.795	25.898	27.225	25.674	27.241	15.261	15.194	26.068	11.713	16.694	24.792
Emae_Vanuatu	17.724	10.882	15.122	6.563	17.663	19.767	17.113	19.88	13.908	9.613	12.748	7.83	16.865	18.784	2.4	1.015	-3.722	-8.194	-4.945	12.302	44.537	27.143	12.006	8.622	50.198	51.09	48.163	26.933	41.828	51.657	52.785	50.493	48.559	47.96	47.885	47.709	70.52	46.986	79.803	47.737	50.063	47.585	50.005	26.579	24.934	48.151	22.673	31.193	45.867
Ambae_Vanuatu	17.293	11.761	15.158	7.191	17.201	19.535	16.3	19.244	14.292	10.318	12.396	8.577	16.902	17.874	3.623	1.671	-3.041	-6.986	-5.549	14.919	42.966	26.649	13.636	8.99	48.656	48.219	46.673	25.939	39.663	49.061	49.843	48.128	46.423	45.129	46.427	46.888	66.961	46.127	76.033	46.844	49.082	46.297	48.971	25.511	23.804	47.05	21.923	29.72	44.813
Efate_Vanuatu	18.426	11.078	15.839	7.197	17.639	19.947	17.146	19.481	13.772	9.653	12.771	8.123	17.631	19.16	2.788	1.196	-3.003	-7.023	-5.105	11.026	44.106	26.03	10.647	8.838	51.413	51.546	48.912	27.441	42.538	52.221	53.216	51.105	49.821	49.058	48.612	48.784	72.207	48.224	82.269	48.351	50.892	48.206	50.877	26.546	24.838	49.184	22.919	31.57	46.944
Tanna_Vanuatu	18.358	10.48	16.272	6.461	18.424	20.947	18.059	20.559	14.413	9.126	12.633	7.51	18.264	19.801	2.149	0.456	-3.635	-7.062	-4.984	9.452	43.241	25.226	9.03	8.426	53.05	52.698	50.464	28.433	43.806	53.568	55.304	52.396	50.752	49.936	49.345	49.879	73.541	50.078	83.799	50.72	53.229	50.239	53.071	28.016	25.399	50.62	24.266	32.756	48.98
Ureparapara_Vanuatu	17.052	11.288	15.018	6.561	17.11	19.115	16.672	19.306	13.774	9.778	11.98	8.006	17.188	18.038	2.931	1.499	-3.264	-7.053	-5.527	12.272	42.135	25.921	12.063	9.307	48.593	48.675	46.426	27.102	39.79	49.782	50.889	48.549	47.083	45.566	48.244	48.442	65.884	45.864	75.827	46.658	49.463	46.653	49.137	26.437	23.654	47.382	22.025	29.779	44.8
Pentecost_Vanuatu	18.77	11.391	16.734	7.651	18.68	20.901	18.58	21.043	14.984	9.841	13.732	8.381	18.297	20.388	3.504	2.055	-2.569	-5.811	-3.867	10.298	43.463	27.787	9.642	8.981	52.321	51.695	49.4	26.902	44.343	52.744	53.492	52.13	50.276	49.629	48.09	48.623	72.904	49.583	81.716	49.763	51.99	49.629	51.802	26.981	25.343	49.97	24.066	32.667	48.199
Ambrym_Vanuatu	18.112	10.988	15.663	6.959	17.719	20.235	17.322	19.809	14.405	9.844	12.388	8.43	17.673	18.929	3.16	1.534	-2.663	-6.362	-3.906	10.298	43.319	25.041	10.083	8.958	50.644	50.356	48.358	27.042	41.018	51.256	52.462	50.307	48.458	47.442	48.239	48.188	69.939	47.43	80.654	48.308	50.464	48.294	50.357	26.446	24.283	48.437	22.749	30.833	46.033
SantaCruz_Solomon	17.737	10.697	15.814	6.911	17.597	20.338	17.444	20	14.15	9.81	12.366	7.634	17.536	18.793	2.869	1.718	-3.145	-6.597	-4.765	10.548	42.94	25.048	9.643	8.722	50.775	51.217	48.282	27.712	41.574	51.375	53.477	50.759	49.301	48.077	47.649	47.696	70.406	47.294	81.206	47.641	50.263	48.168	50.082	26.868	24.325	48.525	23.164	31.548	46.589
Malaita_Solomon	17.156	12.151	14.173	6.817	16.323	18.425	16.091	18.775	13.076	10.918	11.804	8.814	15.375	17.502	3.355	1.252	-4.727	-9.151	-6.386	19.654	43.51	30.917	18.667	9.566	46.365	46.851	44.071	24.665	37.038	47.065	48.062	46.088	44.592	43.264	43.054	43.532	71.157	43.758	70.295	44.338	46.861	44.821	46.732	23.833	23.007	44.276	20.879	28.246	43.277
VellaLavella_Solomon	17.311	10.912	13.65	6.558	16.248	18.409	16.464	18.556	13.258	10.069	11.788	8.466	15.487	16.828	2.169	0.708	-5.084	-9.057	-6.894	17.067	41.645	29.916	16.728	8.68	44.189	44.449	42.162	24.11	37.017	44.722	46.238	44.167	43.049	41.507	41.913	42.244	74.889	41.854	64.997	42.72	44.761	42.388	44.523	23.447	22.113	42.381	20.191	27.14	41.245
Malakula_Vanuatu	18.56	11.363	16.001	6.952	18.436	20.886	17.79	20.946	14.684	9.474	12.194	8.156	18.038	19.065	3.238	1.375	-2.549	-6.506	-4.232	10.296	43.337	24.373	9.617	8.912	51.778	51.972	49.898	27.998	42.777	52.757	53.961	51.437	50.431	48.465	48.606	48.598	70.033	48.905	81.08	49.047	51.676	49.411	51.98	27.368	24.801	50.427	23.707	31.47	47.923
EspirituSanto_Vanuatu	18.187	11.402	16.22	7.147	18.323	20.618	17.529	20.789	14.718	9.784	12.709	8.337	17.769	19.952	2.987	1.189	-2.994	-6.312	-4.62	10.732	42.575	26.497	10.837	9.493	51.403	50.96	48.936	27.254	43.105	51.826	53.148	51.004	50.067	48.494	48.04	48.027	70.809	48.258	80.748	49.101	51.448	48.951	51.554	26.191	24.928	49.008	22.848	31.3	47.286
Maewo_Vanuatu	17.956	11.927	16.309	7.297	18.279	20.39	17.771	20.889	15.172	9.993	13.001	7.913	17.545	19.944	2.916	1.422	-3.256	-6.457	-5.528	13.408	42.894	27.826	12.655	9.284	52.732	52.572	50.313	29.056	44.111	53.455	54.135	52.614	50.956	49.822	48.951	49.507	67.079	50.561	76.416	51.202	53.495	50.981	53.02	29.188	24.54	51.595	25.139	33.327	49.236
Bai_Nayong	13.494	10.899	11.899	5.446	12.836	12.728	14.028	13.045	12.892	1.064	5.86	5.402	11.279	13.514	1.85	-0.482	-4.196	-5.913	-5.952	1.583	5.1	4.657	1.285	8.735	7.706	7.774	8.004	7.422	11.958	7.51	7.84	8.371	7.688	9.127	6.258	6.438	4.888	8.445	4.752	7.947	8.172	8.166	8.34	7.429	2.354	8.11	7.997	8.702	9.162
Bouyei_Duyun	5.413	7.095	4.599	2.555	5.09	4.67	5.779	4.951	5.624	6.808	4.878	3.704	4.015	6.261	3.162	2.518	-3.597	-8.96	-5.921	7	4.347	7.499	5.339	4.913	4.989	5.19	4.026	4.349	5.757	4.863	5.35	5.195	4.929	5.279	5.102	4.655	4.734	4.54	4.083	5.093	4.629	4.784	4.684	3.647	6.623	4.669	4.074	4.911	4.875
Bouyei_Longli	4.334	7.086	4.054	2.499	3.174	3.457	3.768	4.179	4.576	9.669	7.414	4.318	2.825	4.346	1.286	1.254	-5.447	-9.69	-8.005	7.742	5.515	8.786	6.297	5.336	5.389	5.244	4.621	2.985	4.988	5.181	5.377	5.299	5.427	4.927	5.054	5.125	4.73	4.779	4.014	5.149	4.891	5.083	4.924	2.808	8.324	4.73	2.566	3.41	4.88
Chuanqing_Nayong	11.659	9.398	11.185	5.577	11.962	11.203	11.484	11.434	11.881	0.742	5.359	6.765	10.386	11.039	1.543	-1.283	-2.87	-2.595	0.87	1.467	3.273	4.143	0.995	8.653	7.547	7.697	7.006	8.491	10.302	7.715	7.752	7.745	7.753	8.308	7.129	7.059	5.364	7.306	5.922	7.761	7.768	7.425	7.542	8.108	2.509	7.566	7.908	9.106	7.509
Zhuang_Duyun	-1.871	0.473	-0.678	-1.242	-2.127	-1.506	-0.647	-1.03	-0.593	2.8	0.74	1.024	-2.332	-0.111	0.806	0.912	-4.735	-5.114	-5.303	0.886	-0.554	1.639	0.733	0.024	-0.112	-0.664	0.132	-1.789	-0.741	-0.197	-0.419	-0.056	-0.468	-0.12	0.126	-0.327	0.032	0.081	-0.063	0.058	-0.722	0.166	-0.396	-2.194	1.313	0.528	-0.052	-1.619	0.297
Dongxiang_Duyun	0.898	2.407	1.718	1.704	2.14	1.136	1.192	1.96	1.634	1.051	1.747	0.681	0.651	2.701	1.32	0.951	-1.456	-2.613	-2.86	1.137	0.454	1.991	-0.227	1.281	1.746	1.865	1.602	1.487	2.547	1.407	1.406	1.866	1.239	1.85	1.276	0.826	1.822	1.642	2.497	1.863	1.743	1.421	1.886	1.169	1.641	1.881	0.588	0.705	1.975
Geolao_Duyun	3.306	3.181	4.098	0.053	4.779	4.126	5.052	4.294	4.362	-0.589	2.363	1.111	3.836	4.146	-0.931	-2.648	-4.461	-4.532	-1.923	0.146	1.391	1.564	0.371	2.464	2.278	1.877	2.374	1.668	4.551	1.89	2.203	2.017	1.577	2.911	2.833	3.008	1.773	1.728	1.769	1.723	2.181	1.73	2.165	2.631	2.036	1.808	1.841	2.613	1.886
Han_Congjiang	7.833	5.13	6.336	2.841	7.664	7.264	8.018	7.936	7.768	-1.761	0.888	4.176	6.428	7.827	0.791	0.066	-0.081	-3.403	-2.436	2.151	0.512	2.44	0.786	4.982	3.038	3.012	3.629	5.043	6.4	3.045	3.159	3.408	3.732	4.056	2.046	1.664	2.23	3.672	2.688	3.468	3.453	3.654	3.383	4.812	-0.415	3.541	5.858	5.343	4.024
Han_Duyun	13.914	12.093	11.76	5.242	13.227	12.496	13.092	12.424	12.918	4.693	5.383	7.925	10.613	12.578	2.771	0.386	-4.32	-7.511	-4.866	5.895	5.123	6.604	4.911	10.222	7.902	7.465	6.671	8.005	11.265	7.587	7.871	7.858	7.723	8.271	7.108	7.032	5.177	7.284	5.099	6.967	7.052	6.914	6.977	7.969	4.194	6.729	6.973	9.21	7.454
Han_Longli	14.736	13.83	13.369	6.278	14.741	14.94	15.368	13.855	15.085	4.319	7.412	8.619	13.003	13.895	3.01	-0.456	-6.034	-8.825	-6.25	4.88	6.132	7.087	3.718	11.348	9.641	9.462	8.887	9.41	12.585	9.818	9.781	9.708	9.694	9.627	8.952	8.786	5.451	8.725	5.899	9.171	9.457	8.896	9.157	8.669	4.746	9.232	8.081	10.02	9.27
Han_Nayong	15.437	12.209	14.413	6.231	15.663	14.376	14.868	14.434	14.84	2.123	7.009	8.021	14.444	14.578	2.285	-0.364	-4.063	-5.684	-2.749	2.899	4.48	5.192	1.199	10.763	10.102	10.276	9.386	10.35	13.314	9.675	9.911	10.48	9.675	10.899	8.525	8.605	6.3	9.57	6.888	9.736	9.798	9.19	9.697	9.303	4.39	9.854	8.831	10.874	10.258
Shui_Duyun	-0.345	2.312	0.069	-0.397	0.189	0.407	0.81	-0.139	0.598	4.954	2.554	0.237	-1.026	0.417	1.456	2.296	-2.641	-7.002	-6.401	3.914	2.082	4.605	2.609	0.607	2.793	3.204	2.996	1.038	1.741	2.755	3.336	3.423	2.922	2.822	3.152	2.931	0.833	3.007	0.979	3.159	3.118	2.973	3.232	1.461	4.26	2.698	0.667	2.176	2.818
Tujia_Congjiang	10.768	10.355	9.262	4.46	9.682	11.482	9.494	9.198	10.172	2.494	5.03	6.532	10.77	10.354	2.385	0.31	-2.827	-3.786	-4.225	1.609	2.054	1.152	0.158	7.74	5.886	6.26	5.579	7.453	8.612	6.137	6.525	6.603	6.459	6.07	4.727	4.6	1.489	5.595	2.875	5.71	5.486	5.921	5.402	8.393	2.337	6.453	6.202	7.571	5.541
Yao_Congjiang	1.519	1.185	1.927	0.774	2.278	1.632	1.188	0.876	1.845	0.386	-0.031	1.363	1.299	2.186	0.365	1.746	-0.614	-2.069	-0.2	0.686	-0.166	0.479	-0.234	1.409	-0.57	-0.004	0.172	2.025	0.793	-0.376	-0.057	-0.164	0.119	0.185	0.754	0.976	0.475	0.247	0.355	0.512	0.537	0.135	0.457	2.26	-0.267	0.087	0.634	2.286	-0.103
Yi_Nayong	7.113	6.572	10.085	3.677	7.863	8.939	7.112	7.427	8.106	2.054	7.69	2.583	8.89	9.392	1.387	1.127	-1.604	-1.817	0.002	3.116	4.249	3.361	1.429	5.339	6.4	6.186	5.083	5.571	7.289	6.023	7.034	6.374	6.068	7.456	6.34	6.528	4.672	5.855	5.198	5.71	5.609	5.401	5.58	5.199	5.693	5.725	3.325	5.572	6.534
[truncated: 44 more columns]

## Sheet: Supplementary Table 3
Table S3: Z-scores of admixture-f3 in the form f3(X, Y; Miao_Congjiang)
Source populations	Japanese	Han	Yi	Miao	Daur	Mongolian	Hezhen	Xibo	Northern_Han	Dai	Lahu	She	Naxi	Tu	Dong_Congjiang	Zhuang_Congjiang	Miao_Duyun	Miao_Longli	Miao_Nayong	Atayal_Taiwan	Agta_Philippines	Cebuano_Philippines	Paiwan_Taiwan	Tujia	Brahui	Balochi	Basque	Pima	Hazara	Makrani	Sindhi	Pathan	Kalash	Burusho	Mbuti	Biaka	Melanesian	French	Papuan	Druze	Bedouin	Sardinian	Palestinian	Colombian	Cambodian	Orcadian	Surui	Maya	Russian
Japanese	NA	60.419	54.192	39.595	66.807	66.975	65.675	63.57	60.101	28.401	36.014	44.013	56.128	60.228	31.747	19.44	16.454	-5.604	-8.045	28.227	35.012	35.895	28.74	49.756	44.589	46.218	44.116	46.062	59.248	45.545	46.998	46.533	43.476	48.629	34.204	33.894	35.127	43.782	33.63	44.078	42.991	42.597	43.271	47.062	32.549	43.856	41.308	49.666	47.576
Han	60.419	NA	50.624	36.461	55.769	56.118	52.659	54.461	54.208	34.369	39.462	44.411	52.41	55.188	34.89	23.147	17.485	-6.47	-10.16	32.736	36.044	41.241	35.326	49.243	33.846	34.093	32.838	37.234	46.674	33.888	34.16	34.313	31.444	36.828	26.042	25.75	29.407	32.353	25.925	32.67	32.19	31.052	33.138	38.358	36.901	32.563	34.06	41.098	35.374
Yi	54.192	50.624	NA	36.558	53.89	56.171	52.365	53.073	50.884	26.667	39.577	34.133	58.667	60.424	26.859	16.948	12.403	-1.545	-4.136	18.204	30.181	26.102	19.031	44.446	41.02	40.839	38.628	38.106	51.867	39.899	40.732	41.72	39.183	43.028	33.051	33.796	27.384	39.579	29.69	37.981	39.042	36.645	38.753	36.106	30.786	38	33.349	39.549	40.525
Miao	39.595	36.461	36.558	NA	33.723	37.104	35.473	35.066	35.765	22.193	28.62	28.768	34.402	34.637	19.858	13.011	11.378	0.2	-4.555	18.509	22.562	23.599	16.684	32.674	21.939	21.109	21.726	22.055	31.579	21.849	21.876	22.08	21.587	23.463	18.195	17.809	18.573	21.071	16.968	21.557	21.079	20.462	21.599	22.305	24.325	21.807	21.389	25.888	22.098
Daur	66.807	55.769	53.89	33.723	NA	66.057	65.991	59.691	52.034	23.698	34.502	38.203	56.111	54.768	26.136	15.709	12.817	-3.508	-5.239	21.106	32.626	28.391	21.039	42.926	45.306	44.143	43.833	43.208	58.295	44.127	44.03	45.119	41.939	47.038	35.249	34.652	29.111	43.422	30.536	42.341	41.756	43.094	42.518	47.553	30.486	42.778	40.806	51.444	45.962
Mongolian	66.975	56.118	56.171	37.104	66.057	NA	65.763	62.116	58.486	25.859	32.578	38.061	53.625	62.24	25.93	16.107	13.582	-3.557	-7.279	21.814	33.866	34.608	21.742	47.445	49.844	50.247	48.803	49.653	62.757	49.005	49.44	51.603	47.935	53.166	37.893	39.069	31.849	49.178	32.448	48.164	48.333	46.94	48.514	49.618	33.62	48.317	44.232	56.099	52.619
Hezhen	65.675	52.659	52.365	35.473	65.991	65.763	NA	63.275	50.122	23.071	33.846	37.19	51.54	53.395	27.472	15.256	12.302	-2.613	-6.694	20.823	31.321	30.19	21.373	43.154	42.455	42.716	43.753	46.249	59.552	41.473	42.688	45.054	41.326	46.075	32.846	34.634	28.019	43.13	31.99	40.12	40.817	40.359	41.841	47.442	32.18	44.103	41.198	51.412	47.555
Xibo	63.57	54.461	53.073	35.066	59.691	62.116	63.275	NA	50.493	25.747	32.549	38.385	53.767	51.184	27.206	15.42	12.294	-3.891	-7.122	21.457	37.254	32.431	22.766	44.737	49.272	49.018	48.424	41.682	59.896	50.181	47.665	48.131	44.896	49.846	37.59	37.623	32.371	48.029	35.3	47.201	45.874	47.121	47.01	41.803	31.22	47.364	39.361	48.218	50.026
Northern_Han	60.101	54.208	50.884	35.765	52.034	58.486	50.122	50.493	NA	25.61	34.351	39.841	52.661	49.952	27.388	17.579	13.349	-3.325	-8.043	19.599	30.908	29.417	24.95	45.376	35.668	35.33	36.242	36.218	47.689	34.545	34.788	37.303	34.194	35.754	28.964	29.229	27.617	35.137	27.46	34.205	34.919	34.142	34.691	35.157	30.325	36.264	31.855	38.847	36.118
Dai	28.401	34.369	26.667	22.193	23.698	25.859	23.071	25.747	25.61	NA	31.383	24.18	24.595	23.041	25.562	23.758	12.862	-9.798	-13.753	28.269	29.42	36.541	27.003	26.46	23.783	23.332	23.546	19.675	26.805	24.703	26.114	24.39	23.391	24.332	20.045	19.285	21.962	23.984	20.02	24.785	23.54	22.648	23.873	17.997	35.061	24.225	14.414	20.912	24.448
Lahu	36.014	39.462	39.577	28.62	34.502	32.578	33.846	32.549	34.351	31.383	NA	23.14	37.497	34.364	23.151	17.348	11.673	-3.461	-6.192	20.2	29.366	32.047	21.857	28.951	29.035	29.778	27.547	23.877	34.654	29.574	30.008	30.591	27.902	31.595	26.966	27.966	22.691	28.099	24.318	28.662	27.763	27.137	28.514	22.032	40.269	26.943	21.529	27.757	28.716
She	44.013	44.411	34.133	28.768	38.203	38.061	37.19	38.385	39.841	24.18	23.14	NA	36.346	36.798	23.199	16.021	13.145	-3.86	-8.81	22.519	23.269	27.944	23.546	35.624	23.9	22.905	23.084	25.451	33.594	23.903	24.453	25.557	22.7	26.869	18.496	19.448	17.833	23.352	16.389	22.906	23.181	22.887	23.505	24.423	26.604	23.094	19.904	29.58	24.759
Naxi	56.128	52.41	58.667	34.402	56.111	53.625	51.54	53.767	52.661	24.595	37.497	36.346	NA	57.838	24.34	14.711	13.185	-2.156	-6.206	18.512	29.856	29.032	16.664	44.387	40.22	41.021	37.626	36.205	51.141	40.018	42.098	42.068	38.123	44.088	33.037	35.001	29.439	38.861	30.031	38.579	39.634	37.258	39.035	33.676	32.72	38.016	30.118	40.218	40.98
Tu	60.228	55.188	60.424	34.637	54.768	62.24	53.395	51.184	49.952	23.041	34.364	36.798	57.838	NA	28.114	16.552	10.648	-2.758	-5.615	20.331	34.97	29.828	19.92	43.61	43.525	42.783	46.48	40.904	51.977	44.336	43.725	44.521	42.922	44.18	37.231	36.79	31.003	43.927	35.907	42.985	42.791	43.644	43.024	43.959	32.725	48.576	39.555	43.831	46.15
Dong_Congjiang	31.747	34.89	26.859	19.858	26.136	25.93	27.472	27.206	27.388	25.562	23.151	23.199	24.34	28.114	NA	19.406	12.463	-8.704	-12.49	22.706	22.369	29.36	23.717	25.845	18.988	20.165	17.017	19.096	24.552	19.351	19.827	20.04	17.608	20.639	16.075	16.488	17.418	18.1	16.267	18.327	18.748	17.613	18.333	18.218	26.159	16.717	14.767	22.001	18.668
Zhuang_Congjiang	19.44	23.147	16.948	13.011	15.709	16.107	15.256	15.42	17.579	23.758	17.348	16.021	14.711	16.552	19.406	NA	10.651	-5.004	-10.028	16.638	15.982	21.218	19.454	16.665	13.199	13.428	11.299	10.85	16.015	13.047	13.849	13.264	11.546	13.426	11.247	11.69	11.632	11.947	10.069	12.177	12.65	11.614	12.909	11.176	20.358	11.453	8.883	12.62	13.049
Miao_Duyun	16.454	17.485	12.403	11.378	12.817	13.582	12.302	12.294	13.349	12.862	11.673	13.145	13.185	10.648	12.463	10.651	NA	2.024	-3.652	10.93	12.8	11.652	12.621	12.409	8.328	8.292	7.674	8.423	10.912	8.402	8.242	8.356	7.256	8.041	6.596	7.711	7.213	7.807	6.705	7.353	8.17	7.447	7.851	7.698	12.385	7.632	6.741	9.821	7.928
Miao_Longli	-5.604	-6.47	-1.545	0.2	-3.508	-3.557	-2.613	-3.891	-3.325	-9.798	-3.461	-3.86	-2.156	-2.758	-8.704	-5.004	2.024	NA	14.787	-8.248	-4.452	-9.466	-7.138	-4.369	-4.243	-3.471	-3.563	-1.539	-3.14	-3.593	-4.094	-4.166	-3.514	-3.88	-3.96	-3.682	-4.53	-3.584	-3.847	-3.15	-2.991	-3.419	-3.528	-2.815	-7.546	-3.723	-2.473	-1.834	-3.627
Miao_Nayong	-8.045	-10.16	-4.136	-4.555	-5.239	-7.279	-6.694	-7.122	-8.043	-13.753	-6.192	-8.81	-6.206	-5.615	-12.49	-10.028	-3.652	14.787	NA	-10.057	-7.577	-12.028	-9.752	-7.08	-7.226	-6.749	-6.144	-4.192	-7.285	-6.773	-6.737	-6.766	-7.337	-6.305	-4.297	-4.302	-4.972	-5.978	-4.697	-6.41	-6.159	-6.335	-6.564	-4.6	-10.662	-6.296	-3.929	-5.4	-6.933
Atayal_Taiwan	28.227	32.736	18.204	18.509	21.106	21.814	20.823	21.457	19.599	28.269	20.2	22.519	18.512	20.331	22.706	16.638	10.93	-8.248	-10.057	NA	38.719	58.597	50.034	22.866	19.45	20.2	19.304	15.421	23.386	20.152	20.942	20.718	19.354	21.453	15.089	16.679	19.426	19.248	14.376	19.53	19.712	18.634	19.813	14.458	28.886	19.161	11.1	18.18	20.3
Agta_Philippines	35.012	36.044	30.181	22.562	32.626	33.866	31.321	37.254	30.908	29.42	29.366	23.269	29.856	34.97	22.369	15.982	12.8	-4.452	-7.577	38.719	NA	53.671	40.118	26.343	57.201	57.333	57.383	35.213	54.302	56.845	58.325	56.723	53.889	56.629	51.911	53.905	54.017	57.762	51.261	57.434	58.209	56.014	57.211	34.347	41.489	55.552	28.76	40.478	56.616
Cebuano_Philippines	35.895	41.241	26.102	23.599	28.391	34.608	30.19	32.431	29.417	36.541	32.047	27.944	29.032	29.828	29.36	21.218	11.652	-9.466	-12.028	58.597	53.671	NA	57.811	31.274	46.353	48.543	47.835	29.194	40.672	47.675	47.992	47.346	46.342	43.252	41.082	42.479	37.777	45.848	40.578	45.371	46.482	45.704	47.19	28.482	40.433	47.438	22.998	30.885	45.043
Paiwan_Taiwan	28.74	35.326	19.031	16.684	21.039	21.742	21.373	22.766	24.95	27.003	21.857	23.546	16.664	19.92	23.717	19.454	12.621	-7.138	-9.752	50.034	40.118	57.811	NA	24.085	19.894	19.804	17.879	17.147	23.678	20.056	21.056	21.003	19.374	20.388	16.718	18.297	21.411	19.217	15.791	19.154	19.692	18.5	19.62	15.644	28.452	18.484	14.251	18.992	19.018
Tujia	49.756	49.243	44.446	32.674	42.926	47.445	43.154	44.737	45.376	26.46	28.951	35.624	44.387	43.61	25.845	16.665	12.409	-4.369	-7.08	22.866	26.343	31.274	24.085	NA	27.488	27.053	28.057	29.124	39.159	27.698	27.752	28.138	26.949	31.06	23.186	23.739	21.24	27.403	19.902	26.768	26.377	25.826	26.911	27.799	28.516	27.224	25.457	33.571	29.779
Brahui	44.589	33.846	41.02	21.939	45.306	49.844	42.455	49.272	35.668	23.783	29.035	23.9	40.22	43.525	18.988	13.199	8.328	-4.243	-7.226	19.45	57.201	46.353	19.894	27.488	NA	113.352	107.549	57.783	94.689	112.508	108.839	110.67	107.33	108.966	86.229	87.242	56.495	108.567	60.373	110.972	111.05	108.687	111.711	55.655	50.933	106.006	51.456	71.004	108.57
Balochi	46.218	34.093	40.839	21.109	44.143	50.247	42.716	49.018	35.33	23.332	29.778	22.905	41.021	42.783	20.165	13.428	8.292	-3.471	-6.749	20.2	57.333	48.543	19.804	27.053	113.352	NA	110.575	56.887	96.901	113.11	109.682	111.535	109.309	110.749	85.723	87.167	56.259	111.016	60.22	112.158	112.244	110.546	112.715	56.071	49.877	107.934	51.836	70.447	111.37
Basque	44.116	32.838	38.628	21.726	43.833	48.803	43.753	48.424	36.242	23.546	27.547	23.084	37.626	46.48	17.017	11.299	7.674	-3.563	-6.144	19.304	57.383	47.835	17.879	28.057	107.549	110.575	NA	55.44	95.934	107.687	106.882	109.618	104.285	106.387	78.496	78.575	52.454	114.352	55.3	111.806	111.474	114.537	113.427	53.263	46.856	112.109	47.829	71.29	113.067
Pima	46.062	37.234	38.106	22.055	43.208	49.653	46.249	41.682	36.218	19.675	23.877	25.451	36.205	40.904	19.096	10.85	8.423	-1.539	-4.192	15.421	35.213	29.194	17.147	29.124	57.783	56.887	55.44	NA	60.898	55.583	56.723	56.736	52.988	59.228	41.075	42.081	32.826	55.72	34.659	53.432	53.762	54.772	54.574	83.9	31.391	56.587	82.88	88.78	57.999
Hazara	59.248	46.674	51.867	31.579	58.295	62.757	59.552	59.896	47.689	26.805	34.654	33.594	51.141	51.977	24.552	16.015	10.912	-3.14	-7.285	23.386	54.302	40.672	23.678	39.159	94.689	96.901	95.934	60.898	NA	94.459	93.32	96.312	91.502	94.245	73.785	74.741	50.737	96.221	56.49	94.913	94.85	94.044	96.291	62.667	48.008	95.79	56.678	73.039	96.793
Makrani	45.545	33.888	39.899	21.849	44.127	49.005	41.473	50.181	34.545	24.703	29.574	23.903	40.018	44.336	19.351	13.047	8.402	-3.593	-6.773	20.152	56.845	47.675	20.056	27.698	112.508	113.11	107.687	55.583	94.459	NA	107.397	109.366	105.474	107.166	90.03	91.616	55.887	108.934	59.236	111.579	111.042	108.845	112.135	54.377	50.875	105.729	50.526	69.617	108.782
Sindhi	46.998	34.16	40.732	21.876	44.03	49.44	42.688	47.665	34.788	26.114	30.008	24.453	42.098	43.725	19.827	13.849	8.242	-4.094	-6.737	20.942	58.325	47.992	21.056	27.752	108.839	109.682	106.882	56.723	93.32	107.397	NA	109.077	104.963	106.373	84.897	86.814	57.997	105.565	63.247	107.386	107.335	106.353	108.42	55.267	50.469	103.96	51.358	70.386	107.096
Pathan	46.533	34.313	41.72	22.08	45.119	51.603	45.054	48.131	37.303	24.39	30.591	25.557	42.068	44.521	20.04	13.264	8.356	-4.166	-6.766	20.718	56.723	47.346	21.003	28.138	110.67	111.535	109.618	56.736	96.312	109.366	109.077	NA	108.313	108.785	82.974	84.522	55.798	109.85	60.269	110.233	109.482	108.029	111.116	55.421	49.876	107.486	51.8	69.924	110.963
Kalash	43.476	31.444	39.183	21.587	41.939	47.935	41.326	44.896	34.194	23.391	27.902	22.7	38.123	42.922	17.608	11.546	7.256	-3.514	-7.337	19.354	53.889	46.342	19.374	26.949	107.33	109.309	104.285	52.988	91.502	105.474	104.963	108.313	NA	106.978	76.836	79.08	52.648	105.726	58.411	106.351	105.829	104.509	107.168	52.435	47.574	104.359	47.944	66.453	106.633
Burusho	48.629	36.828	43.028	23.463	47.038	53.166	46.075	49.846	35.754	24.332	31.595	26.869	44.088	44.18	20.639	13.426	8.041	-3.88	-6.305	21.453	56.629	43.252	20.388	31.06	108.966	110.749	106.387	59.228	94.245	107.166	106.373	108.785	106.978	NA	80.268	81.953	55.08	106.387	61.197	107.477	106.854	106.165	108.005	56.149	49.713	104.85	52.108	70.358	106.973
Mbuti	34.204	26.042	33.051	18.195	35.249	37.893	32.846	37.59	28.964	20.045	26.966	18.496	33.037	37.231	16.075	11.247	6.596	-3.96	-4.297	15.089	51.911	41.082	16.718	23.186	86.229	85.723	78.496	41.075	73.785	90.03	84.897	82.974	76.836	80.268	NA	126.774	47.181	80.153	51.68	85.809	92.232	81.459	90.982	43.459	41.109	80.056	34.415	54.324	78.307
Biaka	33.894	25.75	33.796	17.809	34.652	39.069	34.634	37.623	29.229	19.285	27.966	19.448	35.001	36.79	16.488	11.69	7.711	-3.682	-4.302	16.679	53.905	42.479	18.297	23.739	87.242	87.167	78.575	42.081	74.741	91.616	86.814	84.522	79.08	81.953	126.774	NA	48.77	81.553	52.785	86.466	93.249	81.717	92.713	44.034	42.379	81.577	36.128	54.645	79.378
Melanesian	35.127	29.407	27.384	18.573	29.111	31.849	28.019	32.371	27.617	21.962	22.691	17.833	29.439	31.003	17.418	11.632	7.213	-4.53	-4.972	19.426	54.017	37.777	21.411	21.24	56.495	56.259	52.454	32.826	50.737	55.887	57.997	55.798	52.648	55.08	47.181	48.77	NA	51.696	75.763	52.141	54.082	51.477	53.687	30.223	39.508	51.621	26.72	38.566	51.169
French	43.782	32.353	39.579	21.071	43.422	49.178	43.13	48.029	35.137	23.984	28.099	23.352	38.861	43.927	18.1	11.947	7.807	-3.584	-5.978	19.248	57.762	45.848	19.217	27.403	108.567	111.016	114.352	55.72	96.221	108.934	105.565	109.85	105.726	106.387	80.153	81.553	51.696	NA	56.074	112.547	112.131	113.637	112.998	54.187	48.54	113.258	50.51	71.482	115.092
Papuan	33.63	25.925	29.69	16.968	30.536	32.448	31.99	35.3	27.46	20.02	24.318	16.389	30.031	35.907	16.267	10.069	6.705	-3.847	-4.697	14.376	51.261	40.578	15.791	19.902	60.373	60.22	55.3	34.659	56.49	59.236	63.247	60.269	58.411	61.197	51.68	52.785	75.763	56.074	NA	56.153	57.861	54.959	57.49	31.743	39.291	55.458	30.64	41.32	55.453
Druze	44.078	32.67	37.981	21.557	42.341	48.164	40.12	47.201	34.205	24.785	28.662	22.906	38.579	42.985	18.327	12.177	7.353	-3.15	-6.41	19.53	57.434	45.371	19.154	26.768	110.972	112.158	111.806	53.432	94.913	111.579	107.386	110.233	106.351	107.477	85.809	86.466	52.141	112.547	56.153	NA	116.017	114.281	116.843	52.565	48.941	110.461	48.421	69.397	110.986
Bedouin	42.991	32.19	39.042	21.079	41.756	48.333	40.817	45.874	34.919	23.54	27.763	23.181	39.634	42.791	18.748	12.65	8.17	-2.991	-6.159	19.712	58.209	46.482	19.692	26.377	111.05	112.244	111.474	53.762	94.85	111.042	107.335	109.482	105.829	106.854	92.232	93.249	54.082	112.131	57.861	116.017	NA	113.331	117.041	52.583	49.308	109.395	48.01	69.342	110.147
Sardinian	42.597	31.052	36.645	20.462	43.094	46.94	40.359	47.121	34.142	22.648	27.137	22.887	37.258	43.644	17.613	11.614	7.447	-3.419	-6.335	18.634	56.014	45.704	18.5	25.826	108.687	110.546	114.537	54.772	94.044	108.845	106.353	108.029	104.509	106.165	81.459	81.717	51.477	113.637	54.959	114.281	113.331	NA	114.598	51.792	47.637	109.745	47.117	69.173	112.003
Palestinian	43.271	33.138	38.753	21.599	42.518	48.514	41.841	47.01	34.691	23.873	28.514	23.505	39.035	43.024	18.333	12.909	7.851	-3.528	-6.564	19.813	57.211	47.19	19.62	26.911	111.711	112.715	113.427	54.574	96.291	112.135	108.42	111.116	107.168	108.005	90.982	92.713	53.687	112.998	57.49	116.843	117.041	114.598	NA	53.108	48.347	110.702	48.972	69.55	111.704
Colombian	47.062	38.358	36.106	22.305	47.553	49.618	47.442	41.803	35.157	17.997	22.032	24.423	33.676	43.959	18.218	11.176	7.698	-2.815	-4.6	14.458	34.347	28.482	15.644	27.799	55.655	56.071	53.263	83.9	62.667	54.377	55.267	55.421	52.435	56.149	43.459	44.034	30.223	54.187	31.743	52.565	52.583	51.792	53.108	NA	30.615	53.219	83.353	90.762	55.748
Cambodian	32.549	36.901	30.786	24.325	30.486	33.62	32.18	31.22	30.325	35.061	40.269	26.604	32.72	32.725	26.159	20.358	12.385	-7.546	-10.662	28.886	41.489	40.433	28.452	28.516	50.933	49.877	46.856	31.391	48.008	50.875	50.469	49.876	47.574	49.713	41.109	42.379	39.508	48.54	39.291	48.941	49.308	47.637	48.347	30.615	NA	47.703	26.433	36.588	48.85
Orcadian	43.856	32.563	38	21.807	42.778	48.317	44.103	47.364	36.264	24.225	26.943	23.094	38.016	48.576	16.717	11.453	7.632	-3.723	-6.296	19.161	55.552	47.438	18.484	27.224	106.006	107.934	112.109	56.587	95.79	105.729	103.96	107.486	104.359	104.85	80.056	81.577	51.621	113.258	55.458	110.461	109.395	109.745	110.702	53.219	47.703	NA	49.34	70.731	112.132
Surui	41.308	34.06	33.349	21.389	40.806	44.232	41.198	39.361	31.855	14.414	21.529	19.904	30.118	39.555	14.767	8.883	6.741	-2.473	-3.929	11.1	28.76	22.998	14.251	25.457	51.456	51.836	47.829	82.88	56.678	50.526	51.358	51.8	47.944	52.108	34.415	36.128	26.72	50.51	30.64	48.421	48.01	47.117	48.972	83.353	26.433	49.34	NA	90.499	52.932
Maya	49.666	41.098	39.549	25.888	51.444	56.099	51.412	48.218	38.847	20.912	27.757	29.58	40.218	43.831	22.001	12.62	9.821	-1.834	-5.4	18.18	40.478	30.885	18.992	33.571	71.004	70.447	71.29	88.78	73.039	69.617	70.386	69.924	66.453	70.358	54.324	54.645	38.566	71.482	41.32	69.397	69.342	69.173	69.55	90.762	36.588	70.731	90.499	NA	71.413
Russian	47.576	35.374	40.525	22.098	45.962	52.619	47.555	50.026	36.118	24.448	28.716	24.759	40.98	46.15	18.668	13.049	7.928	-3.627	-6.933	20.3	56.616	45.043	19.018	29.779	108.57	111.37	113.067	57.999	96.793	108.782	107.096	110.963	106.633	106.973	78.307	79.378	51.169	115.092	55.453	110.986	110.147	112.003	111.704	55.748	48.85	112.132	52.932	71.413	NA
Mandenka	36.53	29.159	35.832	19.93	38.801	41.305	37.516	41.357	32.478	20.56	27.971	19.867	36.496	41.304	17.298	12.251	7.634	-3.066	-5.009	17.504	54.004	43.783	18.207	25.402	92.001	92.337	84.27	45.454	78.975	95.627	91.637	88.592	83.719	87.012	121.931	123.889	49.547	86.344	53.952	91.064	97.743	87.291	97.566	45.468	44.375	85.464	37.317	58.117	84.415
Yoruba	35.81	28.227	35.711	18.99	37.978	40.507	37.54	39.983	30.902	20.854	28.269	19.637	35.523	39.235	17.249	12.178	8.095	-3.144	-4.932	17.261	53.6	42.687	18.244	25.902	88.867	89.555	81.551	43.944	76.363	93.56	88.682	86.222	81.421	84.078	121.005	124.274	49.452	84.601	53.376	88.668	95.477	84.757	94.907	44.912	43.182	83.648	37.181	56.623	82.395
Yakut	66.548	51.217	55.771	31.267	72.607	74.141	71.148	68.745	51.659	22.929	33.908	35.186	54.144	56.376	25.283	16.154	12.16	-2.308	-6.217	19.429	39.674	33.998	20.006	43.153	69.526	70.049	71.697	60.389	79.476	68.96	67.223	70.191	66.806	70.121	49.149	49.163	42.263	71.157	45.36	68.847	67.288	68.31	67.886	62.48	35.635	73.103	56.228	66.162	76.089
San	34.337	26.336	32.198	17.708	34.914	38.503	35.03	37.773	29.109	20.274	26.194	18.68	32.921	39.058	15.09	11.003	5.998	-3.947	-3.397	15.506	54.16	40.597	17.504	22.979	86.329	86.329	78.659	41.205	74.26	89.354	86.542	84.523	78.392	82.499	125.061	126.725	47.048	80.723	51.406	85.119	91.797	81.644	91.268	41.85	40.36	80.855	33.827	53.925	77.792
BantuSouthAfrica	36.165	27.352	33.834	19.085	37.683	40.088	37.291	39.413	30.643	20.588	27.73	19.418	35.497	40.851	16.048	11.631	7.82	-3.576	-4.034	16.548	55.122	41.326	17.755	25.213	88.469	89.178	80.659	44.417	76.463	92.968	88.541	85.977	81.231	83.669	122.118	124.485	48.715	83.165	52.649	87.316	94.436	83.891	93.969	44.672	42.295	82.769	35.045	57.061	81.31
Karitiana	42.988	35.329	35.935	22.5	44.675	47.676	44.708	40.116	34.15	17.021	22.812	24.033	32.692	43.15	16.943	11.006	8.75	-1.435	-4.337	14.294	30.781	25.827	14.837	27.312	52.131	51.721	50.623	81.053	58.113	49.958	51.212	51.386	48.704	52.629	38.067	39.325	29.682	52.088	31.389	48.573	48.928	48.722	49.75	87.001	27.838	50.388	83.272	86.759	53.843
Italian	43.316	31.94	37.473	20.862	42.391	48.585	41.279	46.399	35.403	23.143	27.366	22.032	37.81	43.057	17.387	10.894	7.291	-3.282	-6.272	18.856	55.544	45.804	18.383	26.398	108.523	110.159	111.283	53.824	95.466	108.784	105.578	109.289	104.228	106.281	77.15	78.859	50.054	113.561	53.006	112.879	111.578	113.255	112.688	52.743	47.328	110.719	49.123	69.6	112.127
Tuscan	41.935	31.9	38.367	21.506	42.111	48.612	41.632	46.125	35.283	22.995	27.601	22.781	38.544	42.704	17.524	12.131	7.94	-3.591	-6.044	18.564	55.197	44.486	18.369	27.401	108.545	110.254	111.91	54.133	94.702	108.488	106.059	108.553	102.28	105.594	79.007	79.323	49.735	112.861	53.126	113.198	112.299	113.74	113.641	51.607	46.501	109.42	47.362	68.924	110.627
Oroqen	61.973	53.954	51.463	33.371	61.327	65.867	65.478	55.922	52.156	24.317	31.489	36.877	52.842	52.225	26.221	14.244	10.839	-3.015	-4.351	18.686	31.792	24.843	20.319	42.862	44.597	45.914	43.856	41.734	58.626	44.773	45.142	46.156	41.339	47.387	33.745	35.544	26.346	43.243	30.188	41.335	41.591	42.401	42.269	42.603	29.346	43.484	37.025	47.322	47.731
Mozabite	41.609	31.852	38.847	21.354	44.481	48.659	43.452	47.547	36.137	23.434	28.772	22.959	39.577	43.688	18.692	12.92	8.634	-2.62	-5.671	19.433	58.158	47.282	20.034	27.911	105.92	107.377	105.646	53.399	91.455	107.189	104.097	104.738	100.634	103.04	98.567	98.956	55.277	106.638	57.438	109.496	112.3	108.369	112.032	51.12	48.005	103.739	44.744	67.64	105.367
Uygur	58.513	43.808	50.135	29.103	54.334	61.554	53.579	54.105	43.976	27.91	33.277	33.296	52.215	49.515	23.834	15.199	10.938	-2.256	-7.114	22.31	50.943	41.809	22.004	38.117	90.54	90.621	90.236	55.857	84.045	89.712	86.196	91.007	85.503	88.144	67.644	70.114	50.53	89.897	53.66	88.031	87.832	88.59	90.109	57.73	44.809	88.642	52.963	68.302	90.496
Adygei	46.054	34.362	38.772	21.94	46.718	50.863	43.236	51.505	36.632	24.783	28.458	23.507	39.564	45.261	18.794	11.884	7.026	-3.818	-6.663	18.947	55.961	43.328	18.423	28.137	107.389	110.16	108.827	55.585	95.169	107.654	104.763	108.371	103.951	105.623	80.006	81.333	50.019	110.289	55.16	110.502	109.408	109.864	111.017	53.218	48.73	108.431	49.944	69.427	109.917
Bantu_Kenya	38.042	28.198	36.106	19.796	39.013	40.843	36.96	41.435	32.207	20.9	27.937	20.099	36.391	40.669	17.239	11.971	8.079	-3.41	-4.725	17.032	54.639	42.498	17.924	26.141	91.258	91.977	84.016	45.139	77.914	95.134	90.448	88.569	82.822	86.296	122.009	125.018	48.97	85.704	53.716	90.732	96.875	86.415	96.608	44.57	44.73	85.088	36.797	58.355	83.276
Tikopia_Solomon	31.632	28.955	24.01	18.82	26.403	28.441	25.546	29.014	25.136	25.061	23.005	20.461	24.114	27.119	20.662	13.666	8.864	-5.916	-6.501	36.32	50.615	60.463	39.009	21.914	43.881	43.52	41.301	26.082	40.603	43.103	43.937	42.56	42.407	41.83	36.543	37.343	58.065	42.177	54.067	42.434	43.263	41.047	43.602	25.548	30.988	40.914	22.317	31.211	41.311
Rennell_Solomon	27.353	24.553	18.577	15.639	21.82	22.267	19.863	24.268	21.238	19.974	17.528	15.974	19.693	22.955	16.717	10.854	8.076	-4.243	-5.797	28.163	43.856	43.561	29.353	17.189	34.8	33.988	33.424	22.683	33.397	34.698	36.037	34.255	32.141	34.639	30.768	31.969	48.01	33.403	44.378	34.528	35.8	33.437	35.231	21.293	27.641	33.642	17.053	25.982	32.884
Bellona_Solomon	27.973	27.546	19.736	15.701	23.769	25.119	21.134	27.899	22.333	23.544	17.143	18.719	21.993	23.398	19.52	12.79	8.388	-5.049	-6.94	32.236	47.876	43.432	34.346	20.929	37.727	37.635	35.927	23.894	34.799	37.557	38.973	38.093	35.966	36.534	33.478	34.045	48.197	35.976	46.579	36.498	37.98	35.861	38.209	22.754	29.223	35.675	18.188	26.835	35.502
Emae_Vanuatu	35.167	28.113	29.34	17.881	30.253	34.062	30.742	35.721	28.516	21.521	24.25	18.088	31.218	34.648	17.252	11.864	7.896	-5.68	-5.581	21.906	56.336	44.702	23.803	21.877	61.142	62.541	57.119	34.724	57.181	61.756	64.073	61.524	58.656	61.739	52.249	53.022	79.188	56.932	86.201	57.553	59.124	56.586	59.438	32.626	41.261	56.979	29.682	41.164	56.442
Ambae_Vanuatu	34.918	29.398	29.884	19.432	31.326	34.625	29.816	35.979	29.025	22.331	24.458	18.845	30.852	33.792	18.87	12.978	7.192	-5.136	-6.985	25.403	55.269	43.485	26.054	22.399	60.65	60.378	56.485	34.972	55.854	59.797	62.657	60.432	56.629	59.839	51.227	52.517	75.643	57.271	82.896	57.528	58.82	56.398	59.081	33.14	41.35	56.119	29.87	41.403	56.28
Efate_Vanuatu	36.906	28.064	30.447	18.676	30.63	35.197	31.276	35.371	28.774	21.602	24.572	18.091	31.976	36.123	17.199	11.509	6.876	-4.978	-6.325	20.19	56.333	43.26	21.798	21.559	63.011	63.691	58.534	35.945	58.613	62.782	66.095	63.193	60.899	63.981	53.303	53.975	80.142	58.913	88.537	58.893	60.713	57.62	61.136	33.818	41.787	58.48	30.038	42.976	58.143
Tanna_Vanuatu	35.803	27.193	30.205	17.764	31.599	35.136	31.433	35.756	29.117	21.471	24.455	17.262	32.143	35.554	16.653	10.997	7.339	-4.514	-5.502	18.316	54.622	41.365	19.85	21.124	63.56	63.365	59.219	35.916	58.065	62.61	66.012	63.041	60.933	62.965	53.373	54.42	82.605	59.944	90.037	59.881	61.676	58.71	61.883	33.611	41.285	58.91	30.965	42.656	58.945
Ureparapara_Vanuatu	34.662	28.58	29.105	17.732	30.555	35.127	30.456	35.517	28.737	21.718	24.104	18.124	31.237	33.708	17.558	12.004	7.224	-4.426	-6.277	22.108	54.04	42.678	23.719	22.241	59.853	60.203	56.341	35.951	55.358	59.922	62.987	59.695	57.37	59.342	52.667	53.487	74.402	56.519	82.75	56.895	59.046	56.271	59.06	33.02	39.595	56.448	29.024	40.733	55.956
Pentecost_Vanuatu	34.85	27.107	29.807	18.298	31.159	34.34	31.588	35.197	28.613	20.668	25.259	17.692	30.657	36.097	17.001	11.83	6.425	-3.828	-4.913	18.275	54.426	45.097	19.322	20.763	62.867	62.698	58.112	34.065	58.919	62.185	65.006	62.638	60.201	62.137	52.153	53.376	79.89	59.153	87.028	58.995	60.412	58.132	60.696	32.856	40.08	58.136	30.358	42.321	58.087
Ambrym_Vanuatu	35.644	27.313	29.68	17.767	31.413	35.484	31.397	35.218	29.043	21.584	24.317	17.843	31.945	35.365	17.142	11.519	6.379	-4.381	-4.959	19.301	55.852	41.727	20.987	21.488	62.539	62.112	57.928	35.368	56.789	61.527	64.989	62.048	59.189	61.872	52.621	53.08	78.616	58.039	87.639	58.844	60.016	57.98	60.228	32.93	41.265	57.7	29.75	41.984	57.377
SantaCruz_Solomon	35.801	27.682	29.874	17.814	30.65	34.608	31.183	35.167	28.565	21.766	24.139	17.436	30.766	34.981	17.225	12.001	7.029	-4.193	-5.527	19.415	54.24	41.363	20.335	21.245	61.317	61.594	56.67	35.803	55.754	60.361	63.875	61.222	58.465	60.662	51.52	52.294	78.58	56.794	87.471	56.698	58.748	56.485	58.772	33.235	40.645	56.549	29.988	41.907	56.297
Malaita_Solomon	37.315	33.461	29.946	19.965	31.451	34.422	31.236	36.202	29.608	26.715	26.064	21.747	30.539	35.514	22.664	15.016	9.592	-6.315	-7.223	33.337	59.556	51.755	35.383	24.936	58.941	59.396	55.077	34.542	52.74	58.333	60.434	59.061	54.928	57.546	48.459	49.876	82.445	55.776	78.833	55.435	57.296	55.197	57.053	31.88	41.748	54.774	29.02	40.578	55.188
VellaLavella_Solomon	36.909	31.571	28.921	19.814	31.049	34.372	31.521	35.626	29.04	25.186	25.371	20.796	30.801	33.991	19.896	14.089	9.562	-6.049	-7.001	28.512	56.412	51.556	30.831	23.459	56.827	56.845	52.508	33.532	53.501	56.282	58.381	56.707	53.773	55.728	47.619	48.711	85.684	53.392	72.265	54.033	55.375	52.23	55.282	31.27	40.443	53.049	27.88	38.896	52.439
Malakula_Vanuatu	36.282	27.308	30.101	17.714	31.63	35.163	31.574	36.668	29.014	21.413	23.633	17.394	31.317	34.855	17.489	11.042	6.377	-4.689	-5.499	18.816	54.975	40.515	20.458	21.081	63.043	63.142	59.246	35.92	58.458	62.736	65.784	62.926	60.937	62.531	52.665	53.213	78.443	59.149	87.768	59.121	60.719	58.412	61.31	33.756	41.716	59.035	30.688	42.299	58.475
EspirituSanto_Vanuatu	35.338	27.653	29.764	18.224	31.485	34.957	30.48	36.65	29.553	21.581	23.882	17.966	30.907	36.281	17.269	11.119	6.985	-4.313	-5.624	19.684	54.469	43.362	21.765	21.859	62.532	61.866	57.936	35.366	58.435	61.338	64.377	62.045	59.303	61.517	52.027	52.896	79.16	58.099	87.017	58.563	60.01	57.54	60.541	32.646	40.583	57.206	29.583	41.817	57.378
Maewo_Vanuatu	35.352	29.62	30.066	19.126	32.157	35.261	32.271	37.282	30.179	22.289	25.254	18.869	31.583	35.862	18.256	12.509	7.34	-3.855	-6.606	23.008	55.389	45.494	24.407	22.223	65.387	64.705	60.738	37.921	60.883	64.674	67.125	65.057	62.143	64.119	54.733	55.662	76.046	62.032	83.746	62.3	63.795	61.183	63.342	35.649	41.524	61.685	32.145	44.745	60.712
Bai_Nayong	29.598	28.946	23.467	16.654	24.53	25.171	27.336	25.14	25.964	12.154	16.489	16.824	22.854	25.616	16.763	11.02	8.6	-2.277	-6.309	10.564	15.647	16.608	11.493	21.217	15.31	15.347	15.596	15.313	23.516	15.097	15.557	16.483	14.34	17.609	12.226	12.855	11.299	16.045	10.579	15.293	15.984	15.408	15.803	14.529	13.436	15.796	14.346	17.911	17.346
Bouyei_Duyun	27.223	30.676	24.47	19.889	22.392	22.785	23.803	23.385	25.019	24.182	25.31	20.603	21.961	25.109	25.369	18.536	11.954	-6.406	-10.095	22.341	21.41	29.272	23.582	23.797	18.971	19.953	17.266	17.793	24.174	18.326	20.369	19.782	17.459	21.104	15.597	16.248	17.67	18.046	15.336	18.59	18.002	17.546	18.169	16.643	26.744	17.409	14.464	20.433	18.839
Bouyei_Longli	29.199	37.472	25.923	21.458	24.851	26.073	26.402	26.219	27.875	33.78	28.275	26.345	24.462	26.495	25.715	21.643	15.402	-6.181	-11.218	27.06	26.488	33.152	27.52	27.368	22.184	22.451	20.461	19.087	26.178	21.904	22.176	22.23	20.707	22.082	17.413	17.982	19.686	20.711	16.745	20.924	20.836	20.499	21.234	17.703	35.275	20.393	13.869	21.76	21.568
Chuanqing_Nayong	38.964	38.709	34.149	25.04	36.075	35.337	36.49	35.275	37.237	18.54	24.525	26.891	32.966	35.115	22.082	13.727	11.783	1.749	-0.23	16.671	21.621	24.475	18.516	32.722	22.374	22.714	21.752	23.848	31.465	22.938	23.547	22.818	22.187	24.516	18.649	18.793	17.403	22.022	17.478	22.255	22.677	21.652	22.335	23.588	21.439	21.757	21.857	26.591	22.726
Zhuang_Duyun	8.651	13.789	7.73	7.182	6.113	7.615	8.198	7.833	8.533	12.726	8.467	10.348	5.968	8.628	13.642	11.065	8.147	-1.3	-4.653	8.192	7.042	11.227	8.73	9.067	6.06	5.271	5.992	3.94	7.507	5.971	5.78	6.06	5.02	6.171	4.937	4.938	5.011	5.94	4.444	5.755	5.075	5.77	5.414	3.267	9.42	6.225	4.499	4.899	6.266
Dongxiang_Duyun	7.975	11.029	7.465	7.824	8.429	7.533	6.841	8.097	7.649	7.584	7.39	6.716	6.552	8.342	9.271	7.25	4.775	-1.081	-3.775	5.958	6.158	8.328	4.818	7.414	6.189	6.379	5.671	5.554	8.6	5.779	5.844	6.291	5.056	6.498	4.478	4.297	5.85	5.822	6.11	5.876	5.914	5.292	6.145	4.671	7.563	6.167	3.598	5.364	6.467
Geolao_Duyun	15.021	16.243	13.035	8.588	13.322	14.046	14.25	14.695	14.071	8.263	10.633	9.923	12.847	14.04	10.826	5.834	7.731	-0.787	-1.048	7.263	8.665	9.845	7.407	12.014	8.646	8.149	8.061	6.994	13.167	8.083	8.778	8.391	6.917	9.44	7.553	7.621	6.346	7.592	6.309	7.477	8.062	7.383	8.136	7.895	10.9	7.529	6.191	8.295	7.881
Han_Congjiang	19.689	17.665	15.97	10.459	17.639	17.718	18.006	18.201	18.495	6.123	8.281	13.136	15.771	18.147	9.863	6.822	5.102	-3.085	-5.285	8.846	8.091	10.708	8.519	14.321	9.018	9.117	9.366	11.503	15.031	9.05	9.515	9.43	8.715	10.489	6.29	6.258	7.264	9.663	7.39	9.245	9.361	9.497	9.381	11.36	7.752	9.123	11.226	13.021	10.439
Han_Duyun	39.094	40.25	33.199	23.74	33.765	33.722	34.709	33.238	35.84	24.093	22.898	27.059	30.629	34.995	24.302	17.328	13.305	-4.343	-7.174	21.44	20.846	27.141	22.553	32.267	21.99	21.477	19.885	22.042	30.013	21.421	22.243	21.557	20.438	23.031	17.754	18.112	16.778	21.118	15.181	20.037	20.679	19.842	20.312	20.812	23.307	19.697	17.208	25.431	21.728
Han_Longli	42.836	44.183	36.12	26.884	38.328	40.623	39.557	38.937	39.855	24.076	28	29.566	36.068	39.569	28.17	18.693	15.071	-4.146	-7.923	22.66	26.014	29.118	23.123	37.004	26.488	26.981	25.142	26.618	33.731	26.43	27.184	26.973	26.405	27.454	21.93	21.937	19.623	25.372	18.929	25.218	26.099	24.289	25.178	24.895	26.235	24.876	22.281	29.431	25.544
Han_Nayong	44.091	43.47	41.232	28.35	40.075	40.923	41.765	40.638	42.575	21.362	26.749	30.399	37.426	42.789	26.077	16.663	13.207	-1.429	-4.599	18.874	22.907	28.077	19.544	34.998	27.584	27.699	25.609	27.828	36.443	26.609	27.543	28.483	25.919	29.937	21.677	22.458	19.441	25.702	19.194	26.013	26.696	24.756	26.501	25.162	24.722	25.591	22.748	31.121	27.089
Shui_Duyun	15.478	20.811	12.698	10.181	12.359	14.412	13.018	12.855	12.835	15.746	15.02	11.925	11.765	11.875	17.583	15.01	9.509	-5.432	-8.668	15.816	14.365	18.849	14.893	14.011	10.386	10.472	11.331	9.513	12.925	10.758	11.697	11.509	10.48	10.927	9.231	9.273	8.047	11.288	7.679	11.112	11.096	10.741	11.158	9.118	18.611	10.867	6.934	11.905	11.546
Tujia_Congjiang	23.751	26.933	19.093	13.127	19.677	23.15	18.63	19.573	20.54	12.097	12.442	15.513	20.946	20.315	14.838	9.64	6.946	-1.371	-4.667	8.753	9.837	8.243	7.458	19.391	11.633	12.313	11.579	13.506	16.32	12.276	12.862	12.857	12.241	11.985	9.192	9.701	5.392	11.134	6.727	10.863	11.334	11.53	11	14.352	11.307	12.12	11.276	14.453	11.373
Yao_Congjiang	13.5	15.882	12.047	9.891	12.216	13.463	11.034	10.273	12.602	10.764	9.102	12.52	11.692	12.193	10.915	11.015	6.493	-0.904	-2.558	9.126	9.353	9.428	8.708	12.056	6.095	6.775	7.074	8.941	9.947	6.479	6.841	6.511	5.973	7.005	6.209	7.435	5.797	6.83	5.293	7.057	7.486	6.684	7.25	8.708	9.781	6.693	5.831	9.726	6.592
Yi_Nayong	16.799	17.338	17.601	10.737	14.996	16.097	13.871	14.855	16.464	9.245	14.68	9.052	16.702	17.068	10.043	7.387	4.913	0.155	-0.348	8.31	10.741	10.244	7.469	12.987	11.512	11.019	9.593	10.022	13.401	10.898	12.429	11.628	10.355	12.796	10.111	10.709	8.564	10.185	8.735	10.109	10.279	9.562	10.176	8.879	12.859	9.97	6.555	10.614	11.26
[truncated: 44 more columns]

## Sheet: Supplementary Table 4
Table S4: Z-scores of admixture-f3 in the form f3(X, Y; Miao_Nayong)
Source populations	Japanese	Han	Yi	Miao	Daur	Mongolian	Hezhen	Xibo	Northern_Han	Dai	Lahu	She	Naxi	Tu	Dong_Congjiang	Zhuang_Congjiang	Miao_Congjiang	Miao_Duyun	Miao_Longli	Atayal_Taiwan	Agta_Philippines	Cebuano_Philippines	Paiwan_Taiwan	Tujia	Brahui	Balochi	Basque	Pima	Hazara	Makrani	Sindhi	Pathan	Kalash	Burusho	Mbuti	Biaka	Melanesian	French	Papuan	Druze	Bedouin	Sardinian	Palestinian	Colombian	Cambodian	Orcadian	Surui	Maya	Russian
Japanese	NA	55.14	54.126	51.689	57.291	57.22	57.105	56.966	56.242	51.192	51.605	52.954	54.281	56.079	50.939	50.268	48.251	48.571	43.095	51.139	52.379	52.938	51.494	54.388	53.978	54.23	53.756	55.156	56.889	53.414	54.188	54.601	53.799	54.503	50.48	51.436	51.098	54.012	50.323	54.2	54.545	54.299	54.878	53.342	52.468	53.939	52.234	55.674	54.893
Han	55.14	NA	51.955	51.08	53.373	53.901	53.318	54.231	54.795	52.671	50.983	53.011	52.572	53.757	51.338	50.928	48.676	49.127	43.757	51.991	51.264	52.947	52.491	53.527	51.614	51.71	51.369	52.177	53.991	50.907	51.586	52.062	51.634	51.858	48.79	49.907	49.091	51.54	48.627	51.574	52.193	51.613	52.349	50.196	52.406	51.28	49.32	52.402	52.473
Yi	54.126	51.955	NA	50.499	54.136	54.074	54.057	54.218	54.642	49.856	51.472	50.208	54.058	55.418	48.962	48.63	46.486	46.748	41.735	47.474	50.077	50.037	48.415	52.453	53.371	53.288	52.681	52.496	55.309	52.496	53.395	53.412	53.334	53.608	49.618	50.749	49.439	53.198	49.718	53.197	53.842	53.11	53.757	50.93	51.052	52.572	50.872	53.633	53.793
Miao	51.689	51.08	50.499	NA	50.409	50.454	50.767	51.069	51.893	50.415	49.234	49.576	49.745	51.522	48.896	48.586	46.902	46.889	42.724	48.582	48.391	50.212	48.565	51.028	49.383	49.34	49.552	48.492	51.661	48.754	49.178	49.939	49.15	49.805	46.716	47.321	46.035	49.66	45.963	49.737	50.048	49.652	50.095	46.751	49.922	49.51	46.767	49.706	50.109
Daur	57.291	53.373	54.136	50.409	NA	57.853	58.698	57.764	56.025	49.154	49.863	50.855	53.84	56.418	49.315	48.34	46.483	46.932	41.987	49.243	50.165	50.829	48.549	53.256	55.559	55.385	54.851	56.537	58.972	54.603	55.035	55.868	54.905	55.529	51.304	52.768	49.966	55.361	49.632	54.976	55.294	55.126	55.628	55.175	51.314	54.973	55.195	58.436	56.409
Mongolian	57.22	53.901	54.074	50.454	57.853	NA	57.089	56.766	56.026	49.816	50.503	51.381	53.663	55.429	49.965	48.872	47.142	47.738	42.644	49.451	51.353	51.461	48.689	53.446	56.963	56.885	56.894	58.151	58.968	56.097	56.549	57.308	56.871	57.342	52.745	54.274	51.571	56.819	50.564	56.837	57.252	56.504	57.447	56.037	51.798	56.954	54.711	58.05	58.02
Hezhen	57.105	53.318	54.057	50.767	58.698	57.089	NA	57.004	55.22	49.941	50.839	51.637	53.822	55.262	49.965	48.742	47.296	47.667	41.823	48.928	50.596	51.148	49.041	53.389	54.868	55.193	55.197	57.391	58.527	54.149	54.944	56.195	54.814	55.365	50.621	51.832	49.19	55.403	49.439	54.44	55.142	54.866	55.479	55.325	51.584	55.552	55.242	58.146	56.791
Xibo	56.966	54.231	54.218	51.069	57.764	56.766	57.004	NA	56.035	50.647	51.495	51.902	53.952	55.89	50.26	49.455	47.467	48.157	42.81	49.604	51.296	51.745	49.626	53.698	57.186	57.282	57.363	56.777	59.161	56.602	56.653	57.376	56.444	57.296	53.087	54.361	50.524	57.422	50.443	56.889	57.538	57.087	57.838	53.438	52.641	57.016	53.643	57.778	58.398
Northern_Han	56.242	54.795	54.642	51.893	56.025	56.026	55.22	56.035	NA	51.436	52.081	52.806	54.746	55.353	50.881	49.963	48.267	48.36	42.761	49.626	51.632	51.979	50.767	54.337	53.626	54.037	53.826	54.02	56.72	52.896	53.636	54.779	53.733	53.925	50.066	51.165	49.693	54.16	50.145	53.621	54.265	53.945	54.471	51.462	52.557	54.203	50.148	54.436	54.712
Dai	51.192	52.671	49.856	50.415	49.154	49.816	49.941	50.647	51.436	NA	51.262	51.023	49.891	50.912	51.654	51.862	49.021	49.371	43.13	51.803	51.735	53.694	51.292	51.1	51.135	50.908	50.453	49.661	52.077	50.479	51.539	51.496	51.42	51.112	48.441	49.536	48.667	51.223	49.165	51.474	51.884	50.989	52.132	47.586	54.567	51.156	45.328	50.211	51.511
Lahu	51.605	50.983	51.472	49.234	49.863	50.503	50.839	51.495	52.081	51.262	NA	49.643	50.781	50.978	49.362	49.397	47.36	47.639	42.381	48.182	50.441	51.655	49.214	49.873	50.835	50.768	49.698	49.281	52.078	50.404	50.607	50.698	50.348	51.35	48.463	49.584	47.503	50.236	48.45	51.164	50.995	50.575	51.028	48.271	52.609	50.053	47.078	51.121	50.893
She	52.954	53.011	50.208	49.576	50.855	51.381	51.637	51.902	52.806	51.023	49.643	NA	50.553	51.338	50.256	49.999	48.094	47.571	42.969	50.064	49.924	51.275	50.446	51.767	49.192	48.847	49.218	49.152	51.588	48.315	49.091	49.657	49.297	49.324	46.151	47.541	45.784	49.352	45.716	48.86	49.29	49.249	49.839	47.217	50.889	49.005	46.307	49.815	49.936
Naxi	54.281	52.572	54.058	49.745	53.84	53.663	53.822	53.952	54.746	49.891	50.781	50.553	NA	54.248	49.312	48.389	46.937	47.507	41.92	48.07	48.833	50.108	48.01	52.951	52.305	52.08	51.17	52.214	54.281	51.362	51.979	52.282	52.494	52.285	48.511	49.874	48.202	51.429	47.978	51.816	52.283	51.56	52.263	50.237	50.764	51.402	49.26	52.803	52.392
Tu	56.079	53.757	55.418	51.522	56.418	55.429	55.262	55.89	55.353	50.912	50.978	51.338	54.248	NA	50.036	49.077	47.402	47.257	43.013	48.947	51.018	51.953	49.739	53.559	55.26	55.36	55.936	54.749	57.725	54.572	55.191	56.145	55.086	55.373	52.691	53.384	50.347	55.624	51.269	55.315	55.794	55.605	55.946	52.282	51.878	55.915	52.301	55.693	56.431
Dong_Congjiang	50.939	51.338	48.962	48.896	49.315	49.965	49.965	50.26	50.881	51.654	49.362	50.256	49.312	50.036	NA	51.4	49.596	49.233	44.325	50.87	49.911	51.264	50.826	50.489	49.637	49.473	49.088	48.426	50.951	48.818	49.33	49.62	49.525	49.37	46.836	47.891	47.229	49.488	47.048	49.527	50.074	49.853	50.271	47.37	51.101	49.055	46.195	49.327	49.903
Zhuang_Congjiang	50.268	50.928	48.63	48.586	48.34	48.872	48.742	49.455	49.963	51.862	49.397	49.999	48.389	49.077	51.4	NA	49.205	48.551	43.526	50.775	49.776	51.625	50.486	49.405	49.067	48.938	48.423	47.21	49.929	48.169	48.977	49.017	48.845	48.741	46.601	47.87	45.802	48.628	45.843	48.818	49.309	48.908	49.595	45.561	51.366	48.542	44.41	48.024	49.09
Miao_Congjiang	48.251	48.676	46.486	46.902	46.483	47.142	47.296	47.467	48.267	49.021	47.36	48.094	46.937	47.402	49.596	49.205	NA	47.317	43.756	48.097	47.738	49.001	47.826	47.913	47.161	46.985	46.774	45.81	48.6	46.57	46.879	47.05	47.087	46.886	44.774	45.769	44.512	46.961	44.168	47.069	47.669	47.213	47.866	44.621	48.837	46.939	44.035	46.587	47.525
Miao_Duyun	48.571	49.127	46.748	46.889	46.932	47.738	47.667	48.157	48.36	49.371	47.639	47.571	47.507	47.257	49.233	48.551	47.317	NA	41.701	48.434	49.001	49.185	48.351	48.284	47.407	46.84	46.358	46.401	48.36	46.686	47.077	47.199	47.265	46.903	44.672	45.573	43.237	46.64	44.038	46.798	47.705	47.003	47.754	45.037	48.796	46.41	43.352	46.65	47.164
Miao_Longli	43.095	43.757	41.735	42.724	41.987	42.644	41.823	42.81	42.761	43.13	42.381	42.969	41.92	43.013	44.325	43.526	43.756	41.701	NA	41.677	41.932	43.026	41.964	42.913	41.523	41.688	41.565	39.244	43.356	41.131	41.314	41.795	41.645	41.339	38.553	39.404	38.384	41.814	38.219	41.842	42.035	41.779	42.361	38.477	43.162	41.307	37.875	40.906	41.896
Atayal_Taiwan	51.139	51.991	47.474	48.582	49.243	49.451	48.928	49.604	49.626	51.803	48.182	50.064	48.07	48.947	50.87	50.775	48.097	48.434	41.677	NA	53.876	57.567	59.758	50.57	48.655	48.197	47.656	48.14	50.332	48.109	48.966	48.558	49.074	48.952	45.154	46.383	46.41	48.153	45.103	48.297	48.988	48.082	49.004	45.749	52.023	47.887	43.601	48.503	48.457
Agta_Philippines	52.379	51.264	50.077	48.391	50.165	51.353	50.596	51.296	51.632	51.735	50.441	49.924	48.833	51.018	49.911	49.776	47.738	49.001	41.932	53.876	NA	60.121	53.8	50.215	60.515	59.993	60.543	54.042	58.317	59.651	59.989	59.951	59.989	59.429	58.728	60.067	60.231	60.388	60.075	61.053	61.879	60.725	61.161	51.12	54.877	59.297	48.873	55.035	60.163
Cebuano_Philippines	52.938	52.947	50.037	50.212	50.829	51.461	51.148	51.745	51.979	53.694	51.655	51.275	50.108	51.953	51.264	51.625	49.001	49.185	43.026	57.567	60.121	NA	58.281	52.02	54.965	55.25	54.535	52.367	54.472	54.355	55.108	55.305	54.954	54.708	52.456	53.936	54.679	54.82	54.646	54.94	55.705	55.012	55.57	49.721	54.501	54.489	48.683	52.626	55.05
Paiwan_Taiwan	51.494	52.491	48.415	48.565	48.549	48.689	49.041	49.626	50.767	51.292	49.214	50.446	48.01	49.739	50.826	50.486	47.826	48.351	41.964	59.758	53.8	58.281	NA	49.96	48.167	47.762	46.569	48.925	50.168	47.486	48.524	48.352	48.052	48.46	45.483	46.819	48.042	47.525	45.702	47.658	48.318	47.338	48.318	45.977	51.494	47.144	45.211	48.796	47.878
Tujia	54.388	53.527	52.453	51.028	53.256	53.446	53.389	53.698	54.337	51.1	49.873	51.767	52.951	53.559	50.489	49.405	47.913	48.284	42.913	50.57	50.215	52.02	49.96	NA	50.154	50.18	50.21	51.045	53.369	49.611	50.367	51.172	50.372	51.063	47.781	48.568	47.465	50.48	46.739	50.371	50.695	50.25	50.809	48.659	51.163	50.276	48.408	52.006	51.517
Brahui	53.978	51.614	53.371	49.383	55.559	56.963	54.868	57.186	53.626	51.135	50.835	49.192	52.305	55.26	49.637	49.067	47.161	47.407	41.523	48.655	60.515	54.965	48.167	50.154	NA	88.815	88.114	63.967	78.224	88	86.813	87.641	87.398	85.473	77.74	79.311	63.748	88.063	64.955	89.679	89.42	88.695	89.419	60.969	58.296	87.159	60.541	68.881	87.417
Balochi	54.23	51.71	53.288	49.34	55.385	56.885	55.193	57.282	54.037	50.908	50.768	48.847	52.08	55.36	49.473	48.938	46.985	46.84	41.688	48.197	59.993	55.25	47.762	50.18	88.815	NA	88.265	63.341	78.324	87.995	86.704	87.071	87.155	85.718	76.811	78.542	63.358	88.271	64.487	89.471	89.54	88.934	89.526	60.784	58.114	87.136	60.758	68.454	87.656
Basque	53.756	51.369	52.681	49.552	54.851	56.894	55.197	57.363	53.826	50.453	49.698	49.218	51.17	55.936	49.088	48.423	46.774	46.358	41.565	47.656	60.543	54.535	46.569	50.21	88.114	88.265	NA	64.289	79.471	87.521	86.49	87.703	86.867	85.443	75.586	76.855	61.595	92.912	62.916	91.501	91.035	94.072	91.648	61.206	57.667	92.507	59.598	69.833	91.533
Pima	55.156	52.177	52.496	48.492	56.537	58.151	57.391	56.777	54.02	49.661	49.281	49.152	52.214	54.749	48.426	47.21	45.81	46.401	39.244	48.14	54.042	52.367	48.925	51.045	63.967	63.341	64.289	NA	65.204	62.95	63.458	63.855	63.537	63.89	56.251	57.324	53.559	64.324	52.856	63.438	64.039	64.02	64.039	79.23	52.437	64.891	79.381	82.409	65.653
Hazara	56.889	53.991	55.309	51.661	58.972	58.968	58.527	59.161	56.72	52.077	52.078	51.588	54.281	57.725	50.951	49.929	48.6	48.36	43.356	50.332	58.317	54.472	50.168	53.369	78.224	78.324	79.471	65.204	NA	77.313	76.868	77.993	77.332	76.186	68.991	70.645	60.667	79.451	62.133	79.505	79.627	79.609	79.789	62.748	56.65	79.513	62.507	68.419	79.23
Makrani	53.414	50.907	52.496	48.754	54.603	56.097	54.149	56.602	52.896	50.479	50.404	48.315	51.362	54.572	48.818	48.169	46.57	46.686	41.131	48.109	59.651	54.355	47.486	49.611	88	87.995	87.521	62.95	77.313	NA	85.446	85.756	85.42	84.06	79.082	80.598	62.75	87.563	63.598	88.873	88.901	88.192	89.041	60.34	57.506	86.421	59.958	67.945	86.645
Sindhi	54.188	51.586	53.395	49.178	55.035	56.549	54.944	56.653	53.636	51.539	50.607	49.091	51.979	55.191	49.33	48.977	46.879	47.077	41.314	48.966	59.989	55.108	48.524	50.367	86.813	86.704	86.49	63.458	76.868	85.446	NA	85.871	85.18	84.013	76.668	78.328	63.288	85.948	65.315	87.156	87.384	87.039	87.557	60.53	58.08	85.214	59.913	68.063	85.643
Pathan	54.601	52.062	53.412	49.939	55.868	57.308	56.195	57.376	54.779	51.496	50.698	49.657	52.282	56.145	49.62	49.017	47.05	47.199	41.795	48.558	59.951	55.305	48.352	51.172	87.641	87.071	87.703	63.855	77.993	85.756	85.871	NA	86.258	84.896	75.429	77.305	63.316	87.271	64.764	88.134	87.875	87.375	88.251	61.091	57.999	86.421	60.69	68.358	87.146
Kalash	53.799	51.634	53.334	49.15	54.905	56.871	54.814	56.444	53.733	51.42	50.348	49.297	52.494	55.086	49.525	48.845	47.087	47.265	41.645	49.074	59.989	54.954	48.052	50.372	87.398	87.155	86.867	63.537	77.332	85.42	85.18	86.258	NA	85.016	73.729	75.663	62.314	86.79	64.245	87.516	87.394	87.16	87.765	60.905	57.68	86.731	60.247	68.394	86.621
Burusho	54.503	51.858	53.608	49.805	55.529	57.342	55.365	57.296	53.925	51.112	51.35	49.324	52.285	55.373	49.37	48.741	46.886	46.903	41.339	48.952	59.429	54.708	48.46	51.063	85.473	85.718	85.443	63.89	76.186	84.06	84.013	84.896	85.016	NA	73.627	75.359	62.441	85.171	64.503	86.11	85.763	85.568	86.046	61.127	57.806	84.501	60.519	68.217	85.094
Mbuti	50.48	48.79	49.618	46.716	51.304	52.745	50.621	53.087	50.066	48.441	48.463	46.151	48.511	52.691	46.836	46.601	44.774	44.672	38.553	45.154	58.728	52.456	45.483	47.781	77.74	76.811	75.586	56.251	68.991	79.082	76.668	75.429	73.729	73.627	NA	105.195	57.263	75.44	58.874	79.115	83.619	76.993	81.674	54.716	54.755	74.984	49.62	61.043	74.634
Biaka	51.436	49.907	50.749	47.321	52.768	54.274	51.832	54.361	51.165	49.536	49.584	47.541	49.874	53.384	47.891	47.87	45.769	45.573	39.404	46.383	60.067	53.936	46.819	48.568	79.311	78.542	76.855	57.324	70.645	80.598	78.328	77.305	75.663	75.359	105.195	NA	58.707	77.127	60.018	80.36	84.788	78.195	83.506	55.314	56.365	76.604	51.427	61.986	76.366
Melanesian	51.098	49.091	49.439	46.035	49.966	51.571	49.19	50.524	49.693	48.667	47.503	45.784	48.202	50.347	47.229	45.802	44.512	43.237	38.384	46.41	60.231	54.679	48.042	47.465	63.748	63.358	61.595	53.559	60.667	62.75	63.288	63.316	62.314	62.441	57.263	58.707	NA	61.872	77.201	63.235	64.105	62.802	63.562	49.346	53.671	62.042	48.157	55.438	61.943
French	54.012	51.54	53.198	49.66	55.361	56.819	55.403	57.422	54.16	51.223	50.236	49.352	51.429	55.624	49.488	48.628	46.961	46.64	41.814	48.153	60.388	54.82	47.525	50.48	88.063	88.271	92.912	64.324	79.451	87.563	85.948	87.271	86.79	85.171	75.44	77.127	61.872	NA	63.397	91.353	90.773	93.288	91.139	61.642	57.807	91.819	61.576	70.264	91.595
Papuan	50.323	48.627	49.718	45.963	49.632	50.564	49.439	50.443	50.145	49.165	48.45	45.716	47.978	51.269	47.048	45.843	44.168	44.038	38.219	45.103	60.075	54.646	45.702	46.739	64.955	64.487	62.916	52.856	62.133	63.598	65.315	64.764	64.245	64.503	58.874	60.018	77.201	63.397	NA	64.39	64.738	63.534	64.385	49.107	53.792	63.648	49.692	56.374	63.633
Druze	54.2	51.574	53.197	49.737	54.976	56.837	54.44	56.889	53.621	51.474	51.164	48.86	51.816	55.315	49.527	48.818	47.069	46.798	41.842	48.297	61.053	54.94	47.658	50.371	89.679	89.471	91.501	63.438	79.505	88.873	87.156	88.134	87.516	86.11	79.115	80.36	63.235	91.353	64.39	NA	93.282	93.231	93.132	60.543	58.24	90.614	60.614	69.666	89.997
Bedouin	54.545	52.193	53.842	50.048	55.294	57.252	55.142	57.538	54.265	51.884	50.995	49.29	52.283	55.794	50.074	49.309	47.669	47.705	42.035	48.988	61.879	55.705	48.318	50.695	89.42	89.54	91.035	64.039	79.627	88.901	87.384	87.875	87.394	85.763	83.619	84.788	64.105	90.773	64.738	93.282	NA	92.518	93.604	61.346	59.164	90.022	60.47	69.902	89.408
Sardinian	54.299	51.613	53.11	49.652	55.126	56.504	54.866	57.087	53.945	50.989	50.575	49.249	51.56	55.605	49.853	48.908	47.213	47.003	41.779	48.082	60.725	55.012	47.338	50.25	88.695	88.934	94.072	64.02	79.609	88.192	87.039	87.375	87.16	85.568	76.993	78.195	62.802	93.288	63.534	93.231	92.518	NA	93.072	60.858	58.598	91.842	59.668	69.699	91.534
Palestinian	54.878	52.349	53.757	50.095	55.628	57.447	55.479	57.838	54.471	52.132	51.028	49.839	52.263	55.946	50.271	49.595	47.866	47.754	42.361	49.004	61.161	55.57	48.318	50.809	89.419	89.526	91.648	64.039	79.789	89.041	87.557	88.251	87.765	86.046	81.674	83.506	63.562	91.139	64.385	93.132	93.604	93.072	NA	61.068	58.903	90.458	60.535	69.564	89.951
Colombian	53.342	50.196	50.93	46.751	55.175	56.037	55.325	53.438	51.462	47.586	48.271	47.217	50.237	52.282	47.37	45.561	44.621	45.037	38.477	45.749	51.12	49.721	45.977	48.659	60.969	60.784	61.206	79.23	62.748	60.34	60.53	61.091	60.905	61.127	54.716	55.314	49.346	61.642	49.107	60.543	61.346	60.858	61.068	NA	50.475	60.54	77.608	81.406	62.432
Cambodian	52.468	52.406	51.052	49.922	51.314	51.798	51.584	52.641	52.557	54.567	52.609	50.889	50.764	51.878	51.101	51.366	48.837	48.796	43.162	52.023	54.877	54.501	51.494	51.163	58.296	58.114	57.667	52.437	56.65	57.506	58.08	57.999	57.68	57.806	54.755	56.365	53.671	57.807	53.792	58.24	59.164	58.598	58.903	50.475	NA	57.647	48.2	53.576	58.078
Orcadian	53.939	51.28	52.572	49.51	54.973	56.954	55.552	57.016	54.203	51.156	50.053	49.005	51.402	55.915	49.055	48.542	46.939	46.41	41.307	47.887	59.297	54.489	47.144	50.276	87.159	87.136	92.507	64.891	79.513	86.421	85.214	86.421	86.731	84.501	74.984	76.604	62.042	91.819	63.648	90.614	90.022	91.842	90.458	60.54	57.647	NA	60.635	69.438	90.781
Surui	52.234	49.32	50.872	46.767	55.195	54.711	55.242	53.643	50.148	45.328	47.078	46.307	49.26	52.301	46.195	44.41	44.035	43.352	37.875	43.601	48.873	48.683	45.211	48.408	60.541	60.758	59.598	79.381	62.507	59.958	59.913	60.69	60.247	60.519	49.62	51.427	48.157	61.576	49.692	60.614	60.47	59.668	60.535	77.608	48.2	60.635	NA	80.815	62.785
Maya	55.674	52.402	53.633	49.706	58.436	58.05	58.146	57.778	54.436	50.211	51.121	49.815	52.803	55.693	49.327	48.024	46.587	46.65	40.906	48.503	55.035	52.626	48.796	52.006	68.881	68.454	69.833	82.409	68.419	67.945	68.063	68.358	68.394	68.217	61.043	61.986	55.438	70.264	56.374	69.666	69.902	69.699	69.564	81.406	53.576	69.438	80.815	NA	70.495
Russian	54.893	52.473	53.793	50.109	56.409	58.02	56.791	58.398	54.712	51.511	50.893	49.936	52.392	56.431	49.903	49.09	47.525	47.164	41.896	48.457	60.163	55.05	47.878	51.517	87.417	87.656	91.533	65.653	79.23	86.645	85.643	87.146	86.621	85.094	74.634	76.366	61.943	91.595	63.633	89.997	89.408	91.534	89.951	62.432	58.078	90.781	62.785	70.495	NA
Mandenka	52.261	50.754	51.422	48.373	53.876	54.913	53.023	55.25	52.067	50.011	49.986	47.987	50.282	54.519	48.65	48.464	46.34	46.183	40.624	47.387	60.227	54.384	47.136	49.532	80.78	79.87	78.895	59.242	71.563	82.007	79.613	78.106	76.983	76.432	101.017	102.923	58.76	78.839	60.52	82.224	86.481	80.26	85.13	56.531	57.179	78.13	53.111	63.528	78.028
Yoruba	51.717	50.416	51.127	47.913	53.539	54.593	52.857	54.819	51.631	49.943	50.06	47.702	50.223	54.091	48.492	48.237	46.086	45.984	40.272	46.83	60.128	54.301	46.852	49.4	79.677	79.19	77.842	58.576	71.137	81.236	78.886	77.546	76.36	75.872	100.841	103.49	58.958	78.274	60.421	81.407	85.682	79.411	84.131	56.46	56.513	77.442	52.691	63.192	77.441
Yakut	58.167	54.423	55.816	51.057	62.406	60.715	61.135	60.42	56.901	50.519	51.626	51.398	54.933	57.604	50.329	49.556	47.768	47.987	42.925	48.956	53.813	52.334	49.257	53.839	65.222	65.785	66.105	64.479	65.985	64.385	64.717	65.821	64.925	64.449	58.841	60.269	54.813	66.123	55.078	65.986	66.252	65.848	66.3	61.599	53.27	66.502	60.655	65.409	67.945
San	50.426	48.62	49.264	46.403	51.388	52.864	51.41	53.348	50.477	49.066	48.34	46.455	48.426	52.747	46.742	46.805	44.971	44.222	38.265	44.888	59.507	52.793	45.919	47.825	79.113	77.777	76.999	56.926	70.01	79.845	77.925	76.901	74.802	74.924	104.581	105.369	57.142	76.231	59.034	79.826	83.956	78.059	82.438	54.232	55.112	76.119	49.657	61.497	75.739
BantuSouthAfrica	51.396	50.03	50.716	47.952	52.86	53.731	52.427	54.151	51.378	49.695	49.589	47.471	49.811	53.876	47.925	47.849	45.809	45.968	40.377	46.387	59.677	53.728	46.367	48.912	79.183	78.578	77.369	58.064	70.421	80.88	78.401	76.88	75.724	75.198	101.525	103.42	58.039	77.416	59.744	80.565	84.834	78.826	83.322	55.313	56.019	76.832	51.098	62.212	76.707
Karitiana	52.693	50.004	50.108	46.551	55.098	55.162	54.666	53.535	50.893	47.083	48.839	47.653	50.583	52.399	46.785	45.341	43.967	44.687	38.027	45.23	49.516	48.837	45.439	48.734	59.593	59.131	59.503	77.01	61.399	58.312	58.941	59.36	59.18	59.48	52.09	52.981	49.913	60.206	49.764	58.773	59.239	58.868	59.42	80.336	49.322	58.861	78.762	79.653	61.406
Italian	53.389	50.965	52.493	48.941	54.894	56.419	55.208	57.054	54.125	50.656	49.63	48.309	51.251	55.544	48.845	48.103	46.669	46.036	41.626	47.395	59.621	54.566	46.757	49.86	88.342	88.478	91.796	63.706	79.45	87.746	86.152	87.525	86.776	85.381	75.031	76.804	61.333	92.45	62.611	92.113	91.279	93.534	91.541	61.187	57.354	91.113	60.765	69.593	90.984
Tuscan	53.407	51.118	52.193	49.023	54.801	56.453	54.598	56.966	53.874	50.319	49.485	48.764	51.024	55.131	48.708	48.237	46.169	46.049	40.759	47.107	59.659	53.819	46.252	49.877	88.439	88.539	91.716	63.248	78.97	87.723	86.396	87.02	86.21	84.815	76.098	77.141	60.24	91.881	61.574	91.911	91.46	93.3	91.813	59.806	57.192	90.682	58.473	68.211	90.062
Oroqen	57.746	53.463	54.197	50.603	60.225	58.033	59.769	57.774	55.77	49.26	50.148	51.113	53.772	55.975	49.252	47.885	46.456	46.629	41.15	47.619	50.635	50.792	48.594	53.283	56.286	56.885	56.247	57.985	59.669	55.508	56.055	57.25	55.551	56.601	51.786	53.34	50.642	56.339	50.791	55.586	56.316	55.813	56.459	54.862	51.605	56.191	54.66	58.661	58.031
Mozabite	53.025	51.099	52.257	49.15	55.071	56.294	54.253	56.428	53.253	51.209	50.019	48.8	50.909	54.903	48.931	48.79	46.523	46.176	41.48	47.932	60.561	54.775	47.332	49.885	86.457	86.544	88.703	62.053	76.905	86.793	84.698	84.935	84.065	82.734	87.39	88.82	62.389	88.314	63.093	90.375	92.121	90.57	91.407	58.802	57.885	87.136	56.979	67.383	87.069
Uygur	56.014	52.813	54.403	50.247	57.352	57.575	56.697	57.47	55.269	51.409	51.188	50.976	53.444	55.942	49.716	49.295	47.183	47.138	42.295	49.362	57.06	53.58	49.062	52.123	75.261	75.216	76.292	61.759	70.396	74.277	73.83	75.142	74.136	73.692	66.491	68.269	59.232	76.444	59.86	76.02	76.153	76.691	76.792	59.408	55.169	76.412	59.06	64.994	76.431
Adygei	54.544	51.782	53.3	49.418	55.94	57.253	55.865	57.993	54.592	51.354	50.687	49.08	51.937	56.001	49.449	48.599	47.091	46.533	41.964	48.162	60.618	54.721	47.358	50.654	88.433	89.137	90.674	63.74	79.899	87.898	86.371	87.713	87.614	86.079	75.41	76.89	61.853	90.75	63.449	91.576	90.361	91.562	91.147	60.968	57.831	90.199	61.062	70.07	90.223
Bantu_Kenya	51.97	50.839	51.408	48.373	53.535	54.66	52.979	55.279	52.086	50.108	49.959	47.803	50.487	54.244	48.629	48.335	46.314	46.243	40.428	46.995	60.223	54.209	46.863	49.645	80.005	79.295	78.337	58.781	71.137	81.161	79.097	77.717	76.252	75.84	101.657	103.773	58.741	78.144	60.545	81.447	85.789	79.651	84.279	55.875	57.154	77.262	52.016	63.258	77.177
Tikopia_Solomon	50.878	50.353	48.327	47.517	48.807	49.693	48.672	49.023	50.198	50.91	48.37	48.165	48.793	49.835	49.27	48.46	46.826	47.098	41.13	53.47	57.421	59.267	53.948	48.631	55.136	54.988	54.47	50.563	54.102	54.83	55.28	55.102	55.89	54.548	52.01	53.603	62.621	55.054	61.976	55.642	56.22	54.741	55.87	47.897	52.154	54.672	46.19	51.736	55.272
Rennell_Solomon	49.228	48.293	45.81	45.259	46.822	47.876	47.268	48.148	47.468	48.031	46.042	45.609	45.963	46.952	47.337	45.534	44.514	43.991	38.457	49.505	55.626	55.931	50.661	46.14	52.588	52.11	51.753	48.029	51.799	51.947	52.665	51.956	51.8	52.151	48.981	50.755	59.883	51.841	59.215	53.132	53.277	51.962	53.465	44.375	49.446	51.999	42.63	48.976	52.515
Bellona_Solomon	50.215	49.456	47.491	46.415	47.957	48.991	48.013	49.088	48.412	49.665	47.622	46.666	47.825	48.071	48.565	46.817	45.383	45.064	39.041	51.202	57.584	57.779	53.089	48.044	54.091	54.501	53.386	49.711	53.356	53.713	54.88	54.326	53.787	54.068	50.865	52.235	62.679	53.615	62.392	54.436	54.791	53.366	55.137	46.746	52.01	53.727	45.999	50.705	54.246
Emae_Vanuatu	50.502	49.096	49.09	46.38	49.812	51.13	49.439	50.513	49.866	49.483	48.42	46.3	48.024	50.945	47.683	46.539	45.067	44.585	38.815	47.861	61.816	56.852	48.992	47.789	65.895	65.891	64.196	54.174	62.102	64.728	65.745	65.908	64.939	65.16	60.334	61.245	78.282	64.444	83.782	65.654	66.364	64.808	65.924	49.862	54.064	64.831	49.121	56.335	64.649
Ambae_Vanuatu	51.75	50.815	50.955	47.648	51.11	52.29	50.239	51.471	51.596	50.295	49.451	47.65	49.386	51.535	49.113	48.004	46.192	45.627	40.187	49.975	61.578	57.614	50.785	48.787	64.64	64.303	63.981	54.827	61.85	63.178	64.617	64.61	63.574	63.864	59.39	60.787	76.197	64.289	81.584	64.954	65.748	64.556	65.249	50.836	55.075	64.141	50.803	56.819	64.184
Efate_Vanuatu	52.033	50.343	50.481	47.357	50.707	52.67	50.55	51.59	50.876	50.368	49.182	46.954	49.489	52.18	48.571	47.266	45.887	45.209	39.852	48.398	62.893	57.188	49.077	48.371	66.769	66.584	65.318	55.732	63.389	65.323	66.675	66.767	66.027	66.02	61.053	61.885	79.558	65.77	85.435	66.508	67.356	65.927	67.101	51.005	55.231	65.804	50.371	58.068	65.99
Tanna_Vanuatu	51.148	49.679	49.987	46.486	50.38	51.827	50.136	51.132	50.385	49.895	49.082	46.343	49.004	51.834	47.98	46.541	44.933	44.551	38.593	47.438	62.337	56.266	48.215	47.759	66.399	66.054	64.967	54.794	62.857	64.937	66.427	66.519	65.341	65.585	59.984	61.059	80.867	65.567	86.022	66.362	67.121	65.694	66.755	50.939	54.617	65.57	50.196	57.559	65.533
Ureparapara_Vanuatu	51.004	49.755	49.742	46.355	50.002	51.745	49.552	50.809	49.797	49.789	48.799	46.59	48.778	50.821	47.969	46.571	44.949	44.777	39.217	48.691	61.527	56.764	49.527	48.12	64.011	63.832	63.151	54.863	61.071	63.118	64.501	64.278	63.518	63.18	59.936	60.749	76.175	63.633	80.604	64.264	65.31	63.738	64.816	50.767	54.354	63.489	49.213	56.531	63.4
Pentecost_Vanuatu	51.248	49.754	49.91	46.42	50.408	52.062	50.546	51.695	50.955	49.559	48.833	46.318	49.216	51.686	47.766	46.992	44.869	44.413	39.508	47.023	61.118	56.743	47.464	47.58	66.402	66.004	64.894	53.43	63.04	64.991	66.361	66.058	66.062	64.898	59.707	61.054	79.213	65.468	84.575	66.286	67.003	65.778	66.828	50.117	54.27	65.226	49.217	56.792	65.278
Ambrym_Vanuatu	50.549	49.123	49.405	45.676	49.487	51.331	49.518	49.999	49.971	49.139	48.604	45.795	48.27	50.903	47.439	46.114	44.648	43.729	38.725	47.463	61.929	56.559	48.324	47.281	65.291	65.014	63.824	54.328	61.431	63.875	65.425	65.195	64.322	64.17	59.214	59.927	78.497	64.097	83.734	65.445	65.841	64.737	65.582	49.98	53.695	64.405	49.292	56.961	64.414
SantaCruz_Solomon	50.63	49.416	49.59	46.061	49.742	51.307	49.951	50.782	49.85	49.16	48.465	45.748	48.447	51.264	47.364	45.985	44.514	43.797	38.503	47.388	61.406	56.194	48.162	47.427	65.82	65.767	64.334	54.668	61.961	64.64	65.977	65.946	65.098	65.15	59.002	60.083	78.378	64.717	84.846	65.773	66.468	64.958	66.046	50.047	54.06	64.549	49.301	56.908	64.739
Malaita_Solomon	52.443	51.06	50.295	47.767	50.599	52.447	50.86	52.098	51.45	51.251	49.853	48.136	49.568	51.849	49.598	48.488	46.699	46.444	40.351	52.135	62.298	59.4	53.383	49.402	63.075	62.796	61.876	54.423	60.075	61.986	62.828	62.798	62.201	61.884	57.448	58.725	78.245	62.388	77.663	63.244	63.565	62.914	63.436	50.075	54.908	62.119	49.911	55.891	62.683
VellaLavella_Solomon	51.837	50.325	49.457	47.125	50.389	52.226	50.612	51.337	51.007	50.613	48.682	47.548	49.359	51.505	48.792	47.487	46.118	45.468	39.977	50.808	61.324	58.384	52.034	48.705	62.606	62.471	61.042	53.987	60.273	61.753	62.157	62.443	62.03	61.415	57.518	58.905	80.159	61.867	73.995	63.076	63.597	62.274	63.224	49.943	54.281	61.945	49.149	55.34	61.653
Malakula_Vanuatu	51.348	49.41	50.114	46.207	50.594	52.133	50.286	51.368	50.476	49.434	48.663	45.995	48.735	51.562	47.786	46.72	44.971	44.111	38.884	47.169	61.88	56.377	48.1	47.602	66.735	66.375	65.495	54.832	63.447	65.403	66.743	66.631	65.854	65.639	60.181	60.865	79.227	65.75	84.966	66.83	67.282	65.97	66.958	50.707	54.574	65.999	50.312	57.847	65.907
EspirituSanto_Vanuatu	51.126	49.66	49.797	46.283	50.336	52.168	49.828	51.045	50.246	49.708	48.402	46.521	48.898	51.181	48.071	46.905	45.089	44.503	39.665	47.453	61.305	56.341	48.499	47.494	65.539	64.972	63.924	54.615	62.623	64.23	65.412	65.449	65.047	64.465	59.586	60.58	78.275	64.482	83.743	65.674	66.354	64.654	66.198	50.848	54.431	64.624	49.56	57.423	64.808
Maewo_Vanuatu	51.738	50.811	50.694	47.462	51.314	52.882	50.925	52.365	51.561	50.854	50.128	48.032	49.871	51.755	49.193	48.14	46.272	45.841	40.115	49.388	62.658	58.29	50.066	49.028	67.309	67.073	66.13	56.659	63.618	65.937	67.239	67.325	66.478	65.856	61.436	62.747	76.715	66.914	81.739	67.682	68.413	67.285	68.09	51.875	55.398	66.626	51.527	58.417	66.483
Bai_Nayong	50.344	49.641	47.798	46.868	49.258	49.086	49.476	49.355	49.649	46.501	47.057	47.51	48.504	49.854	48.327	46.503	45.712	44.16	39.366	45.344	46.078	47.099	45.24	47.71	46.042	46.075	45.355	45.66	49.115	45.201	45.964	46.107	45.179	46.774	42.921	43.494	41.49	45.641	41.337	45.228	46.014	45.666	45.942	44.813	47.104	45.443	43.057	47.095	46.575
Bouyei_Duyun	50.351	50.602	47.745	48.374	48.578	49.068	49.394	49.597	50.668	50.974	48.761	49.563	48.524	49.518	50.784	51.139	48.485	48.772	43.679	49.977	48.811	50.791	49.931	49.883	48.943	48.678	47.702	47.709	50.454	48.007	48.439	48.619	48.256	48.604	45.792	46.561	47.074	48.072	46.394	48.423	48.85	48.587	48.803	46.701	50.406	47.836	45.751	48.782	48.876
Bouyei_Longli	51.068	51.872	49.156	49.243	49.295	49.814	49.971	50.539	50.846	52.603	50.217	50.286	49.339	49.942	51.321	51.304	48.927	49.132	43.819	51.115	50.356	52.209	51.363	50.457	49.434	49.107	48.662	48.836	50.707	48.626	49.203	49.193	49.179	49.026	46.969	47.822	47.143	48.93	47.049	49.127	49.552	49.041	49.671	47.595	52	48.856	46.026	49.31	49.474
Chuanqing_Nayong	51.313	50.921	49.515	48.634	50.565	50.569	50.754	50.91	51.285	49.639	48.845	49.933	49.404	50.911	50.01	49.603	47.995	48.033	43.563	48.247	48.945	49.944	48.695	50.073	49.901	50.26	49.524	49.362	51.369	49.366	49.918	50.179	49.917	50.142	47.221	47.976	47.176	49.762	47.037	49.845	50.298	49.71	50.423	48.45	49.839	49.707	47.519	50.563	50.385
Zhuang_Duyun	40.788	42.666	40.085	40.749	39.109	39.971	39.615	40.243	41.166	43.227	40.303	40.756	38.841	40.181	42.82	42.371	40.428	38.872	35.686	40.246	38.847	43.204	40.555	40.206	38.744	38.351	37.89	34.946	40.689	38.412	38.732	38.772	37.874	39.572	35.562	36.286	35.383	38.029	34.853	38.344	38.49	37.689	38.633	34.228	42.297	37.581	33.239	37.045	39.119
Dongxiang_Duyun	39.632	40.988	38.243	38.902	39.377	38.711	39.056	40.107	40.322	39.98	39.175	38.933	38.456	40.076	41.145	40.234	39.8	38.423	34.945	38.234	37.681	40.979	38.258	39.933	37.511	38.071	37.142	36.293	40.087	37.41	37.597	38.427	37.232	38.631	35.06	34.621	36.797	37.496	35.354	37.581	37.678	37.032	37.795	34.193	39.734	37.372	32.916	37.1	38.481
Geolao_Duyun	42.708	42.798	41.125	40.567	41.71	41.93	40.647	41.768	43.061	40.831	40.557	39.794	39.406	41.2	42.326	42.078	40.561	40.59	34.935	39.674	39.375	42.493	38.238	41.406	38.882	38.733	38.265	35.8	42.522	38.345	39.42	39.373	37.404	39.405	35.571	36.262	34.526	38.487	34.564	38.58	39.046	38.769	39.386	35.41	41.31	38.268	33.134	37.141	38.596
Han_Congjiang	49.717	49.158	47.151	46.606	47.808	48.045	48.38	48.223	49.111	47.628	46.744	47.533	48.002	48.241	48.388	47.443	46.149	45.526	40.828	46.879	46.302	48.654	47.4	47.922	45.265	45.684	45.403	44.956	48.299	44.909	45.641	46.369	45.66	46.367	42.304	43.402	42.773	45.014	42.078	45.501	46.243	45.477	46.069	44.122	47.008	45.22	43.837	46.197	45.993
Han_Duyun	52.261	51.539	49.895	48.923	50.131	50.61	50.995	51.014	51.896	51.182	48.52	50.306	49.756	51.628	50.597	50.514	48.584	48.559	43.531	50.719	49.412	51.23	50.575	51.3	50.215	50.04	49.003	49.387	51.741	49.179	49.773	49.805	49.651	49.785	47.13	48.142	46.452	49.475	45.538	49.603	49.941	49.84	50.164	47.406	50.24	49.011	45.65	50.494	50.177
Han_Longli	52.45	51.966	50.035	49.376	51.179	51.552	51.576	51.79	52.309	50.801	49.382	50.69	50.08	51.869	50.58	49.853	48.098	48.204	43.245	50.171	49.599	51.353	50.501	51.576	50.216	49.896	49.225	49.432	51.965	49.296	49.565	49.826	50.138	49.936	47.666	48.682	47.316	49.653	46.755	49.844	50.414	49.744	50.325	47.876	50.545	49.22	47.257	50.1	50.2
Han_Nayong	52.377	51.493	49.976	48.874	50.812	51.178	51.182	51.248	52.263	50.278	49.602	50.376	50.554	51.633	50.585	49.915	48.287	48.005	43.664	48.815	49.643	50.646	49.274	50.704	50.274	50.227	49.527	49.806	51.991	49.236	50.017	50.46	49.853	50.432	46.926	48.043	47.413	49.801	47.441	49.94	50.461	49.821	50.374	47.979	50.653	49.544	47.099	50.437	50.705
Shui_Duyun	48.353	49.101	45.857	46.854	45.804	46.764	46.747	47.254	47.863	49.3	47.542	47.033	46.251	46.988	49.823	49.551	47.729	46.988	41.75	49.463	47.325	49.774	48.825	48.021	45.445	45.548	45.857	44.881	48.093	45.024	46.394	46.724	46.186	45.639	42.991	44.126	43.446	46.315	43.12	45.743	46.208	45.704	46.605	43.967	49.111	46.137	41.314	46.232	46.613
Tujia_Congjiang	45.604	46.916	42.636	41.709	42.695	44.902	42.647	43.543	44.01	42.734	41.151	43.663	44.618	42.797	44.233	42.555	41.376	41.468	35.845	42.148	40.699	40.806	40.704	44.156	39.111	39.437	39.026	40.352	42.075	38.974	39.73	40.02	39.857	39.123	37.903	38.726	32.939	38.732	33.299	37.788	39.257	39.342	39.253	41.294	42.531	39.489	37.854	40.495	38.852
Yao_Congjiang	47.856	48.149	46.557	46.405	46.089	46.876	47.062	46.48	47.685	47.758	46.149	46.571	46.076	47.212	48.954	48.69	47.094	46.681	42.411	46.696	46.617	47.493	45.994	47.568	44.867	44.683	44.451	44.602	47.172	44.106	45.178	44.581	44.979	44.849	43.012	44.073	42.16	44.311	42.09	44.788	45.347	44.4	45.371	43.427	47.725	44.531	41.412	44.943	44.874
Yi_Nayong	39.751	40.15	41.175	38.022	37.686	38.291	37.252	38.035	38.998	37.221	39.496	35.963	38.617	37.404	38.755	38.68	37.244	36.677	34.209	36.511	38.186	38.09	38.335	38.172	36.276	35.966	35.698	35.795	37.838	35.779	37.368	36.682	35.86	37.239	34.577	35.257	33.386	35.24	33.011	35.294	35.951	34.909	35.751	32.98	39.349	35.549	31.088	36.578	36.619
[truncated: 44 more columns]

## Sheet: Supplementary table 5
Table S5: Results of f4-statistics in the form f4(Northern Han, Four Miao populations; reference populations, Mbuti)
W	X	Y	Z	f4	stderr	Zscore	BABA	ABBA	nsnps
Northern_Han	Miao_Congjiang	Japanese	Mbuti	0.000192	8.2e-05	2.35	27561	27431	676086
Northern_Han	Miao_Congjiang	Han	Mbuti	-0.000471	8.3e-05	-5.652	27422	27740	676091
Northern_Han	Miao_Congjiang	Yi	Mbuti	6e-05	8.2e-05	0.732	27505	27464	676079
Northern_Han	Miao_Congjiang	Miao	Mbuti	-0.000989	8.3e-05	-11.95	27250	27918	676074
Northern_Han	Miao_Congjiang	Daur	Mbuti	0.000484	7.6e-05	6.351	27559	27231	676073
Northern_Han	Miao_Congjiang	Mongolian	Mbuti	0.000422	8.2e-05	5.163	27527	27241	676078
Northern_Han	Miao_Congjiang	Hezhen	Mbuti	0.000524	7.7e-05	6.785	27619	27265	676080
Northern_Han	Miao_Congjiang	Xibo	Mbuti	0.000428	7.5e-05	5.669	27515	27225	676077
Northern_Han	Miao_Congjiang	Dai	Mbuti	-0.00145	8.5e-05	-17.055	27020	28000	676066
Northern_Han	Miao_Congjiang	Lahu	Mbuti	-0.000875	9.2e-05	-9.511	27168	27760	676069
Northern_Han	Miao_Congjiang	She	Mbuti	-0.000777	9e-05	-8.594	27345	27870	676084
Northern_Han	Miao_Congjiang	Naxi	Mbuti	0.000115	8.5e-05	1.35	27501	27423	676069
Northern_Han	Miao_Congjiang	Tu	Mbuti	0.000406	7.1e-05	5.711	27492	27218	676079
Northern_Han	Miao_Congjiang	Oroqen	Mbuti	0.000552	7.9e-05	7.02	27606	27233	676074
Northern_Han	Miao_Congjiang	Dong_Congjiang	Mbuti	-0.001943	9e-05	-21.529	26945	28258	676091
Northern_Han	Miao_Congjiang	Zhuang_Congjiang	Mbuti	-0.002124	9.1e-05	-23.309	26877	28313	676091
Northern_Han	Miao_Congjiang	Miao_Duyun	Mbuti	-0.00214	0.0001	-21.454	26864	28307	674501
Northern_Han	Miao_Congjiang	Miao_Longli	Mbuti	-0.002755	9.9e-05	-27.716	26705	28563	674501
Northern_Han	Miao_Congjiang	Miao_Nayong	Mbuti	-0.003106	0.000108	-28.708	26585	28678	673930
Northern_Han	Miao_Congjiang	Atayal_Taiwan	Mbuti	-0.001971	0.000125	-15.829	27024	28025	507556
Northern_Han	Miao_Congjiang	Agta_Philippines	Mbuti	-0.001198	0.000111	-10.763	26462	27070	507557
Northern_Han	Miao_Congjiang	Cebuano_Philippines	Mbuti	-0.001659	0.00011	-15.077	26870	27712	507557
Northern_Han	Miao_Congjiang	Paiwan_Taiwan	Mbuti	-0.001721	0.000122	-14.104	27079	27952	507556
Northern_Han	Miao_Congjiang	Tujia	Mbuti	-0.000439	8.4e-05	-5.233	27405	27702	676079
Northern_Han	Miao_Congjiang	Bai_Nayong	Mbuti	-0.000719	0.000117	-6.152	27274	27758	673930
Northern_Han	Miao_Congjiang	Bouyei_Duyun	Mbuti	-0.00169	9.7e-05	-17.379	26972	28112	674501
Northern_Han	Miao_Congjiang	Bouyei_Longli	Mbuti	-0.001693	8.8e-05	-19.137	26978	28123	675716
Northern_Han	Miao_Congjiang	Chuanqing_Nayong	Mbuti	-0.001339	8.7e-05	-15.382	27069	27971	673931
Northern_Han	Miao_Congjiang	Zhuang_Duyun	Mbuti	-0.001819	0.000136	-13.334	26967	28193	674286
Northern_Han	Miao_Congjiang	Dongxiang_Duyun	Mbuti	-0.001836	0.000147	-12.529	26930	28167	674140
Northern_Han	Miao_Congjiang	Geolao_Duyun	Mbuti	-0.001241	0.000111	-11.187	27010	27845	672846
Northern_Han	Miao_Congjiang	Han_Congjiang	Mbuti	-0.001565	0.000103	-15.212	27102	28160	676091
Northern_Han	Miao_Congjiang	Han_Duyun	Mbuti	-0.001205	8.9e-05	-13.576	27138	27951	674501
Northern_Han	Miao_Congjiang	Han_Longli	Mbuti	-0.00111	9e-05	-12.359	27162	27911	674501
Northern_Han	Miao_Congjiang	Han_Nayong	Mbuti	-0.001141	8.8e-05	-12.903	27135	27904	673931
Northern_Han	Miao_Congjiang	Shui_Duyun	Mbuti	-0.001976	9e-05	-21.935	26862	28195	674501
Northern_Han	Miao_Congjiang	Tujia_Congjiang	Mbuti	-0.000711	0.00012	-5.912	27299	27779	674497
Northern_Han	Miao_Congjiang	Yao_Congjiang	Mbuti	-0.001978	9.8e-05	-20.266	26949	28286	676085
Northern_Han	Miao_Congjiang	Yi_Nayong	Mbuti	-0.001051	0.000127	-8.289	27065	27773	673625
Northern_Han	Miao_Congjiang	Yakut	Mbuti	0.000692	7.1e-05	9.702	27378	26910	676089
Northern_Han	Miao_Congjiang	Brahui	Mbuti	0.000225	6e-05	3.77	25681	25529	676089
Northern_Han	Miao_Congjiang	Balochi	Mbuti	0.000195	6e-05	3.242	25703	25571	676091
Northern_Han	Miao_Congjiang	Basque	Mbuti	0.000327	6.7e-05	4.89	25832	25610	676088
Northern_Han	Miao_Congjiang	Pima	Mbuti	0.000543	8.7e-05	6.271	27103	26736	676077
Northern_Han	Miao_Congjiang	Hazara	Mbuti	0.000479	6.5e-05	7.398	26728	26404	676091
Northern_Han	Miao_Congjiang	Makrani	Mbuti	0.000177	5.8e-05	3.069	25474	25354	676090
Northern_Han	Miao_Congjiang	Sindhi	Mbuti	0.000188	6e-05	3.163	25752	25624	676090
Northern_Han	Miao_Congjiang	Pathan	Mbuti	0.000215	6.1e-05	3.502	25935	25790	676089
Northern_Han	Miao_Congjiang	Kalash	Mbuti	0.000315	6.5e-05	4.816	25966	25753	676089
Northern_Han	Miao_Congjiang	Burusho	Mbuti	0.000254	6e-05	4.233	26127	25955	676090
Northern_Han	Miao_Congjiang	Biaka	Mbuti	-1.2e-05	2.7e-05	-0.44	19797	19805	676086
Northern_Han	Miao_Congjiang	Melanesian	Mbuti	-0.00049	0.000105	-4.674	26168	26500	676073
Northern_Han	Miao_Congjiang	French	Mbuti	0.000315	6.4e-05	4.929	25851	25638	676090
Northern_Han	Miao_Congjiang	Papuan	Mbuti	-0.000382	9.7e-05	-3.948	25937	26195	676065
Northern_Han	Miao_Congjiang	Druze	Mbuti	0.000308	6.2e-05	4.97	25589	25381	676090
Northern_Han	Miao_Congjiang	Bedouin	Mbuti	0.000273	5.7e-05	4.787	25169	24985	676090
Northern_Han	Miao_Congjiang	Sardinian	Mbuti	0.000303	6.5e-05	4.66	25731	25526	676089
Northern_Han	Miao_Congjiang	Palestinian	Mbuti	0.000276	5.9e-05	4.68	25310	25124	676091
Northern_Han	Miao_Congjiang	Colombian	Mbuti	0.000453	9e-05	5.024	27043	26736	676060
Northern_Han	Miao_Congjiang	Cambodian	Mbuti	-0.001159	8.1e-05	-14.29	26865	27648	676072
Northern_Han	Miao_Congjiang	Orcadian	Mbuti	0.000321	6.7e-05	4.802	25884	25667	676087
Northern_Han	Miao_Congjiang	Surui	Mbuti	0.00037	0.000105	3.54	27127	26877	676020
Northern_Han	Miao_Congjiang	Maya	Mbuti	0.000572	7.7e-05	7.41	26949	26563	676085
Northern_Han	Miao_Congjiang	Russian	Mbuti	0.000384	6.3e-05	6.082	26053	25793	676089
Northern_Han	Miao_Congjiang	Mandenka	Mbuti	-2e-05	3.7e-05	-0.549	21068	21082	676089
Northern_Han	Miao_Congjiang	Yoruba	Mbuti	-4e-06	3.7e-05	-0.098	20951	20953	676088
Northern_Han	Miao_Congjiang	San	Mbuti	-9.1e-05	3.6e-05	-2.572	19397	19458	676029
Northern_Han	Miao_Congjiang	BantuSouthAfrica	Mbuti	-4.9e-05	3.6e-05	-1.368	20608	20641	676076
Northern_Han	Miao_Congjiang	Karitiana	Mbuti	0.000407	9.1e-05	4.473	27129	26853	676060
Northern_Han	Miao_Congjiang	Italian	Mbuti	0.000305	6.7e-05	4.549	25817	25611	676085
Northern_Han	Miao_Congjiang	Tuscan	Mbuti	0.000347	6.6e-05	5.252	25796	25562	676076
Northern_Han	Miao_Congjiang	Mozabite	Mbuti	0.000211	5.6e-05	3.745	24451	24308	676089
Northern_Han	Miao_Congjiang	Uygur	Mbuti	0.000422	6.6e-05	6.383	26753	26468	676083
Northern_Han	Miao_Congjiang	Adygei	Mbuti	0.000358	6.4e-05	5.583	25899	25656	676088
Northern_Han	Miao_Congjiang	Bantu_Kenya	Mbuti	0	3.7e-05	-0.003	21072	21072	676086
Northern_Han	Miao_Congjiang	Tikopia_Solomon	Mbuti	-0.00131	0.000121	-10.782	26692	27357	507557
Northern_Han	Miao_Congjiang	Rennell_Solomon	Mbuti	-0.001449	0.000136	-10.663	26683	27419	507547
Northern_Han	Miao_Congjiang	Bellona_Solomon	Mbuti	-0.001466	0.000133	-11.034	26677	27421	507555
Northern_Han	Miao_Congjiang	Emae_Vanuatu	Mbuti	-0.000768	0.000121	-6.368	26104	26494	507557
Northern_Han	Miao_Congjiang	Ambae_Vanuatu	Mbuti	-0.000731	0.000114	-6.383	26231	26602	507557
Northern_Han	Miao_Congjiang	Efate_Vanuatu	Mbuti	-0.000666	0.000116	-5.722	26059	26397	507557
Northern_Han	Miao_Congjiang	Tanna_Vanuatu	Mbuti	-0.000564	0.000122	-4.62	26005	26291	507557
Northern_Han	Miao_Congjiang	Ureparapara_Vanuatu	Mbuti	-0.000731	0.000116	-6.314	26060	26432	507557
Northern_Han	Miao_Congjiang	Pentecost_Vanuatu	Mbuti	-0.000581	0.000126	-4.623	26025	26320	507557
Northern_Han	Miao_Congjiang	Ambrym_Vanuatu	Mbuti	-0.000596	0.00012	-4.979	26051	26353	507557
Northern_Han	Miao_Congjiang	SantaCruz_Solomon	Mbuti	-0.000656	0.000126	-5.22	26030	26363	507557
Northern_Han	Miao_Congjiang	Malaita_Solomon	Mbuti	-0.00107	0.000121	-8.809	26354	26897	507557
Northern_Han	Miao_Congjiang	VellaLavella_Solomon	Mbuti	-0.000968	0.000129	-7.501	26348	26840	507557
Northern_Han	Miao_Congjiang	Malakula_Vanuatu	Mbuti	-0.000604	0.00012	-5.05	26012	26319	507557
Northern_Han	Miao_Congjiang	EspirituSanto_Vanuatu	Mbuti	-0.00065	0.000119	-5.449	26077	26407	507557
Northern_Han	Miao_Congjiang	Maewo_Vanuatu	Mbuti	-0.000619	0.000116	-5.333	26154	26468	507556
Northern_Han	Miao_Duyun	Japanese	Mbuti	6.7e-05	9.3e-05	0.72	27474	27429	674496
Northern_Han	Miao_Duyun	Han	Mbuti	-0.000564	9.4e-05	-6.023	27345	27725	674501
Northern_Han	Miao_Duyun	Yi	Mbuti	-4e-06	9.1e-05	-0.045	27433	27435	674489
Northern_Han	Miao_Duyun	Miao	Mbuti	-0.000947	9.4e-05	-10.04	27210	27849	674484
Northern_Han	Miao_Duyun	Daur	Mbuti	0.00038	8.5e-05	4.486	27479	27222	674484
Northern_Han	Miao_Duyun	Mongolian	Mbuti	0.000281	9e-05	3.113	27436	27246	674488
Northern_Han	Miao_Duyun	Hezhen	Mbuti	0.000415	8.6e-05	4.795	27543	27263	674490
Northern_Han	Miao_Duyun	Xibo	Mbuti	0.00035	8.2e-05	4.255	27445	27209	674488
Northern_Han	Miao_Duyun	Dai	Mbuti	-0.001509	9.7e-05	-15.592	26953	27971	674477
Northern_Han	Miao_Duyun	Lahu	Mbuti	-0.000934	0.000102	-9.2	27100	27730	674479
Northern_Han	Miao_Duyun	She	Mbuti	-0.000809	0.000101	-7.979	27286	27831	674494
Northern_Han	Miao_Duyun	Naxi	Mbuti	8e-06	9.5e-05	0.087	27418	27412	674479
Northern_Han	Miao_Duyun	Tu	Mbuti	0.000356	8e-05	4.46	27430	27190	674489
Northern_Han	Miao_Duyun	Oroqen	Mbuti	0.000487	8.7e-05	5.586	27540	27211	674484
Northern_Han	Miao_Duyun	Dong_Congjiang	Mbuti	-0.001795	0.000105	-17.144	26934	28144	674501
Northern_Han	Miao_Duyun	Zhuang_Congjiang	Mbuti	-0.001987	0.000109	-18.236	26863	28203	674501
Northern_Han	Miao_Duyun	Miao_Congjiang	Mbuti	-0.002212	0.000107	-20.708	26816	28307	674501
Northern_Han	Miao_Duyun	Miao_Longli	Mbuti	-0.002412	0.000124	-19.415	26776	28403	674501
Northern_Han	Miao_Duyun	Miao_Nayong	Mbuti	-0.002502	0.000119	-20.993	26706	28388	672563
Northern_Han	Miao_Duyun	Atayal_Taiwan	Mbuti	-0.002044	0.000138	-14.862	26962	27998	506637
Northern_Han	Miao_Duyun	Agta_Philippines	Mbuti	-0.001417	0.000127	-11.135	26367	27085	506638
Northern_Han	Miao_Duyun	Cebuano_Philippines	Mbuti	-0.001685	0.000124	-13.598	26817	27671	506638
Northern_Han	Miao_Duyun	Paiwan_Taiwan	Mbuti	-0.001922	0.000139	-13.859	26986	27960	506637
Northern_Han	Miao_Duyun	Tujia	Mbuti	-0.000479	9.3e-05	-5.142	27344	27667	674489
Northern_Han	Miao_Duyun	Bai_Nayong	Mbuti	-0.00081	0.000142	-5.723	27206	27752	672563
Northern_Han	Miao_Duyun	Bouyei_Duyun	Mbuti	-0.001672	0.000104	-16.057	26958	28086	674501
Northern_Han	Miao_Duyun	Bouyei_Longli	Mbuti	-0.001735	0.000103	-16.907	26915	28085	674501
Northern_Han	Miao_Duyun	Chuanqing_Nayong	Mbuti	-0.001286	9.6e-05	-13.359	27041	27905	672564
Northern_Han	Miao_Duyun	Zhuang_Duyun	Mbuti	-0.002037	0.000159	-12.827	26884	28258	674286
Northern_Han	Miao_Duyun	Dongxiang_Duyun	Mbuti	-0.00179	0.000167	-10.744	26917	28123	674140
Northern_Han	Miao_Duyun	Geolao_Duyun	Mbuti	-0.001432	0.000125	-11.499	26934	27897	672846
Northern_Han	Miao_Duyun	Han_Congjiang	Mbuti	-0.001402	0.000109	-12.815	27091	28037	674501
Northern_Han	Miao_Duyun	Han_Duyun	Mbuti	-0.001218	0.000102	-11.985	27115	27936	674501
Northern_Han	Miao_Duyun	Han_Longli	Mbuti	-0.001171	0.000102	-11.523	27126	27916	674501
Northern_Han	Miao_Duyun	Han_Nayong	Mbuti	-0.001137	9.7e-05	-11.66	27095	27860	672564
Northern_Han	Miao_Duyun	Shui_Duyun	Mbuti	-0.001934	0.000108	-17.948	26854	28159	674501
Northern_Han	Miao_Duyun	Tujia_Congjiang	Mbuti	-0.000749	0.00014	-5.333	27277	27782	674497
Northern_Han	Miao_Duyun	Yao_Congjiang	Mbuti	-0.001844	0.000112	-16.402	26933	28176	674501
Northern_Han	Miao_Duyun	Yi_Nayong	Mbuti	-0.001013	0.000145	-6.982	27036	27717	672261
Northern_Han	Miao_Duyun	Yakut	Mbuti	0.000603	8.1e-05	7.468	27305	26898	674499
Northern_Han	Miao_Duyun	Brahui	Mbuti	0.000176	7.1e-05	2.492	25624	25505	674499
Northern_Han	Miao_Duyun	Balochi	Mbuti	0.000159	6.9e-05	2.321	25649	25542	674501
Northern_Han	Miao_Duyun	Basque	Mbuti	0.000261	8e-05	3.268	25768	25592	674498
Northern_Han	Miao_Duyun	Pima	Mbuti	0.000418	9.9e-05	4.208	27017	26735	674488
Northern_Han	Miao_Duyun	Hazara	Mbuti	0.000401	7.4e-05	5.434	26658	26388	674501
Northern_Han	Miao_Duyun	Makrani	Mbuti	0.000126	6.7e-05	1.868	25415	25330	674500
Northern_Han	Miao_Duyun	Sindhi	Mbuti	0.000149	6.8e-05	2.207	25697	25597	674500
Northern_Han	Miao_Duyun	Pathan	Mbuti	0.00018	7.1e-05	2.546	25880	25759	674499
Northern_Han	Miao_Duyun	Kalash	Mbuti	0.000301	7.4e-05	4.044	25918	25715	674499
Northern_Han	Miao_Duyun	Burusho	Mbuti	0.000239	7.2e-05	3.328	26078	25917	674500
Northern_Han	Miao_Duyun	Biaka	Mbuti	-5.8e-05	3.2e-05	-1.794	19753	19792	674496
Northern_Han	Miao_Duyun	Melanesian	Mbuti	-0.000554	0.000124	-4.48	26102	26475	674484
Northern_Han	Miao_Duyun	French	Mbuti	0.000263	7.6e-05	3.444	25790	25613	674500
Northern_Han	Miao_Duyun	Papuan	Mbuti	-0.000434	0.00011	-3.952	25876	26168	674476
Northern_Han	Miao_Duyun	Druze	Mbuti	0.000275	7.3e-05	3.758	25537	25351	674500
Northern_Han	Miao_Duyun	Bedouin	Mbuti	0.00022	6.7e-05	3.263	25113	24965	674500
Northern_Han	Miao_Duyun	Sardinian	Mbuti	0.000255	7.6e-05	3.341	25672	25500	674499
Northern_Han	Miao_Duyun	Palestinian	Mbuti	0.000234	7e-05	3.367	25256	25098	674501
Northern_Han	Miao_Duyun	Colombian	Mbuti	0.000355	0.000103	3.431	26963	26724	674471
Northern_Han	Miao_Duyun	Cambodian	Mbuti	-0.001213	9.1e-05	-13.327	26800	27619	674483
Northern_Han	Miao_Duyun	Orcadian	Mbuti	0.000273	7.8e-05	3.489	25825	25641	674497
Northern_Han	Miao_Duyun	Surui	Mbuti	0.000298	0.000108	2.757	27059	26857	674431
Northern_Han	Miao_Duyun	Maya	Mbuti	0.000431	8.8e-05	4.894	26859	26569	674496
Northern_Han	Miao_Duyun	Russian	Mbuti	0.000332	7.5e-05	4.43	25992	25768	674499
Northern_Han	Miao_Duyun	Mandenka	Mbuti	-6.1e-05	4.4e-05	-1.396	21020	21062	674499
Northern_Han	Miao_Duyun	Yoruba	Mbuti	-6.6e-05	4.3e-05	-1.516	20896	20941	674498
Northern_Han	Miao_Duyun	San	Mbuti	-5.7e-05	4.2e-05	-1.362	19374	19412	674439
Northern_Han	Miao_Duyun	BantuSouthAfrica	Mbuti	-0.000102	4.2e-05	-2.404	20555	20624	674486
Northern_Han	Miao_Duyun	Karitiana	Mbuti	0.00022	0.00011	2.004	27021	26873	674471
Northern_Han	Miao_Duyun	Italian	Mbuti	0.000261	7.8e-05	3.371	25760	25584	674495
Northern_Han	Miao_Duyun	Tuscan	Mbuti	0.000267	7.8e-05	3.443	25728	25548	674486
Northern_Han	Miao_Duyun	Mozabite	Mbuti	0.00014	6.8e-05	2.075	24389	24294	674499
Northern_Han	Miao_Duyun	Uygur	Mbuti	0.000348	7.4e-05	4.701	26686	26451	674493
Northern_Han	Miao_Duyun	Adygei	Mbuti	0.000344	7.7e-05	4.475	25851	25619	674498
Northern_Han	Miao_Duyun	Bantu_Kenya	Mbuti	-5.7e-05	4.2e-05	-1.353	21018	21056	674496
Northern_Han	Miao_Duyun	Tikopia_Solomon	Mbuti	-0.001389	0.000137	-10.119	26628	27331	506638
Northern_Han	Miao_Duyun	Rennell_Solomon	Mbuti	-0.001609	0.000153	-10.539	26606	27421	506628
Northern_Han	Miao_Duyun	Bellona_Solomon	Mbuti	-0.001584	0.000149	-10.608	26609	27411	506636
Northern_Han	Miao_Duyun	Emae_Vanuatu	Mbuti	-0.000852	0.000134	-6.352	26041	26472	506638
Northern_Han	Miao_Duyun	Ambae_Vanuatu	Mbuti	-0.000763	0.000122	-6.261	26179	26565	506638
Northern_Han	Miao_Duyun	Efate_Vanuatu	Mbuti	-0.000705	0.000127	-5.565	26004	26361	506638
Northern_Han	Miao_Duyun	Tanna_Vanuatu	Mbuti	-0.000667	0.000138	-4.849	25936	26274	506638
Northern_Han	Miao_Duyun	Ureparapara_Vanuatu	Mbuti	-0.000791	0.000128	-6.163	26001	26402	506638
Northern_Han	Miao_Duyun	Pentecost_Vanuatu	Mbuti	-0.000589	0.000133	-4.414	25978	26276	506638
Northern_Han	Miao_Duyun	Ambrym_Vanuatu	Mbuti	-0.000615	0.000132	-4.652	26002	26313	506638
Northern_Han	Miao_Duyun	SantaCruz_Solomon	Mbuti	-0.000718	0.000137	-5.241	25974	26337	506638
Northern_Han	Miao_Duyun	Malaita_Solomon	Mbuti	-0.001189	0.00014	-8.488	26281	26883	506638
Northern_Han	Miao_Duyun	VellaLavella_Solomon	Mbuti	-0.001135	0.000148	-7.651	26265	26839	506638
Northern_Han	Miao_Duyun	Malakula_Vanuatu	Mbuti	-0.000608	0.000129	-4.712	25967	26275	506638
Northern_Han	Miao_Duyun	EspirituSanto_Vanuatu	Mbuti	-0.000682	0.000129	-5.278	26026	26372	506638
Northern_Han	Miao_Duyun	Maewo_Vanuatu	Mbuti	-0.000664	0.000128	-5.169	26099	26435	506637
Northern_Han	Miao_Longli	Japanese	Mbuti	0.000144	9.3e-05	1.549	27482	27385	674496
Northern_Han	Miao_Longli	Han	Mbuti	-0.000526	9.4e-05	-5.576	27340	27695	674501
Northern_Han	Miao_Longli	Yi	Mbuti	-0.000134	9.5e-05	-1.407	27381	27472	674489
Northern_Han	Miao_Longli	Miao	Mbuti	-0.001253	0.000104	-12.072	27114	27959	674484
Northern_Han	Miao_Longli	Daur	Mbuti	0.000382	8.6e-05	4.461	27464	27206	674484
Northern_Han	Miao_Longli	Mongolian	Mbuti	0.000316	9.5e-05	3.319	27433	27220	674488
Northern_Han	Miao_Longli	Hezhen	Mbuti	0.000387	8.8e-05	4.384	27515	27254	674490
Northern_Han	Miao_Longli	Xibo	Mbuti	0.000337	8.7e-05	3.894	27427	27200	674488
Northern_Han	Miao_Longli	Dai	Mbuti	-0.001323	9.5e-05	-13.965	26989	27881	674477
Northern_Han	Miao_Longli	Lahu	Mbuti	-0.000976	0.00011	-8.847	27073	27731	674479
Northern_Han	Miao_Longli	She	Mbuti	-0.000881	0.000103	-8.519	27254	27848	674494
Northern_Han	Miao_Longli	Naxi	Mbuti	-4.7e-05	9.6e-05	-0.488	27394	27425	674479
Northern_Han	Miao_Longli	Tu	Mbuti	0.00027	8.5e-05	3.177	27392	27209	674489
Northern_Han	Miao_Longli	Oroqen	Mbuti	0.000432	9.1e-05	4.735	27505	27214	674484
Northern_Han	Miao_Longli	Dong_Congjiang	Mbuti	-0.001998	0.000101	-19.74	26864	28212	674501
Northern_Han	Miao_Longli	Zhuang_Congjiang	Mbuti	-0.002233	0.00011	-20.213	26781	28287	674501
Northern_Han	Miao_Longli	Miao_Congjiang	Mbuti	-0.002879	0.000107	-26.938	26621	28563	674501
Northern_Han	Miao_Longli	Miao_Duyun	Mbuti	-0.002464	0.000124	-19.912	26740	28403	674501
Northern_Han	Miao_Longli	Miao_Nayong	Mbuti	-0.004419	0.000133	-33.174	26170	29142	672563
Northern_Han	Miao_Longli	Atayal_Taiwan	Mbuti	-0.001784	0.000142	-12.604	26991	27895	506637
Northern_Han	Miao_Longli	Agta_Philippines	Mbuti	-0.001256	0.000126	-10.005	26384	27020	506638
Northern_Han	Miao_Longli	Cebuano_Philippines	Mbuti	-0.001523	0.000123	-12.414	26831	27603	506638
Northern_Han	Miao_Longli	Paiwan_Taiwan	Mbuti	-0.001599	0.000141	-11.32	27037	27847	506637
Northern_Han	Miao_Longli	Tujia	Mbuti	-0.000522	9.7e-05	-5.401	27318	27670	674489
Northern_Han	Miao_Longli	Bai_Nayong	Mbuti	-0.000842	0.000141	-5.955	27183	27749	672563
Northern_Han	Miao_Longli	Bouyei_Duyun	Mbuti	-0.001723	0.000108	-15.914	26931	28093	674501
Northern_Han	Miao_Longli	Bouyei_Longli	Mbuti	-0.001759	0.0001	-17.673	26894	28080	674501
Northern_Han	Miao_Longli	Chuanqing_Nayong	Mbuti	-0.001648	9.9e-05	-16.629	26928	28036	672564
Northern_Han	Miao_Longli	Zhuang_Duyun	Mbuti	-0.001955	0.000168	-11.615	26894	28212	674286
Northern_Han	Miao_Longli	Dongxiang_Duyun	Mbuti	-0.00199	0.000176	-11.332	26853	28194	674140
Northern_Han	Miao_Longli	Geolao_Duyun	Mbuti	-0.001418	0.000138	-10.288	26932	27886	672846
Northern_Han	Miao_Longli	Han_Congjiang	Mbuti	-0.001647	0.000113	-14.52	27017	28128	674501
Northern_Han	Miao_Longli	Han_Duyun	Mbuti	-0.001303	9.9e-05	-13.159	27077	27956	674501
Northern_Han	Miao_Longli	Han_Longli	Mbuti	-0.001222	9.9e-05	-12.344	27096	27920	674501
Northern_Han	Miao_Longli	Han_Nayong	Mbuti	-0.001345	9.9e-05	-13.549	27022	27927	672564
Northern_Han	Miao_Longli	Shui_Duyun	Mbuti	-0.001983	0.000112	-17.691	26828	28165	674501
Northern_Han	Miao_Longli	Tujia_Congjiang	Mbuti	-0.000861	0.000141	-6.112	27230	27811	674497
Northern_Han	Miao_Longli	Yao_Congjiang	Mbuti	-0.002188	0.000111	-19.695	26826	28302	674501
Northern_Han	Miao_Longli	Yi_Nayong	Mbuti	-0.001311	0.000147	-8.939	26942	27823	672261
Northern_Han	Miao_Longli	Yakut	Mbuti	0.000538	8.5e-05	6.37	27272	26909	674499
Northern_Han	Miao_Longli	Brahui	Mbuti	0.000205	7.1e-05	2.875	25621	25482	674499
Northern_Han	Miao_Longli	Balochi	Mbuti	0.00013	7.1e-05	1.825	25629	25542	674501
Northern_Han	Miao_Longli	Basque	Mbuti	0.000283	8e-05	3.555	25762	25571	674498
Northern_Han	Miao_Longli	Pima	Mbuti	0.00039	0.000106	3.7	26995	26732	674488
Northern_Han	Miao_Longli	Hazara	Mbuti	0.000362	7.5e-05	4.856	26633	26388	674501
Northern_Han	Miao_Longli	Makrani	Mbuti	0.000122	6.8e-05	1.786	25404	25322	674500
Northern_Han	Miao_Longli	Sindhi	Mbuti	0.000153	7.1e-05	2.159	25687	25583	674500
Northern_Han	Miao_Longli	Pathan	Mbuti	0.000179	7.3e-05	2.465	25867	25746	674499
Northern_Han	Miao_Longli	Kalash	Mbuti	0.000269	7.7e-05	3.484	25895	25713	674499
Northern_Han	Miao_Longli	Burusho	Mbuti	0.000197	7.2e-05	2.732	26054	25922	674500
Northern_Han	Miao_Longli	Biaka	Mbuti	-4e-05	3.4e-05	-1.175	19750	19777	674496
Northern_Han	Miao_Longli	Melanesian	Mbuti	-0.000439	0.000117	-3.76	26130	26426	674484
Northern_Han	Miao_Longli	French	Mbuti	0.000271	7.5e-05	3.607	25779	25597	674500
Northern_Han	Miao_Longli	Papuan	Mbuti	-0.000357	0.000111	-3.218	25887	26128	674476
Northern_Han	Miao_Longli	Druze	Mbuti	0.000235	7.3e-05	3.193	25512	25354	674500
Northern_Han	Miao_Longli	Bedouin	Mbuti	0.000187	6.7e-05	2.789	25090	24964	674500
Northern_Han	Miao_Longli	Sardinian	Mbuti	0.000255	7.8e-05	3.261	25659	25487	674499
Northern_Han	Miao_Longli	Palestinian	Mbuti	0.00022	6.9e-05	3.202	25238	25090	674501
Northern_Han	Miao_Longli	Colombian	Mbuti	0.000386	0.000107	3.611	26956	26696	674471
Northern_Han	Miao_Longli	Cambodian	Mbuti	-0.001097	9e-05	-12.123	26818	27558	674483
Northern_Han	Miao_Longli	Orcadian	Mbuti	0.000291	7.8e-05	3.729	25819	25623	674497
Northern_Han	Miao_Longli	Surui	Mbuti	0.000309	0.00013	2.37	27048	26840	674431
Northern_Han	Miao_Longli	Maya	Mbuti	0.000423	9.3e-05	4.546	26842	26557	674496
Northern_Han	Miao_Longli	Russian	Mbuti	0.000333	7.3e-05	4.566	25980	25756	674499
Northern_Han	Miao_Longli	Mandenka	Mbuti	-8.6e-05	4.6e-05	-1.865	21006	21064	674499
Northern_Han	Miao_Longli	Yoruba	Mbuti	-6.7e-05	4.3e-05	-1.559	20890	20936	674498
Northern_Han	Miao_Longli	San	Mbuti	-8.7e-05	4.6e-05	-1.917	19361	19420	674439
Northern_Han	Miao_Longli	BantuSouthAfrica	Mbuti	-8.3e-05	4.5e-05	-1.851	20555	20611	674486
Northern_Han	Miao_Longli	Karitiana	Mbuti	0.000253	0.000115	2.203	27020	26850	674471
Northern_Han	Miao_Longli	Italian	Mbuti	0.000252	7.8e-05	3.224	25743	25573	674495
Northern_Han	Miao_Longli	Tuscan	Mbuti	0.000313	7.9e-05	3.992	25729	25518	674486
Northern_Han	Miao_Longli	Mozabite	Mbuti	0.000106	6.6e-05	1.601	24367	24295	674499
Northern_Han	Miao_Longli	Uygur	Mbuti	0.000269	7.9e-05	3.405	26649	26467	674493
Northern_Han	Miao_Longli	Adygei	Mbuti	0.000315	7.6e-05	4.157	25829	25617	674498
Northern_Han	Miao_Longli	Bantu_Kenya	Mbuti	-5.1e-05	4.4e-05	-1.15	21015	21049	674496
Northern_Han	Miao_Longli	Tikopia_Solomon	Mbuti	-0.001222	0.000134	-9.116	26648	27267	506638
Northern_Han	Miao_Longli	Rennell_Solomon	Mbuti	-0.001432	0.000145	-9.853	26616	27341	506628
Northern_Han	Miao_Longli	Bellona_Solomon	Mbuti	-0.001388	0.000146	-9.516	26626	27330	506636
Northern_Han	Miao_Longli	Emae_Vanuatu	Mbuti	-0.000645	0.000135	-4.789	26072	26399	506638
Northern_Han	Miao_Longli	Ambae_Vanuatu	Mbuti	-0.000659	0.000131	-5.016	26186	26520	506638
Northern_Han	Miao_Longli	Efate_Vanuatu	Mbuti	-0.000582	0.000128	-4.548	26018	26313	506638
Northern_Han	Miao_Longli	Tanna_Vanuatu	Mbuti	-0.000496	0.000137	-3.614	25962	26213	506638
Northern_Han	Miao_Longli	Ureparapara_Vanuatu	Mbuti	-0.00069	0.000133	-5.183	26010	26359	506638
Northern_Han	Miao_Longli	Pentecost_Vanuatu	Mbuti	-0.000571	0.000136	-4.192	25967	26256	506638
Northern_Han	Miao_Longli	Ambrym_Vanuatu	Mbuti	-0.000544	0.000134	-4.05	26006	26282	506638
Northern_Han	Miao_Longli	SantaCruz_Solomon	Mbuti	-0.000621	0.000143	-4.353	25978	26293	506638
Northern_Han	Miao_Longli	Malaita_Solomon	Mbuti	-0.000961	0.000138	-6.968	26318	26805	506638
Northern_Han	Miao_Longli	VellaLavella_Solomon	Mbuti	-0.000863	0.000143	-6.018	26312	26749	506638
Northern_Han	Miao_Longli	Malakula_Vanuatu	Mbuti	-0.000521	0.000135	-3.846	25973	26237	506638
Northern_Han	Miao_Longli	EspirituSanto_Vanuatu	Mbuti	-0.000618	0.000131	-4.71	26027	26340	506638
Northern_Han	Miao_Longli	Maewo_Vanuatu	Mbuti	-0.000648	0.000131	-4.935	26086	26414	506637
Northern_Han	Miao_Nayong	Japanese	Mbuti	0.000195	0.000123	1.579	27528	27397	673925
Northern_Han	Miao_Nayong	Han	Mbuti	-0.000405	0.000128	-3.172	27405	27678	673930
Northern_Han	Miao_Nayong	Yi	Mbuti	-0.000122	0.00013	-0.933	27418	27501	673918
Northern_Han	Miao_Nayong	Miao	Mbuti	-0.001194	0.000134	-8.893	27163	27967	673913
Northern_Han	Miao_Nayong	Daur	Mbuti	0.000399	0.000126	3.156	27501	27232	673912
Northern_Han	Miao_Nayong	Mongolian	Mbuti	0.00044	0.000125	3.526	27496	27199	673917
Northern_Han	Miao_Nayong	Hezhen	Mbuti	0.000533	0.000126	4.218	27590	27231	673919
Northern_Han	Miao_Nayong	Xibo	Mbuti	0.000425	0.000123	3.447	27482	27196	673916
Northern_Han	Miao_Nayong	Dai	Mbuti	-0.001098	0.000131	-8.35	27088	27828	673905
Northern_Han	Miao_Nayong	Lahu	Mbuti	-0.000871	0.000144	-6.041	27136	27723	673908
Northern_Han	Miao_Nayong	She	Mbuti	-0.000708	0.00013	-5.457	27331	27808	673923
Northern_Han	Miao_Nayong	Naxi	Mbuti	7.7e-05	0.000132	0.583	27459	27407	673908
Northern_Han	Miao_Nayong	Tu	Mbuti	0.000309	0.00012	2.578	27431	27223	673918
Northern_Han	Miao_Nayong	Oroqen	Mbuti	0.000403	0.000128	3.154	27525	27254	673913
Northern_Han	Miao_Nayong	Dong_Congjiang	Mbuti	-0.001969	0.000126	-15.631	26904	28231	673930
Northern_Han	Miao_Nayong	Zhuang_Congjiang	Mbuti	-0.00211	0.000128	-16.526	26849	28271	673930
Northern_Han	Miao_Nayong	Miao_Congjiang	Mbuti	-0.003085	0.000131	-23.489	26599	28678	673930
Northern_Han	Miao_Nayong	Miao_Duyun	Mbuti	-0.002409	0.000135	-17.835	26768	28388	672563
Northern_Han	Miao_Nayong	Miao_Longli	Mbuti	-0.004273	0.000148	-28.908	26268	29142	672563
Northern_Han	Miao_Nayong	Atayal_Taiwan	Mbuti	-0.001558	0.00019	-8.195	27069	27858	506311
Northern_Han	Miao_Nayong	Agta_Philippines	Mbuti	-0.000992	0.000179	-5.53	26470	26972	506312
Northern_Han	Miao_Nayong	Cebuano_Philippines	Mbuti	-0.001311	0.000171	-7.653	26908	27571	506312
Northern_Han	Miao_Nayong	Paiwan_Taiwan	Mbuti	-0.001343	0.000189	-7.092	27122	27802	506311
Northern_Han	Miao_Nayong	Tujia	Mbuti	-0.000473	0.000129	-3.664	27360	27678	673918
Northern_Han	Miao_Nayong	Bai_Nayong	Mbuti	-0.00057	0.000159	-3.589	27339	27723	673929
Northern_Han	Miao_Nayong	Bouyei_Duyun	Mbuti	-0.00161	0.000139	-11.624	26970	28053	672563
Northern_Han	Miao_Nayong	Bouyei_Longli	Mbuti	-0.001642	0.000128	-12.876	26959	28065	673593
Northern_Han	Miao_Nayong	Chuanqing_Nayong	Mbuti	-0.001791	0.000133	-13.468	26968	28175	673930
Northern_Han	Miao_Nayong	Zhuang_Duyun	Mbuti	-0.001653	0.000193	-8.586	26985	28096	672354
Northern_Han	Miao_Nayong	Dongxiang_Duyun	Mbuti	-0.001765	0.000208	-8.497	26930	28117	672214
Northern_Han	Miao_Nayong	Geolao_Duyun	Mbuti	-0.001564	0.000196	-7.986	26876	27925	670920
Northern_Han	Miao_Nayong	Han_Congjiang	Mbuti	-0.001597	0.000144	-11.112	27062	28139	673930
Northern_Han	Miao_Nayong	Han_Duyun	Mbuti	-0.001262	0.000131	-9.62	27095	27944	672563
Northern_Han	Miao_Nayong	Han_Longli	Mbuti	-0.001159	0.000131	-8.832	27124	27903	672563
Northern_Han	Miao_Nayong	Han_Nayong	Mbuti	-0.001371	0.000126	-10.904	27092	28016	673930
Northern_Han	Miao_Nayong	Shui_Duyun	Mbuti	-0.001856	0.000135	-13.75	26873	28121	672563
Northern_Han	Miao_Nayong	Tujia_Congjiang	Mbuti	-0.000631	0.000201	-3.142	27316	27741	672560
Northern_Han	Miao_Nayong	Yao_Congjiang	Mbuti	-0.002255	0.000145	-15.603	26837	28357	673927
Northern_Han	Miao_Nayong	Yi_Nayong	Mbuti	-0.001461	0.000243	-6.019	26972	27957	673624
Northern_Han	Miao_Nayong	Yakut	Mbuti	0.000674	0.00012	5.637	27340	26886	673928
Northern_Han	Miao_Nayong	Brahui	Mbuti	0.000378	0.000106	3.563	25699	25444	673928
Northern_Han	Miao_Nayong	Balochi	Mbuti	0.000319	0.000104	3.066	25710	25495	673930
Northern_Han	Miao_Nayong	Basque	Mbuti	0.000452	0.000113	3.99	25833	25529	673927
Northern_Han	Miao_Nayong	Pima	Mbuti	0.000505	0.000144	3.505	27064	26724	673916
Northern_Han	Miao_Nayong	Hazara	Mbuti	0.000536	0.000108	4.972	26713	26351	673930
Northern_Han	Miao_Nayong	Makrani	Mbuti	0.000298	0.000104	2.873	25483	25282	673929
Northern_Han	Miao_Nayong	Sindhi	Mbuti	0.000303	0.000104	2.919	25757	25553	673929
Northern_Han	Miao_Nayong	Pathan	Mbuti	0.000339	0.000105	3.229	25942	25714	673928
Northern_Han	Miao_Nayong	Kalash	Mbuti	0.000525	0.000111	4.71	25996	25642	673928
Northern_Han	Miao_Nayong	Burusho	Mbuti	0.000307	0.000105	2.919	26111	25904	673929
Northern_Han	Miao_Nayong	Biaka	Mbuti	-3.9e-05	4.7e-05	-0.822	19774	19801	673925
Northern_Han	Miao_Nayong	Melanesian	Mbuti	-0.00043	0.00015	-2.868	26145	26434	673912
Northern_Han	Miao_Nayong	French	Mbuti	0.000405	0.000108	3.751	25844	25571	673929
Northern_Han	Miao_Nayong	Papuan	Mbuti	-0.000328	0.000144	-2.279	25921	26142	673904
Northern_Han	Miao_Nayong	Druze	Mbuti	0.000425	0.000109	3.914	25590	25304	673929
Northern_Han	Miao_Nayong	Bedouin	Mbuti	0.000362	0.0001	3.611	25165	24921	673929
Northern_Han	Miao_Nayong	Sardinian	Mbuti	0.000436	0.000112	3.877	25736	25442	673928
Northern_Han	Miao_Nayong	Palestinian	Mbuti	0.000402	0.000103	3.918	25317	25046	673930
Northern_Han	Miao_Nayong	Colombian	Mbuti	0.00049	0.000148	3.32	27028	26698	673899
Northern_Han	Miao_Nayong	Cambodian	Mbuti	-0.000921	0.000126	-7.314	26903	27524	673911
Northern_Han	Miao_Nayong	Orcadian	Mbuti	0.000458	0.00011	4.154	25895	25587	673926
Northern_Han	Miao_Nayong	Surui	Mbuti	0.000368	0.000168	2.185	27106	26858	673860
Northern_Han	Miao_Nayong	Maya	Mbuti	0.000595	0.000131	4.55	26928	26527	673924
Northern_Han	Miao_Nayong	Russian	Mbuti	0.000533	0.000109	4.903	26065	25705	673928
Northern_Han	Miao_Nayong	Mandenka	Mbuti	-7e-06	6e-05	-0.12	21057	21062	673928
Northern_Han	Miao_Nayong	Yoruba	Mbuti	1e-05	6e-05	0.165	20938	20931	673927
Northern_Han	Miao_Nayong	San	Mbuti	-0.000181	6.4e-05	-2.835	19362	19484	673869
Northern_Han	Miao_Nayong	BantuSouthAfrica	Mbuti	-9.4e-05	6.5e-05	-1.443	20578	20641	673915
Northern_Han	Miao_Nayong	Karitiana	Mbuti	0.000421	0.000152	2.78	27107	26823	673899
Northern_Han	Miao_Nayong	Italian	Mbuti	0.000467	0.000113	4.133	25833	25518	673924
Northern_Han	Miao_Nayong	Tuscan	Mbuti	0.000476	0.000112	4.25	25801	25480	673915
Northern_Han	Miao_Nayong	Mozabite	Mbuti	0.000261	9.6e-05	2.73	24435	24259	673928
Northern_Han	Miao_Nayong	Uygur	Mbuti	0.000469	0.000109	4.289	26735	26420	673922
Northern_Han	Miao_Nayong	Adygei	Mbuti	0.000496	0.000111	4.478	25911	25576	673927
Northern_Han	Miao_Nayong	Bantu_Kenya	Mbuti	-2e-06	5.9e-05	-0.042	21055	21057	673925
Northern_Han	Miao_Nayong	Tikopia_Solomon	Mbuti	-0.00113	0.000195	-5.787	26692	27265	506312
Northern_Han	Miao_Nayong	Rennell_Solomon	Mbuti	-0.001267	0.000206	-6.141	26681	27322	506302
Northern_Han	Miao_Nayong	Bellona_Solomon	Mbuti	-0.001233	0.000194	-6.344	26690	27314	506310
Northern_Han	Miao_Nayong	Emae_Vanuatu	Mbuti	-0.000695	0.00018	-3.858	26083	26435	506312
Northern_Han	Miao_Nayong	Ambae_Vanuatu	Mbuti	-0.000513	0.000176	-2.909	26243	26503	506312
Northern_Han	Miao_Nayong	Efate_Vanuatu	Mbuti	-0.000482	0.000182	-2.641	26068	26311	506312
Northern_Han	Miao_Nayong	Tanna_Vanuatu	Mbuti	-0.000446	0.000183	-2.437	25997	26223	506312
Northern_Han	Miao_Nayong	Ureparapara_Vanuatu	Mbuti	-0.000556	0.000182	-3.063	26064	26346	506312
Northern_Han	Miao_Nayong	Pentecost_Vanuatu	Mbuti	-0.000542	0.000186	-2.91	25997	26271	506312
Northern_Han	Miao_Nayong	Ambrym_Vanuatu	Mbuti	-0.00056	0.000184	-3.045	26023	26306	506312
Northern_Han	Miao_Nayong	SantaCruz_Solomon	Mbuti	-0.000542	0.000187	-2.899	26020	26295	506312
Northern_Han	Miao_Nayong	Malaita_Solomon	Mbuti	-0.000907	0.000181	-5.007	26350	26809	506312
Northern_Han	Miao_Nayong	VellaLavella_Solomon	Mbuti	-0.000767	0.000184	-4.163	26348	26737	506312
Northern_Han	Miao_Nayong	Malakula_Vanuatu	Mbuti	-0.000515	0.000179	-2.873	26001	26261	506312
Northern_Han	Miao_Nayong	EspirituSanto_Vanuatu	Mbuti	-0.000541	0.000179	-3.024	26064	26338	506312
Northern_Han	Miao_Nayong	Maewo_Vanuatu	Mbuti	-0.000428	0.000176	-2.439	26159	26376	506311

## Sheet: Supplementary Table 6
Table S6: Results of f4-statistics in the form f4(Han, Four Miao populations; reference populations, Mbuti)
W	X	Y	Z	f4	stderr	Zscore	BABA	ABBA	nsnps
Han	Miao_Congjiang	Japanese	Mbuti	0.00055	5.8e-05	9.507	27452	27080	676128
Han	Miao_Congjiang	Yi	Mbuti	0.000311	6e-05	5.153	27351	27140	676112
Han	Miao_Congjiang	Miao	Mbuti	-0.000324	5.7e-05	-5.678	27260	27480	676110
Han	Miao_Congjiang	Daur	Mbuti	0.00059	5.6e-05	10.55	27350	26950	676111
Han	Miao_Congjiang	Mongolian	Mbuti	0.000579	6e-05	9.603	27338	26947	676117
Han	Miao_Congjiang	Hezhen	Mbuti	0.000583	6e-05	9.697	27392	26998	676120
Han	Miao_Congjiang	Xibo	Mbuti	0.000547	5.6e-05	9.838	27311	26941	676114
Han	Miao_Congjiang	Northern_Han	Mbuti	0.000478	5.9e-05	8.095	27422	27098	676091
Han	Miao_Congjiang	Dai	Mbuti	-0.000346	5.9e-05	-5.859	27209	27443	676103
Han	Miao_Congjiang	Lahu	Mbuti	-0.000156	6.5e-05	-2.393	27204	27310	676107
Han	Miao_Congjiang	She	Mbuti	1.8e-05	6.2e-05	0.298	27409	27397	676118
Han	Miao_Congjiang	Naxi	Mbuti	0.000377	6.2e-05	6.123	27351	27096	676106
Han	Miao_Congjiang	Tu	Mbuti	0.000545	5.4e-05	10.118	27297	26929	676112
Han	Miao_Congjiang	Oroqen	Mbuti	0.000575	5.7e-05	10.026	27365	26976	676113
Han	Miao_Congjiang	Dong_Congjiang	Mbuti	-0.000979	6.4e-05	-15.404	27079	27740	676139
Han	Miao_Congjiang	Zhuang_Congjiang	Mbuti	-0.001109	6.7e-05	-16.677	27030	27780	676139
Han	Miao_Congjiang	Miao_Duyun	Mbuti	-0.001171	6.9e-05	-16.962	26997	27787	674549
Han	Miao_Congjiang	Miao_Longli	Mbuti	-0.001876	7.3e-05	-25.63	26801	28066	674549
Han	Miao_Congjiang	Miao_Nayong	Mbuti	-0.002202	7.5e-05	-29.455	26689	28173	673978
Han	Miao_Congjiang	Atayal_Taiwan	Mbuti	-0.00027	8.8e-05	-3.05	27285	27422	507585
Han	Miao_Congjiang	Agta_Philippines	Mbuti	-0.000188	7.6e-05	-2.473	26521	26617	507586
Han	Miao_Congjiang	Cebuano_Philippines	Mbuti	-0.000269	7.9e-05	-3.407	27042	27179	507586
Han	Miao_Congjiang	Paiwan_Taiwan	Mbuti	-0.000204	8.9e-05	-2.277	27288	27391	507585
Han	Miao_Congjiang	Tujia	Mbuti	0.000149	6.2e-05	2.429	27391	27290	676116
Han	Miao_Congjiang	Bai_Nayong	Mbuti	-0.000145	8.1e-05	-1.797	27255	27352	673978
Han	Miao_Congjiang	Bouyei_Duyun	Mbuti	-0.000713	7e-05	-10.128	27111	27591	674549
Han	Miao_Congjiang	Bouyei_Longli	Mbuti	-0.000663	6.2e-05	-10.605	27138	27586	675764
Han	Miao_Congjiang	Chuanqing_Nayong	Mbuti	-0.000607	6e-05	-10.155	27109	27518	673979
Han	Miao_Congjiang	Zhuang_Duyun	Mbuti	-0.000744	9.3e-05	-8.003	27148	27649	674334
Han	Miao_Congjiang	Dongxiang_Duyun	Mbuti	-0.000824	0.000106	-7.79	27085	27640	674188
Han	Miao_Congjiang	Geolao_Duyun	Mbuti	-0.000499	8.4e-05	-5.906	27060	27396	672894
Han	Miao_Congjiang	Han_Congjiang	Mbuti	-0.000861	8.4e-05	-10.236	27131	27713	676139
Han	Miao_Congjiang	Han_Duyun	Mbuti	-0.000421	6.4e-05	-6.55	27197	27482	674549
Han	Miao_Congjiang	Han_Longli	Mbuti	-0.000352	6.4e-05	-5.522	27212	27449	674549
Han	Miao_Congjiang	Han_Nayong	Mbuti	-0.000439	6.4e-05	-6.885	27161	27457	673979
Han	Miao_Congjiang	Shui_Duyun	Mbuti	-0.000924	6.2e-05	-14.802	27031	27654	674549
Han	Miao_Congjiang	Tujia_Congjiang	Mbuti	-0.000105	7.9e-05	-1.33	27293	27363	674545
Han	Miao_Congjiang	Yao_Congjiang	Mbuti	-0.001072	6.9e-05	-15.48	27055	27780	676133
Han	Miao_Congjiang	Yi_Nayong	Mbuti	-0.000417	7.9e-05	-5.29	27069	27349	673673
Han	Miao_Congjiang	Yakut	Mbuti	0.000542	5.4e-05	10.113	27068	26701	676132
Han	Miao_Congjiang	Brahui	Mbuti	8.3e-05	4.5e-05	1.848	25392	25336	676134
Han	Miao_Congjiang	Balochi	Mbuti	7.6e-05	4.3e-05	1.757	25424	25372	676133
Han	Miao_Congjiang	Basque	Mbuti	8.1e-05	4.9e-05	1.662	25498	25443	676133
Han	Miao_Congjiang	Pima	Mbuti	0.000511	6.4e-05	8.006	26843	26497	676113
Han	Miao_Congjiang	Hazara	Mbuti	0.000348	5e-05	6.936	26434	26198	676132
Han	Miao_Congjiang	Makrani	Mbuti	7e-05	4.3e-05	1.616	25201	25154	676137
Han	Miao_Congjiang	Sindhi	Mbuti	8.7e-05	4.5e-05	1.943	25477	25418	676133
Han	Miao_Congjiang	Pathan	Mbuti	9.4e-05	4.3e-05	2.192	25654	25590	676133
Han	Miao_Congjiang	Kalash	Mbuti	0.000102	4.7e-05	2.171	25648	25579	676132
Han	Miao_Congjiang	Burusho	Mbuti	0.000141	4.5e-05	3.134	25846	25750	676134
Han	Miao_Congjiang	Biaka	Mbuti	1.5e-05	2e-05	0.778	19631	19621	676133
Han	Miao_Congjiang	Melanesian	Mbuti	-9.7e-05	6.9e-05	-1.406	26086	26152	676112
Han	Miao_Congjiang	French	Mbuti	0.000102	4.8e-05	2.142	25533	25464	676133
Han	Miao_Congjiang	Papuan	Mbuti	-0.000113	7.2e-05	-1.562	25809	25886	676107
Han	Miao_Congjiang	Druze	Mbuti	8.6e-05	4.7e-05	1.845	25271	25213	676134
Han	Miao_Congjiang	Bedouin	Mbuti	7.8e-05	4.3e-05	1.814	24866	24812	676136
Han	Miao_Congjiang	Sardinian	Mbuti	6.9e-05	4.8e-05	1.429	25406	25360	676132
Han	Miao_Congjiang	Palestinian	Mbuti	5.2e-05	4.4e-05	1.184	24993	24958	676139
Han	Miao_Congjiang	Colombian	Mbuti	0.000427	6.7e-05	6.404	26783	26494	676094
Han	Miao_Congjiang	Cambodian	Mbuti	-0.000295	5.6e-05	-5.278	26965	27165	676108
Han	Miao_Congjiang	Orcadian	Mbuti	8e-05	4.9e-05	1.648	25554	25500	676129
Han	Miao_Congjiang	Surui	Mbuti	0.00043	7.4e-05	5.786	26906	26616	676057
Han	Miao_Congjiang	Maya	Mbuti	0.00046	5.6e-05	8.172	26658	26347	676125
Han	Miao_Congjiang	Russian	Mbuti	0.000165	4.8e-05	3.441	25730	25619	676134
Han	Miao_Congjiang	Mandenka	Mbuti	-9e-06	2.6e-05	-0.343	20883	20889	676137
Han	Miao_Congjiang	Yoruba	Mbuti	1.9e-05	2.4e-05	0.811	20771	20758	676133
Han	Miao_Congjiang	San	Mbuti	-5e-05	2.5e-05	-2.016	19235	19269	676069
Han	Miao_Congjiang	BantuSouthAfrica	Mbuti	-1e-05	2.4e-05	-0.406	20436	20443	676121
Han	Miao_Congjiang	Karitiana	Mbuti	0.000392	6.9e-05	5.651	26876	26611	676100
Han	Miao_Congjiang	Italian	Mbuti	9.3e-05	4.9e-05	1.882	25499	25437	676127
Han	Miao_Congjiang	Tuscan	Mbuti	0.000125	4.7e-05	2.653	25472	25388	676113
Han	Miao_Congjiang	Mozabite	Mbuti	6.7e-05	3.8e-05	1.755	24172	24126	676135
Han	Miao_Congjiang	Uygur	Mbuti	0.000342	5e-05	6.84	26480	26249	676126
Han	Miao_Congjiang	Adygei	Mbuti	9.9e-05	4.9e-05	2.037	25565	25498	676130
Han	Miao_Congjiang	Bantu_Kenya	Mbuti	-4e-06	2.5e-05	-0.168	20883	20886	676130
Han	Miao_Congjiang	Tikopia_Solomon	Mbuti	-0.000208	8.7e-05	-2.392	26781	26886	507585
Han	Miao_Congjiang	Rennell_Solomon	Mbuti	-0.000304	0.000101	-2.997	26782	26936	507573
Han	Miao_Congjiang	Bellona_Solomon	Mbuti	-0.000268	9.5e-05	-2.835	26793	26929	507582
Han	Miao_Congjiang	Emae_Vanuatu	Mbuti	-0.000242	9e-05	-2.68	26026	26149	507586
Han	Miao_Congjiang	Ambae_Vanuatu	Mbuti	-0.000202	9e-05	-2.255	26156	26259	507586
Han	Miao_Congjiang	Efate_Vanuatu	Mbuti	-0.000195	9e-05	-2.181	25967	26066	507586
Han	Miao_Congjiang	Tanna_Vanuatu	Mbuti	-0.000193	9.4e-05	-2.066	25882	25981	507585
Han	Miao_Congjiang	Ureparapara_Vanuatu	Mbuti	-0.000204	9.1e-05	-2.243	25989	26092	507586
Han	Miao_Congjiang	Pentecost_Vanuatu	Mbuti	-0.000168	9.5e-05	-1.774	25915	26000	507586
Han	Miao_Congjiang	Ambrym_Vanuatu	Mbuti	-0.000204	9.1e-05	-2.236	25937	26040	507586
Han	Miao_Congjiang	SantaCruz_Solomon	Mbuti	-0.00021	9.3e-05	-2.257	25933	26040	507586
Han	Miao_Congjiang	Malaita_Solomon	Mbuti	-0.000187	8.6e-05	-2.169	26380	26474	507586
Han	Miao_Congjiang	VellaLavella_Solomon	Mbuti	-0.000212	8.6e-05	-2.451	26337	26444	507586
Han	Miao_Congjiang	Malakula_Vanuatu	Mbuti	-0.000206	9.3e-05	-2.223	25899	26004	507585
Han	Miao_Congjiang	EspirituSanto_Vanuatu	Mbuti	-0.000193	9.3e-05	-2.082	25983	26081	507586
Han	Miao_Congjiang	Maewo_Vanuatu	Mbuti	-0.000173	8.7e-05	-1.977	26054	26142	507584
Han	Miao_Duyun	Japanese	Mbuti	0.000426	7e-05	6.099	27356	27069	674538
Han	Miao_Duyun	Yi	Mbuti	0.000248	7e-05	3.553	27272	27105	674522
Han	Miao_Duyun	Miao	Mbuti	-0.000281	7.1e-05	-3.957	27214	27403	674520
Han	Miao_Duyun	Daur	Mbuti	0.000487	6.9e-05	7.092	27262	26934	674522
Han	Miao_Duyun	Mongolian	Mbuti	0.000439	7.1e-05	6.225	27240	26944	674527
Han	Miao_Duyun	Hezhen	Mbuti	0.000474	7.1e-05	6.702	27307	26987	674530
Han	Miao_Duyun	Xibo	Mbuti	0.00047	6.5e-05	7.214	27233	26916	674525
Han	Miao_Duyun	Northern_Han	Mbuti	0.000406	7e-05	5.796	27345	27071	674501
Han	Miao_Duyun	Dai	Mbuti	-0.000403	7.1e-05	-5.64	27135	27407	674514
Han	Miao_Duyun	Lahu	Mbuti	-0.000213	7.5e-05	-2.822	27129	27273	674517
Han	Miao_Duyun	She	Mbuti	-1.1e-05	7.4e-05	-0.152	27343	27350	674528
Han	Miao_Duyun	Naxi	Mbuti	0.000272	7.4e-05	3.65	27261	27078	674516
Han	Miao_Duyun	Tu	Mbuti	0.000496	6.2e-05	7.982	27226	26892	674522
Han	Miao_Duyun	Oroqen	Mbuti	0.000511	6.9e-05	7.453	27291	26946	674523
Han	Miao_Duyun	Dong_Congjiang	Mbuti	-0.000829	7.9e-05	-10.477	27060	27619	674549
Han	Miao_Duyun	Zhuang_Congjiang	Mbuti	-0.00097	8.6e-05	-11.299	27009	27663	674549
Han	Miao_Duyun	Miao_Congjiang	Mbuti	-0.001261	8.2e-05	-15.354	26936	27787	674549
Han	Miao_Duyun	Miao_Longli	Mbuti	-0.001533	0.0001	-15.373	26866	27900	674549
Han	Miao_Duyun	Miao_Nayong	Mbuti	-0.001596	8.7e-05	-18.252	26803	27876	672611
Han	Miao_Duyun	Atayal_Taiwan	Mbuti	-0.000341	0.000107	-3.179	27213	27386	506666
Han	Miao_Duyun	Agta_Philippines	Mbuti	-0.000405	9.8e-05	-4.129	26419	26624	506667
Han	Miao_Duyun	Cebuano_Philippines	Mbuti	-0.000293	9.4e-05	-3.111	26981	27129	506667
Han	Miao_Duyun	Paiwan_Taiwan	Mbuti	-0.000403	0.000107	-3.767	27185	27389	506666
Han	Miao_Duyun	Tujia	Mbuti	0.000111	7.2e-05	1.543	27321	27246	674526
Han	Miao_Duyun	Bai_Nayong	Mbuti	-0.000233	0.000107	-2.185	27180	27337	672611
Han	Miao_Duyun	Bouyei_Duyun	Mbuti	-0.000694	7.9e-05	-8.819	27090	27558	674549
Han	Miao_Duyun	Bouyei_Longli	Mbuti	-0.000703	7.7e-05	-9.164	27067	27541	674549
Han	Miao_Duyun	Chuanqing_Nayong	Mbuti	-0.000551	7.2e-05	-7.61	27074	27445	672612
Han	Miao_Duyun	Zhuang_Duyun	Mbuti	-0.000962	0.000122	-7.912	27059	27708	674334
Han	Miao_Duyun	Dongxiang_Duyun	Mbuti	-0.000778	0.000132	-5.899	27064	27588	674188
Han	Miao_Duyun	Geolao_Duyun	Mbuti	-0.00069	0.000104	-6.658	26977	27441	672894
Han	Miao_Duyun	Han_Congjiang	Mbuti	-0.000698	9.4e-05	-7.438	27112	27583	674549
Han	Miao_Duyun	Han_Duyun	Mbuti	-0.000434	7.8e-05	-5.555	27167	27460	674549
Han	Miao_Duyun	Han_Longli	Mbuti	-0.000413	7.6e-05	-5.399	27168	27446	674549
Han	Miao_Duyun	Han_Nayong	Mbuti	-0.000433	7.6e-05	-5.697	27113	27405	672612
Han	Miao_Duyun	Shui_Duyun	Mbuti	-0.000883	8.4e-05	-10.532	27017	27612	674549
Han	Miao_Duyun	Tujia_Congjiang	Mbuti	-0.000143	0.000102	-1.401	27264	27360	674545
Han	Miao_Duyun	Yao_Congjiang	Mbuti	-0.000935	8.5e-05	-10.952	27032	27663	674549
Han	Miao_Duyun	Yi_Nayong	Mbuti	-0.000376	9.6e-05	-3.905	27033	27285	672309
Han	Miao_Duyun	Yakut	Mbuti	0.000455	6.6e-05	6.926	26988	26681	674542
Han	Miao_Duyun	Brahui	Mbuti	3.4e-05	5.6e-05	0.616	25326	25303	674544
Han	Miao_Duyun	Balochi	Mbuti	4.1e-05	5.3e-05	0.77	25362	25335	674543
Han	Miao_Duyun	Basque	Mbuti	1.5e-05	6.1e-05	0.249	25428	25418	674543
Han	Miao_Duyun	Pima	Mbuti	0.000388	7.7e-05	5.053	26746	26484	674524
Han	Miao_Duyun	Hazara	Mbuti	0.000271	5.8e-05	4.689	26356	26174	674542
Han	Miao_Duyun	Makrani	Mbuti	1.9e-05	5.4e-05	0.357	25135	25122	674547
Han	Miao_Duyun	Sindhi	Mbuti	4.8e-05	5.4e-05	0.885	25415	25382	674543
Han	Miao_Duyun	Pathan	Mbuti	6e-05	5.5e-05	1.103	25592	25551	674543
Han	Miao_Duyun	Kalash	Mbuti	8.9e-05	5.9e-05	1.517	25592	25532	674542
Han	Miao_Duyun	Burusho	Mbuti	0.000128	5.5e-05	2.332	25789	25703	674544
Han	Miao_Duyun	Biaka	Mbuti	-3e-05	2.5e-05	-1.202	19584	19605	674543
Han	Miao_Duyun	Melanesian	Mbuti	-0.000159	8.9e-05	-1.783	26010	26118	674523
Han	Miao_Duyun	French	Mbuti	5.1e-05	5.7e-05	0.89	25465	25431	674543
Han	Miao_Duyun	Papuan	Mbuti	-0.000164	8.7e-05	-1.893	25738	25848	674518
Han	Miao_Duyun	Druze	Mbuti	5.3e-05	5.7e-05	0.942	25211	25175	674544
Han	Miao_Duyun	Bedouin	Mbuti	2.6e-05	5.3e-05	0.482	24802	24784	674546
Han	Miao_Duyun	Sardinian	Mbuti	2.1e-05	5.9e-05	0.36	25340	25326	674542
Han	Miao_Duyun	Palestinian	Mbuti	1.1e-05	5.4e-05	0.21	24932	24924	674549
Han	Miao_Duyun	Colombian	Mbuti	0.000331	7.9e-05	4.203	26693	26470	674505
Han	Miao_Duyun	Cambodian	Mbuti	-0.000347	6.8e-05	-5.115	26892	27126	674519
Han	Miao_Duyun	Orcadian	Mbuti	3.3e-05	6.1e-05	0.54	25488	25466	674539
Han	Miao_Duyun	Surui	Mbuti	0.000359	8.1e-05	4.411	26828	26586	674468
Han	Miao_Duyun	Maya	Mbuti	0.000321	6.6e-05	4.882	26559	26342	674536
Han	Miao_Duyun	Russian	Mbuti	0.000113	5.7e-05	1.965	25661	25585	674544
Han	Miao_Duyun	Mandenka	Mbuti	-4.9e-05	3.5e-05	-1.398	20831	20864	674547
Han	Miao_Duyun	Yoruba	Mbuti	-4.2e-05	3.2e-05	-1.312	20713	20742	674543
Han	Miao_Duyun	San	Mbuti	-1.6e-05	3.1e-05	-0.495	19210	19220	674479
Han	Miao_Duyun	BantuSouthAfrica	Mbuti	-6.3e-05	3.1e-05	-2.014	20381	20423	674531
Han	Miao_Duyun	Karitiana	Mbuti	0.000206	8.6e-05	2.39	26759	26619	674511
Han	Miao_Duyun	Italian	Mbuti	5e-05	6.1e-05	0.82	25435	25401	674537
Han	Miao_Duyun	Tuscan	Mbuti	4.5e-05	6e-05	0.756	25398	25367	674523
Han	Miao_Duyun	Mozabite	Mbuti	-3e-06	5.1e-05	-0.059	24104	24106	674545
Han	Miao_Duyun	Uygur	Mbuti	0.000268	5.9e-05	4.527	26403	26223	674536
Han	Miao_Duyun	Adygei	Mbuti	8.6e-05	5.6e-05	1.533	25508	25451	674540
Han	Miao_Duyun	Bantu_Kenya	Mbuti	-6e-05	3.3e-05	-1.848	20827	20867	674540
Han	Miao_Duyun	Tikopia_Solomon	Mbuti	-0.000284	0.000103	-2.749	26706	26850	506666
Han	Miao_Duyun	Rennell_Solomon	Mbuti	-0.000463	0.000117	-3.965	26692	26927	506654
Han	Miao_Duyun	Bellona_Solomon	Mbuti	-0.000384	0.000112	-3.431	26714	26908	506663
Han	Miao_Duyun	Emae_Vanuatu	Mbuti	-0.000323	0.000104	-3.111	25954	26118	506667
Han	Miao_Duyun	Ambae_Vanuatu	Mbuti	-0.000232	9.8e-05	-2.362	26094	26211	506667
Han	Miao_Duyun	Efate_Vanuatu	Mbuti	-0.000232	0.000101	-2.287	25903	26021	506667
Han	Miao_Duyun	Tanna_Vanuatu	Mbuti	-0.000296	0.000109	-2.708	25803	25953	506666
Han	Miao_Duyun	Ureparapara_Vanuatu	Mbuti	-0.000261	0.000105	-2.488	25921	26053	506667
Han	Miao_Duyun	Pentecost_Vanuatu	Mbuti	-0.000173	0.000105	-1.655	25859	25947	506667
Han	Miao_Duyun	Ambrym_Vanuatu	Mbuti	-0.00022	0.000103	-2.138	25878	25990	506667
Han	Miao_Duyun	SantaCruz_Solomon	Mbuti	-0.000269	0.000109	-2.457	25867	26003	506667
Han	Miao_Duyun	Malaita_Solomon	Mbuti	-0.000303	0.000106	-2.856	26297	26451	506667
Han	Miao_Duyun	VellaLavella_Solomon	Mbuti	-0.000376	0.00011	-3.418	26243	26433	506667
Han	Miao_Duyun	Malakula_Vanuatu	Mbuti	-0.000208	0.000102	-2.04	25844	25949	506666
Han	Miao_Duyun	EspirituSanto_Vanuatu	Mbuti	-0.000223	0.000106	-2.101	25921	26034	506667
Han	Miao_Duyun	Maewo_Vanuatu	Mbuti	-0.000215	0.000102	-2.112	25990	26099	506665
Han	Miao_Longli	Japanese	Mbuti	0.000502	7.4e-05	6.766	27391	27052	674538
Han	Miao_Longli	Yi	Mbuti	0.000118	7.9e-05	1.49	27246	27166	674522
Han	Miao_Longli	Miao	Mbuti	-0.000586	8.5e-05	-6.869	27142	27537	674520
Han	Miao_Longli	Daur	Mbuti	0.000489	7.5e-05	6.489	27272	26943	674522
Han	Miao_Longli	Mongolian	Mbuti	0.000474	7.8e-05	6.072	27263	26943	674527
Han	Miao_Longli	Hezhen	Mbuti	0.000447	8e-05	5.605	27306	27005	674530
Han	Miao_Longli	Xibo	Mbuti	0.000457	7.5e-05	6.091	27241	26933	674525
Han	Miao_Longli	Northern_Han	Mbuti	0.000353	7.8e-05	4.5	27340	27101	674501
Han	Miao_Longli	Dai	Mbuti	-0.000218	7.9e-05	-2.743	27197	27344	674514
Han	Miao_Longli	Lahu	Mbuti	-0.000255	9e-05	-2.817	27128	27300	674517
Han	Miao_Longli	She	Mbuti	-8.3e-05	8.2e-05	-1.018	27337	27393	674528
Han	Miao_Longli	Naxi	Mbuti	0.000217	8e-05	2.696	27261	27115	674516
Han	Miao_Longli	Tu	Mbuti	0.00041	7.4e-05	5.536	27213	26937	674522
Han	Miao_Longli	Oroqen	Mbuti	0.000456	7.6e-05	6.015	27282	26975	674523
Han	Miao_Longli	Dong_Congjiang	Mbuti	-0.001033	8.2e-05	-12.552	27016	27713	674549
Han	Miao_Longli	Zhuang_Congjiang	Mbuti	-0.001217	9.2e-05	-13.157	26952	27773	674549
Han	Miao_Longli	Miao_Congjiang	Mbuti	-0.001928	8.7e-05	-22.095	26766	28066	674549
Han	Miao_Longli	Miao_Duyun	Mbuti	-0.001495	9.9e-05	-15.092	26892	27900	674549
Han	Miao_Longli	Miao_Nayong	Mbuti	-0.003513	0.000113	-31.063	26290	28653	672611
Han	Miao_Longli	Atayal_Taiwan	Mbuti	-8.2e-05	0.000116	-0.703	27271	27313	506666
Han	Miao_Longli	Agta_Philippines	Mbuti	-0.000244	0.000106	-2.31	26460	26584	506667
Han	Miao_Longli	Cebuano_Philippines	Mbuti	-0.000132	0.000101	-1.31	27022	27089	506667
Han	Miao_Longli	Paiwan_Taiwan	Mbuti	-8e-05	0.00012	-0.662	27265	27305	506666
Han	Miao_Longli	Tujia	Mbuti	6.7e-05	8.3e-05	0.81	27320	27274	674526
Han	Miao_Longli	Bai_Nayong	Mbuti	-0.000265	0.000114	-2.322	27183	27361	672611
Han	Miao_Longli	Bouyei_Duyun	Mbuti	-0.000746	8.8e-05	-8.48	27087	27591	674549
Han	Miao_Longli	Bouyei_Longli	Mbuti	-0.000727	8.2e-05	-8.823	27072	27562	674549
Han	Miao_Longli	Chuanqing_Nayong	Mbuti	-0.000914	8e-05	-11.383	26987	27602	672612
Han	Miao_Longli	Zhuang_Duyun	Mbuti	-0.00088	0.000136	-6.458	27093	27687	674334
Han	Miao_Longli	Dongxiang_Duyun	Mbuti	-0.000979	0.000145	-6.734	27026	27686	674188
Han	Miao_Longli	Geolao_Duyun	Mbuti	-0.000676	0.000123	-5.484	27003	27457	672894
Han	Miao_Longli	Han_Congjiang	Mbuti	-0.000943	0.000101	-9.297	27068	27704	674549
Han	Miao_Longli	Han_Duyun	Mbuti	-0.000519	8.3e-05	-6.282	27155	27505	674549
Han	Miao_Longli	Han_Longli	Mbuti	-0.000464	8.1e-05	-5.727	27165	27478	674549
Han	Miao_Longli	Han_Nayong	Mbuti	-0.000642	8.2e-05	-7.795	27066	27497	672612
Han	Miao_Longli	Shui_Duyun	Mbuti	-0.000932	9.1e-05	-10.247	27014	27643	674549
Han	Miao_Longli	Tujia_Congjiang	Mbuti	-0.000255	0.000116	-2.191	27239	27411	674545
Han	Miao_Longli	Yao_Congjiang	Mbuti	-0.00128	9.2e-05	-13.879	26950	27813	674549
Han	Miao_Longli	Yi_Nayong	Mbuti	-0.000674	0.000113	-5.983	26959	27412	672309
Han	Miao_Longli	Yakut	Mbuti	0.00039	7.3e-05	5.316	26980	26717	674542
Han	Miao_Longli	Brahui	Mbuti	6.3e-05	6.3e-05	1.01	25347	25305	674544
Han	Miao_Longli	Balochi	Mbuti	1.2e-05	6.2e-05	0.194	25365	25357	674543
Han	Miao_Longli	Basque	Mbuti	3.8e-05	7e-05	0.536	25445	25420	674543
Han	Miao_Longli	Pima	Mbuti	0.00036	9e-05	4.003	26752	26509	674524
Han	Miao_Longli	Hazara	Mbuti	0.000232	6.6e-05	3.529	26356	26199	674542
Han	Miao_Longli	Makrani	Mbuti	1.5e-05	6e-05	0.252	25146	25136	674547
Han	Miao_Longli	Sindhi	Mbuti	5.2e-05	6.4e-05	0.825	25429	25394	674543
Han	Miao_Longli	Pathan	Mbuti	5.9e-05	6.2e-05	0.948	25602	25562	674543
Han	Miao_Longli	Kalash	Mbuti	5.7e-05	6.6e-05	0.869	25594	25555	674542
Han	Miao_Longli	Burusho	Mbuti	8.5e-05	6.5e-05	1.319	25789	25732	674544
Han	Miao_Longli	Biaka	Mbuti	-1.3e-05	2.9e-05	-0.434	19596	19605	674543
Han	Miao_Longli	Melanesian	Mbuti	-4.4e-05	8.6e-05	-0.511	26063	26093	674523
Han	Miao_Longli	French	Mbuti	5.9e-05	6.6e-05	0.885	25479	25439	674543
Han	Miao_Longli	Papuan	Mbuti	-8.7e-05	9.1e-05	-0.956	25773	25832	674518
Han	Miao_Longli	Druze	Mbuti	1.3e-05	6.6e-05	0.2	25210	25201	674544
Han	Miao_Longli	Bedouin	Mbuti	-7e-06	6e-05	-0.121	24802	24807	674546
Han	Miao_Longli	Sardinian	Mbuti	2.1e-05	6.9e-05	0.306	25351	25337	674542
Han	Miao_Longli	Palestinian	Mbuti	-3e-06	6.1e-05	-0.05	24938	24940	674549
Han	Miao_Longli	Colombian	Mbuti	0.000361	9.1e-05	3.971	26713	26469	674505
Han	Miao_Longli	Cambodian	Mbuti	-0.000231	7.4e-05	-3.132	26937	27093	674519
Han	Miao_Longli	Orcadian	Mbuti	5.1e-05	6.7e-05	0.757	25505	25471	674539
Han	Miao_Longli	Surui	Mbuti	0.000369	0.00011	3.35	26846	26597	674468
Han	Miao_Longli	Maya	Mbuti	0.000313	7.9e-05	3.956	26569	26358	674536
Han	Miao_Longli	Russian	Mbuti	0.000114	6.6e-05	1.717	25673	25597	674544
Han	Miao_Longli	Mandenka	Mbuti	-7.3e-05	3.7e-05	-1.987	20834	20883	674547
Han	Miao_Longli	Yoruba	Mbuti	-4.4e-05	3.4e-05	-1.301	20724	20753	674543
Han	Miao_Longli	San	Mbuti	-4.6e-05	3.7e-05	-1.239	19212	19243	674479
Han	Miao_Longli	BantuSouthAfrica	Mbuti	-4.3e-05	3.5e-05	-1.238	20396	20425	674531
Han	Miao_Longli	Karitiana	Mbuti	0.000239	0.000102	2.355	26787	26626	674511
Han	Miao_Longli	Italian	Mbuti	4e-05	6.8e-05	0.591	25442	25415	674537
Han	Miao_Longli	Tuscan	Mbuti	9.2e-05	6.8e-05	1.354	25423	25361	674523
Han	Miao_Longli	Mozabite	Mbuti	-3.7e-05	5.6e-05	-0.663	24104	24129	674545
Han	Miao_Longli	Uygur	Mbuti	0.00019	6.8e-05	2.769	26392	26264	674536
Han	Miao_Longli	Adygei	Mbuti	5.6e-05	6.6e-05	0.85	25512	25474	674540
Han	Miao_Longli	Bantu_Kenya	Mbuti	-5.4e-05	3.6e-05	-1.515	20839	20876	674540
Han	Miao_Longli	Tikopia_Solomon	Mbuti	-0.000117	0.000115	-1.023	26754	26813	506666
Han	Miao_Longli	Rennell_Solomon	Mbuti	-0.000286	0.000124	-2.307	26732	26877	506654
Han	Miao_Longli	Bellona_Solomon	Mbuti	-0.000188	0.000119	-1.586	26759	26854	506663
Han	Miao_Longli	Emae_Vanuatu	Mbuti	-0.000117	0.00011	-1.059	26010	26070	506667
Han	Miao_Longli	Ambae_Vanuatu	Mbuti	-0.000128	0.000111	-1.151	26127	26192	506667
Han	Miao_Longli	Efate_Vanuatu	Mbuti	-0.000109	0.000107	-1.015	25941	25997	506667
Han	Miao_Longli	Tanna_Vanuatu	Mbuti	-0.000125	0.000113	-1.098	25854	25917	506666
Han	Miao_Longli	Ureparapara_Vanuatu	Mbuti	-0.00016	0.000114	-1.402	25953	26035	506667
Han	Miao_Longli	Pentecost_Vanuatu	Mbuti	-0.000156	0.000112	-1.387	25873	25952	506667
Han	Miao_Longli	Ambrym_Vanuatu	Mbuti	-0.00015	0.00011	-1.362	25906	25982	506667
Han	Miao_Longli	SantaCruz_Solomon	Mbuti	-0.000172	0.000116	-1.487	25898	25985	506667
Han	Miao_Longli	Malaita_Solomon	Mbuti	-7.6e-05	0.000108	-0.701	26360	26398	506667
Han	Miao_Longli	VellaLavella_Solomon	Mbuti	-0.000104	0.000112	-0.933	26318	26371	506667
Han	Miao_Longli	Malakula_Vanuatu	Mbuti	-0.000121	0.000112	-1.073	25876	25937	506666
Han	Miao_Longli	EspirituSanto_Vanuatu	Mbuti	-0.00016	0.00011	-1.452	25947	26028	506667
Han	Miao_Longli	Maewo_Vanuatu	Mbuti	-0.0002	0.000111	-1.808	26001	26103	506665
Han	Miao_Nayong	Japanese	Mbuti	0.000552	0.000112	4.929	27427	27055	673967
Han	Miao_Nayong	Yi	Mbuti	0.000129	0.000116	1.108	27273	27186	673951
Han	Miao_Nayong	Miao	Mbuti	-0.000529	0.000122	-4.328	27182	27538	673949
Han	Miao_Nayong	Daur	Mbuti	0.000505	0.000119	4.258	27300	26960	673950
Han	Miao_Nayong	Mongolian	Mbuti	0.000596	0.000115	5.198	27315	26913	673956
Han	Miao_Nayong	Hezhen	Mbuti	0.000591	0.000118	5.013	27371	26972	673959
Han	Miao_Nayong	Xibo	Mbuti	0.000543	0.000111	4.907	27285	26919	673953
Han	Miao_Nayong	Northern_Han	Mbuti	0.0005	0.000113	4.437	27405	27068	673930
Han	Miao_Nayong	Dai	Mbuti	7e-06	0.000119	0.055	27287	27282	673942
Han	Miao_Nayong	Lahu	Mbuti	-0.000151	0.000131	-1.157	27180	27282	673946
Han	Miao_Nayong	She	Mbuti	8.9e-05	0.000118	0.752	27404	27344	673957
Han	Miao_Nayong	Naxi	Mbuti	0.00034	0.000119	2.858	27318	27089	673945
Han	Miao_Nayong	Tu	Mbuti	0.000447	0.000113	3.972	27244	26943	673951
Han	Miao_Nayong	Oroqen	Mbuti	0.000427	0.000116	3.69	27290	27002	673952
Han	Miao_Nayong	Dong_Congjiang	Mbuti	-0.001006	0.000113	-8.902	27046	27724	673978
Han	Miao_Nayong	Zhuang_Congjiang	Mbuti	-0.001096	0.000118	-9.297	27012	27750	673978
Han	Miao_Nayong	Miao_Congjiang	Mbuti	-0.002137	0.000119	-18.011	26733	28173	673978
Han	Miao_Nayong	Miao_Duyun	Mbuti	-0.00144	0.000123	-11.737	26908	27876	672611
Han	Miao_Nayong	Miao_Longli	Mbuti	-0.003395	0.000136	-24.936	26370	28653	672611
Han	Miao_Nayong	Atayal_Taiwan	Mbuti	0.000143	0.000172	0.833	27338	27266	506340
Han	Miao_Nayong	Agta_Philippines	Mbuti	1.7e-05	0.00016	0.109	26539	26530	506341
Han	Miao_Nayong	Cebuano_Philippines	Mbuti	7.9e-05	0.000154	0.513	27090	27050	506341
Han	Miao_Nayong	Paiwan_Taiwan	Mbuti	0.000174	0.000171	1.017	27341	27253	506340
Han	Miao_Nayong	Tujia	Mbuti	0.000116	0.00012	0.969	27355	27277	673955
Han	Miao_Nayong	Bai_Nayong	Mbuti	4e-06	0.00014	0.025	27334	27332	673977
Han	Miao_Nayong	Bouyei_Duyun	Mbuti	-0.000632	0.000123	-5.162	27116	27541	672611
Han	Miao_Nayong	Bouyei_Longli	Mbuti	-0.000611	0.000114	-5.333	27128	27539	673641
Han	Miao_Nayong	Chuanqing_Nayong	Mbuti	-0.00106	0.00012	-8.829	27016	27730	673978
Han	Miao_Nayong	Zhuang_Duyun	Mbuti	-0.000576	0.000178	-3.24	27175	27562	672402
Han	Miao_Nayong	Dongxiang_Duyun	Mbuti	-0.00075	0.000192	-3.918	27099	27603	672262
Han	Miao_Nayong	Geolao_Duyun	Mbuti	-0.000822	0.000186	-4.417	26946	27498	670968
Han	Miao_Nayong	Han_Congjiang	Mbuti	-0.000894	0.000139	-6.432	27102	27704	673978
Han	Miao_Nayong	Han_Duyun	Mbuti	-0.000477	0.000119	-4.012	27166	27487	672611
Han	Miao_Nayong	Han_Longli	Mbuti	-0.0004	0.00012	-3.32	27184	27453	672611
Han	Miao_Nayong	Han_Nayong	Mbuti	-0.00067	0.000114	-5.876	27126	27578	673978
Han	Miao_Nayong	Shui_Duyun	Mbuti	-0.000804	0.000123	-6.52	27054	27595	672611
Han	Miao_Nayong	Tujia_Congjiang	Mbuti	-2.4e-05	0.000166	-0.145	27306	27323	672608
Han	Miao_Nayong	Yao_Congjiang	Mbuti	-0.001351	0.000134	-10.044	26952	27862	673975
Han	Miao_Nayong	Yi_Nayong	Mbuti	-0.000827	0.000202	-4.093	26974	27531	673672
Han	Miao_Nayong	Yakut	Mbuti	0.000523	0.000109	4.81	27037	26685	673971
Han	Miao_Nayong	Brahui	Mbuti	0.000235	9.6e-05	2.446	25420	25262	673973
Han	Miao_Nayong	Balochi	Mbuti	0.0002	9.4e-05	2.118	25440	25306	673972
Han	Miao_Nayong	Basque	Mbuti	0.000204	0.000102	1.995	25512	25374	673972
Han	Miao_Nayong	Pima	Mbuti	0.000472	0.000132	3.578	26811	26493	673952
Han	Miao_Nayong	Hazara	Mbuti	0.000405	9.9e-05	4.075	26428	26155	673971
Han	Miao_Nayong	Makrani	Mbuti	0.00019	9.5e-05	2.005	25219	25091	673976
Han	Miao_Nayong	Sindhi	Mbuti	0.000201	9.6e-05	2.095	25492	25357	673972
Han	Miao_Nayong	Pathan	Mbuti	0.000219	9.6e-05	2.275	25670	25523	673972
Han	Miao_Nayong	Kalash	Mbuti	0.00031	0.0001	3.097	25688	25479	673971
Han	Miao_Nayong	Burusho	Mbuti	0.000194	9.6e-05	2.019	25841	25710	673973
Han	Miao_Nayong	Biaka	Mbuti	-1.1e-05	4.2e-05	-0.268	19615	19622	673972
Han	Miao_Nayong	Melanesian	Mbuti	-3.6e-05	0.000128	-0.284	26074	26099	673951
Han	Miao_Nayong	French	Mbuti	0.00019	9.7e-05	1.96	25536	25408	673972
Han	Miao_Nayong	Papuan	Mbuti	-6e-05	0.00013	-0.462	25802	25843	673946
Han	Miao_Nayong	Druze	Mbuti	0.000203	9.9e-05	2.042	25283	25147	673973
Han	Miao_Nayong	Bedouin	Mbuti	0.000167	9.3e-05	1.806	24872	24759	673975
Han	Miao_Nayong	Sardinian	Mbuti	0.000201	0.000103	1.958	25423	25288	673971
Han	Miao_Nayong	Palestinian	Mbuti	0.000178	9.3e-05	1.918	25011	24891	673978
Han	Miao_Nayong	Colombian	Mbuti	0.000462	0.000134	3.435	26775	26464	673933
Han	Miao_Nayong	Cambodian	Mbuti	-5.7e-05	0.000113	-0.508	27012	27051	673947
Han	Miao_Nayong	Orcadian	Mbuti	0.000217	0.0001	2.163	25575	25428	673968
Han	Miao_Nayong	Surui	Mbuti	0.000427	0.000148	2.874	26887	26599	673897
Han	Miao_Nayong	Maya	Mbuti	0.000482	0.000118	4.099	26647	26322	673964
Han	Miao_Nayong	Russian	Mbuti	0.000313	9.7e-05	3.239	25751	25540	673973
Han	Miao_Nayong	Mandenka	Mbuti	5e-06	5.2e-05	0.09	20874	20870	673976
Han	Miao_Nayong	Yoruba	Mbuti	3.3e-05	5.1e-05	0.658	20762	20740	673972
Han	Miao_Nayong	San	Mbuti	-0.00014	5.6e-05	-2.505	19202	19296	673909
Han	Miao_Nayong	BantuSouthAfrica	Mbuti	-5.5e-05	5.4e-05	-1.03	20411	20448	673960
Han	Miao_Nayong	Karitiana	Mbuti	0.000406	0.000138	2.944	26863	26590	673939
Han	Miao_Nayong	Italian	Mbuti	0.000255	0.000105	2.418	25525	25353	673966
Han	Miao_Nayong	Tuscan	Mbuti	0.000254	0.000102	2.487	25490	25319	673952
Han	Miao_Nayong	Mozabite	Mbuti	0.000117	8.5e-05	1.372	24165	24086	673974
Han	Miao_Nayong	Uygur	Mbuti	0.000387	0.000101	3.837	26471	26210	673965
Han	Miao_Nayong	Adygei	Mbuti	0.000237	0.000101	2.336	25585	25426	673969
Han	Miao_Nayong	Bantu_Kenya	Mbuti	-6e-06	5.1e-05	-0.114	20872	20876	673969
Han	Miao_Nayong	Tikopia_Solomon	Mbuti	-2.8e-05	0.000173	-0.165	26792	26806	506340
Han	Miao_Nayong	Rennell_Solomon	Mbuti	-0.000123	0.00019	-0.648	26788	26851	506328
Han	Miao_Nayong	Bellona_Solomon	Mbuti	-3.5e-05	0.000179	-0.197	26817	26835	506337
Han	Miao_Nayong	Emae_Vanuatu	Mbuti	-0.00017	0.000164	-1.033	26015	26101	506341
Han	Miao_Nayong	Ambae_Vanuatu	Mbuti	1.5e-05	0.00016	0.093	26178	26170	506341
Han	Miao_Nayong	Efate_Vanuatu	Mbuti	-1.1e-05	0.000165	-0.068	25985	25990	506341
Han	Miao_Nayong	Tanna_Vanuatu	Mbuti	-7.7e-05	0.000165	-0.468	25883	25922	506340
Han	Miao_Nayong	Ureparapara_Vanuatu	Mbuti	-3e-05	0.000164	-0.18	26002	26017	506341
Han	Miao_Nayong	Pentecost_Vanuatu	Mbuti	-0.000129	0.000168	-0.77	25896	25961	506341
Han	Miao_Nayong	Ambrym_Vanuatu	Mbuti	-0.000169	0.000168	-1.006	25920	26005	506341
Han	Miao_Nayong	SantaCruz_Solomon	Mbuti	-9.7e-05	0.000168	-0.581	25933	25983	506341
Han	Miao_Nayong	Malaita_Solomon	Mbuti	-2.5e-05	0.000161	-0.154	26387	26400	506341
Han	Miao_Nayong	VellaLavella_Solomon	Mbuti	-1.1e-05	0.000162	-0.069	26351	26356	506341
Han	Miao_Nayong	Malakula_Vanuatu	Mbuti	-0.000118	0.000163	-0.722	25897	25957	506340
Han	Miao_Nayong	EspirituSanto_Vanuatu	Mbuti	-8.6e-05	0.000162	-0.531	25979	26023	506341
Han	Miao_Nayong	Maewo_Vanuatu	Mbuti	1.7e-05	0.000159	0.105	26070	26061	506339

## Sheet: Supplementary Table 7
Table S7: Results of f4-statistics in the form f4(Miao_Congjiang, Four Miao populations; reference populations, Mbuti)
W	X	Y	Z	f4	stderr	Zscore	BABA	ABBA	nsnps
Miao_Congjiang	Miao_Duyun	Japanese	Mbuti	-0.000124	5.8e-05	-2.113	26801	26885	674539
Miao_Congjiang	Miao_Duyun	Han	Mbuti	-9e-05	5.8e-05	-1.56	26936	26997	674549
Miao_Congjiang	Miao_Duyun	Yi	Mbuti	-6.2e-05	5.9e-05	-1.051	26812	26854	674523
Miao_Congjiang	Miao_Duyun	Miao	Mbuti	4.5e-05	6.2e-05	0.731	27008	26977	674521
Miao_Congjiang	Miao_Duyun	Daur	Mbuti	-0.000103	6e-05	-1.722	26690	26759	674525
Miao_Congjiang	Miao_Duyun	Mongolian	Mbuti	-0.000139	6.1e-05	-2.271	26674	26768	674527
Miao_Congjiang	Miao_Duyun	Hezhen	Mbuti	-0.000108	6.2e-05	-1.743	26737	26810	674531
Miao_Congjiang	Miao_Duyun	Xibo	Mbuti	-7.7e-05	6e-05	-1.289	26678	26730	674525
Miao_Congjiang	Miao_Duyun	Northern_Han	Mbuti	-7.2e-05	5.9e-05	-1.226	26816	26864	674501
Miao_Congjiang	Miao_Duyun	Dai	Mbuti	-5.6e-05	6e-05	-0.926	26938	26976	674515
Miao_Congjiang	Miao_Duyun	Lahu	Mbuti	-5.6e-05	6.2e-05	-0.906	26856	26893	674519
Miao_Congjiang	Miao_Duyun	She	Mbuti	-2.8e-05	6.3e-05	-0.441	26997	27016	674528
Miao_Congjiang	Miao_Duyun	Naxi	Mbuti	-0.000105	6.1e-05	-1.709	26775	26845	674517
Miao_Congjiang	Miao_Duyun	Tu	Mbuti	-4.9e-05	6e-05	-0.809	26675	26708	674522
Miao_Congjiang	Miao_Duyun	Oroqen	Mbuti	-6.3e-05	6.3e-05	-1.009	26723	26766	674525
Miao_Congjiang	Miao_Duyun	Dong_Congjiang	Mbuti	0.000149	5.8e-05	2.571	27095	26994	674554
Miao_Congjiang	Miao_Duyun	Zhuang_Congjiang	Mbuti	0.000138	6.1e-05	2.256	27095	27002	674554
Miao_Congjiang	Miao_Duyun	Miao_Longli	Mbuti	0.000343	7.5e-05	4.561	27257	27026	674554
Miao_Congjiang	Miao_Duyun	Miao_Nayong	Mbuti	0.000607	8e-05	7.62	27325	26917	672616
Miao_Congjiang	Miao_Duyun	Atayal_Taiwan	Mbuti	-7.1e-05	8.8e-05	-0.799	26957	26993	506668
Miao_Congjiang	Miao_Duyun	Agta_Philippines	Mbuti	-0.000217	7.9e-05	-2.76	26143	26253	506669
Miao_Congjiang	Miao_Duyun	Cebuano_Philippines	Mbuti	-2.2e-05	8e-05	-0.274	26728	26739	506669
Miao_Congjiang	Miao_Duyun	Paiwan_Taiwan	Mbuti	-0.000197	8.9e-05	-2.219	26913	27012	506668
Miao_Congjiang	Miao_Duyun	Tujia	Mbuti	-3.7e-05	5.9e-05	-0.638	26924	26950	674526
Miao_Congjiang	Miao_Duyun	Bai_Nayong	Mbuti	-9e-05	7.8e-05	-1.152	26881	26942	672616
Miao_Congjiang	Miao_Duyun	Bouyei_Duyun	Mbuti	1.9e-05	5.9e-05	0.318	27017	27005	674554
Miao_Congjiang	Miao_Duyun	Bouyei_Longli	Mbuti	-3.8e-05	5.8e-05	-0.663	26986	27012	674554
Miao_Congjiang	Miao_Duyun	Chuanqing_Nayong	Mbuti	5.5e-05	5.9e-05	0.929	26960	26923	672617
Miao_Congjiang	Miao_Duyun	Zhuang_Duyun	Mbuti	-0.000218	9.4e-05	-2.317	27000	27147	674339
Miao_Congjiang	Miao_Duyun	Dongxiang_Duyun	Mbuti	4.6e-05	9.5e-05	0.485	27042	27010	674193
Miao_Congjiang	Miao_Duyun	Geolao_Duyun	Mbuti	-0.000191	9.2e-05	-2.075	26823	26952	672899
Miao_Congjiang	Miao_Duyun	Han_Congjiang	Mbuti	0.000164	7.3e-05	2.25	27103	26993	674554
Miao_Congjiang	Miao_Duyun	Han_Duyun	Mbuti	-1.3e-05	6.1e-05	-0.213	26978	26986	674554
Miao_Congjiang	Miao_Duyun	Han_Longli	Mbuti	-6.1e-05	6e-05	-1.016	26953	26994	674554
Miao_Congjiang	Miao_Duyun	Han_Nayong	Mbuti	6e-06	5.9e-05	0.096	26933	26930	672617
Miao_Congjiang	Miao_Duyun	Shui_Duyun	Mbuti	4.1e-05	6.8e-05	0.603	27032	27004	674554
Miao_Congjiang	Miao_Duyun	Tujia_Congjiang	Mbuti	-3.8e-05	8.4e-05	-0.452	26948	26974	674550
Miao_Congjiang	Miao_Duyun	Yao_Congjiang	Mbuti	0.000135	6.9e-05	1.946	27104	27013	674554
Miao_Congjiang	Miao_Duyun	Yi_Nayong	Mbuti	4e-05	9e-05	0.441	26843	26816	672314
Miao_Congjiang	Miao_Duyun	Yakut	Mbuti	-8.7e-05	5.9e-05	-1.465	26436	26495	674544
Miao_Congjiang	Miao_Duyun	Brahui	Mbuti	-4.8e-05	5.1e-05	-0.943	24974	25006	674548
Miao_Congjiang	Miao_Duyun	Balochi	Mbuti	-3.5e-05	4.9e-05	-0.704	25013	25036	674546
Miao_Congjiang	Miao_Duyun	Basque	Mbuti	-6.5e-05	5.5e-05	-1.169	25077	25121	674546
Miao_Congjiang	Miao_Duyun	Pima	Mbuti	-0.000123	6.9e-05	-1.786	26218	26301	674524
Miao_Congjiang	Miao_Duyun	Hazara	Mbuti	-7.7e-05	5.3e-05	-1.445	25889	25941	674542
Miao_Congjiang	Miao_Duyun	Makrani	Mbuti	-5e-05	4.9e-05	-1.031	24791	24824	674552
Miao_Congjiang	Miao_Duyun	Sindhi	Mbuti	-3.8e-05	4.9e-05	-0.776	25062	25087	674545
Miao_Congjiang	Miao_Duyun	Pathan	Mbuti	-3.4e-05	5e-05	-0.671	25233	25256	674545
Miao_Congjiang	Miao_Duyun	Kalash	Mbuti	-1.2e-05	5.6e-05	-0.216	25235	25243	674546
Miao_Congjiang	Miao_Duyun	Burusho	Mbuti	-1.4e-05	5.2e-05	-0.258	25410	25419	674547
Miao_Congjiang	Miao_Duyun	Biaka	Mbuti	-4.5e-05	2.3e-05	-1.998	19323	19354	674548
Miao_Congjiang	Miao_Duyun	Melanesian	Mbuti	-6.1e-05	7.8e-05	-0.781	25722	25764	674524
Miao_Congjiang	Miao_Duyun	French	Mbuti	-5e-05	5.5e-05	-0.916	25104	25138	674545
Miao_Congjiang	Miao_Duyun	Papuan	Mbuti	-5.1e-05	7.7e-05	-0.656	25461	25495	674519
Miao_Congjiang	Miao_Duyun	Druze	Mbuti	-3.2e-05	5.3e-05	-0.596	24860	24881	674547
Miao_Congjiang	Miao_Duyun	Bedouin	Mbuti	-5.2e-05	4.8e-05	-1.069	24458	24493	674550
Miao_Congjiang	Miao_Duyun	Sardinian	Mbuti	-4.6e-05	5.5e-05	-0.851	24995	25026	674544
Miao_Congjiang	Miao_Duyun	Palestinian	Mbuti	-4e-05	4.9e-05	-0.801	24597	24624	674552
Miao_Congjiang	Miao_Duyun	Colombian	Mbuti	-9.7e-05	7.1e-05	-1.365	26193	26259	674505
Miao_Congjiang	Miao_Duyun	Cambodian	Mbuti	-5.1e-05	5.9e-05	-0.863	26676	26710	674522
Miao_Congjiang	Miao_Duyun	Orcadian	Mbuti	-4.6e-05	5.6e-05	-0.826	25137	25168	674541
Miao_Congjiang	Miao_Duyun	Surui	Mbuti	-7.1e-05	7.5e-05	-0.947	26326	26374	674468
Miao_Congjiang	Miao_Duyun	Maya	Mbuti	-0.00014	6.2e-05	-2.244	26049	26143	674538
Miao_Congjiang	Miao_Duyun	Russian	Mbuti	-5.1e-05	5.4e-05	-0.935	25276	25310	674546
Miao_Congjiang	Miao_Duyun	Mandenka	Mbuti	-3.9e-05	2.9e-05	-1.333	20566	20592	674552
Miao_Congjiang	Miao_Duyun	Yoruba	Mbuti	-6.1e-05	2.8e-05	-2.14	20437	20478	674548
Miao_Congjiang	Miao_Duyun	San	Mbuti	3.4e-05	2.9e-05	1.187	18976	18952	674482
Miao_Congjiang	Miao_Duyun	BantuSouthAfrica	Mbuti	-5.2e-05	2.8e-05	-1.828	20123	20158	674536
Miao_Congjiang	Miao_Duyun	Karitiana	Mbuti	-0.000186	7.4e-05	-2.501	26274	26399	674511
Miao_Congjiang	Miao_Duyun	Italian	Mbuti	-4.2e-05	5.7e-05	-0.729	25081	25109	674538
Miao_Congjiang	Miao_Duyun	Tuscan	Mbuti	-7.9e-05	5.7e-05	-1.393	25031	25085	674524
Miao_Congjiang	Miao_Duyun	Mozabite	Mbuti	-6.9e-05	4.6e-05	-1.486	23773	23820	674548
Miao_Congjiang	Miao_Duyun	Uygur	Mbuti	-7.3e-05	5.4e-05	-1.347	25938	25987	674538
Miao_Congjiang	Miao_Duyun	Adygei	Mbuti	-1.2e-05	5.6e-05	-0.222	25150	25158	674541
Miao_Congjiang	Miao_Duyun	Bantu_Kenya	Mbuti	-5.5e-05	2.9e-05	-1.919	20560	20598	674544
Miao_Congjiang	Miao_Duyun	Tikopia_Solomon	Mbuti	-7.6e-05	9.1e-05	-0.835	26435	26473	506669
Miao_Congjiang	Miao_Duyun	Rennell_Solomon	Mbuti	-0.000158	0.000102	-1.55	26454	26534	506656
Miao_Congjiang	Miao_Duyun	Bellona_Solomon	Mbuti	-0.000114	9.9e-05	-1.149	26462	26520	506666
Miao_Congjiang	Miao_Duyun	Emae_Vanuatu	Mbuti	-8.1e-05	9.2e-05	-0.872	25700	25740	506670
Miao_Congjiang	Miao_Duyun	Ambae_Vanuatu	Mbuti	-2.9e-05	9e-05	-0.325	25825	25840	506670
Miao_Congjiang	Miao_Duyun	Efate_Vanuatu	Mbuti	-3.6e-05	9.4e-05	-0.387	25636	25655	506669
Miao_Congjiang	Miao_Duyun	Tanna_Vanuatu	Mbuti	-0.000102	0.0001	-1.017	25536	25588	506669
Miao_Congjiang	Miao_Duyun	Ureparapara_Vanuatu	Mbuti	-5.6e-05	9.4e-05	-0.601	25655	25684	506670
Miao_Congjiang	Miao_Duyun	Pentecost_Vanuatu	Mbuti	-5e-06	9.5e-05	-0.051	25585	25587	506670
Miao_Congjiang	Miao_Duyun	Ambrym_Vanuatu	Mbuti	-1.6e-05	9.7e-05	-0.165	25614	25622	506670
Miao_Congjiang	Miao_Duyun	SantaCruz_Solomon	Mbuti	-5.9e-05	9.7e-05	-0.608	25603	25633	506670
Miao_Congjiang	Miao_Duyun	Malaita_Solomon	Mbuti	-0.000116	9e-05	-1.288	26023	26081	506670
Miao_Congjiang	Miao_Duyun	VellaLavella_Solomon	Mbuti	-0.000162	9.2e-05	-1.774	25980	26062	506670
Miao_Congjiang	Miao_Duyun	Malakula_Vanuatu	Mbuti	-1e-06	9.4e-05	-0.012	25580	25580	506669
Miao_Congjiang	Miao_Duyun	EspirituSanto_Vanuatu	Mbuti	-2.9e-05	9.3e-05	-0.318	25650	25665	506670
Miao_Congjiang	Miao_Duyun	Maewo_Vanuatu	Mbuti	-4.2e-05	8.9e-05	-0.471	25718	25739	506668
Miao_Congjiang	Miao_Longli	Japanese	Mbuti	-4.7e-05	5.9e-05	-0.799	26645	26677	674539
Miao_Congjiang	Miao_Longli	Han	Mbuti	-5.2e-05	6e-05	-0.873	26766	26801	674549
Miao_Congjiang	Miao_Longli	Yi	Mbuti	-0.000192	6e-05	-3.192	26594	26724	674523
Miao_Congjiang	Miao_Longli	Miao	Mbuti	-0.00026	6.7e-05	-3.903	26742	26917	674521
Miao_Congjiang	Miao_Longli	Daur	Mbuti	-0.000101	6.3e-05	-1.614	26511	26579	674525
Miao_Congjiang	Miao_Longli	Mongolian	Mbuti	-0.000105	6.4e-05	-1.634	26507	26578	674527
Miao_Congjiang	Miao_Longli	Hezhen	Mbuti	-0.000135	6.5e-05	-2.099	26545	26637	674531
Miao_Congjiang	Miao_Longli	Xibo	Mbuti	-9e-05	6.3e-05	-1.435	26496	26557	674525
Miao_Congjiang	Miao_Longli	Northern_Han	Mbuti	-0.000124	6.1e-05	-2.03	26621	26705	674501
Miao_Congjiang	Miao_Longli	Dai	Mbuti	0.000129	6.3e-05	2.054	26810	26723	674515
Miao_Congjiang	Miao_Longli	Lahu	Mbuti	-9.8e-05	6.6e-05	-1.472	26663	26729	674519
Miao_Congjiang	Miao_Longli	She	Mbuti	-9.9e-05	6.5e-05	-1.526	26800	26867	674528
Miao_Congjiang	Miao_Longli	Naxi	Mbuti	-0.00016	6.2e-05	-2.563	26583	26690	674517
Miao_Congjiang	Miao_Longli	Tu	Mbuti	-0.000134	6.1e-05	-2.181	26472	26562	674522
Miao_Congjiang	Miao_Longli	Oroqen	Mbuti	-0.000119	6.4e-05	-1.854	26525	26605	674525
Miao_Congjiang	Miao_Longli	Dong_Congjiang	Mbuti	-5.5e-05	6e-05	-0.921	26858	26894	674554
Miao_Congjiang	Miao_Longli	Zhuang_Congjiang	Mbuti	-0.000108	6.4e-05	-1.69	26845	26918	674554
Miao_Congjiang	Miao_Longli	Miao_Duyun	Mbuti	-0.000325	6.8e-05	-4.749	26807	27026	674554
Miao_Congjiang	Miao_Longli	Miao_Nayong	Mbuti	-0.00131	9.5e-05	-13.786	26608	27489	672616
Miao_Congjiang	Miao_Longli	Atayal_Taiwan	Mbuti	0.000189	9.4e-05	2.006	26825	26729	506668
Miao_Congjiang	Miao_Longli	Agta_Philippines	Mbuti	-5.7e-05	8.2e-05	-0.688	26001	26030	506669
Miao_Congjiang	Miao_Longli	Cebuano_Philippines	Mbuti	0.000139	8.2e-05	1.686	26580	26510	506669
Miao_Congjiang	Miao_Longli	Paiwan_Taiwan	Mbuti	0.000126	9.8e-05	1.28	26804	26740	506668
Miao_Congjiang	Miao_Longli	Tujia	Mbuti	-8.1e-05	6.3e-05	-1.278	26732	26787	674526
Miao_Congjiang	Miao_Longli	Bai_Nayong	Mbuti	-0.000121	8e-05	-1.508	26692	26774	672616
Miao_Congjiang	Miao_Longli	Bouyei_Duyun	Mbuti	-3.3e-05	6.2e-05	-0.538	26823	26845	674554
Miao_Congjiang	Miao_Longli	Bouyei_Longli	Mbuti	-6.2e-05	6.3e-05	-0.997	26799	26841	674554
Miao_Congjiang	Miao_Longli	Chuanqing_Nayong	Mbuti	-0.000308	6.3e-05	-4.916	26680	26887	672617
Miao_Congjiang	Miao_Longli	Zhuang_Duyun	Mbuti	-0.000136	0.000106	-1.283	26846	26937	674339
Miao_Congjiang	Miao_Longli	Dongxiang_Duyun	Mbuti	-0.000155	0.000104	-1.484	26814	26919	674193
Miao_Congjiang	Miao_Longli	Geolao_Duyun	Mbuti	-0.000177	0.000107	-1.656	26656	26775	672899
Miao_Congjiang	Miao_Longli	Han_Congjiang	Mbuti	-8.2e-05	7.7e-05	-1.059	26862	26917	674554
Miao_Congjiang	Miao_Longli	Han_Duyun	Mbuti	-9.8e-05	6.3e-05	-1.554	26775	26841	674554
Miao_Congjiang	Miao_Longli	Han_Longli	Mbuti	-0.000112	6.1e-05	-1.824	26758	26834	674554
Miao_Congjiang	Miao_Longli	Han_Nayong	Mbuti	-0.000203	6.1e-05	-3.307	26694	26830	672617
Miao_Congjiang	Miao_Longli	Shui_Duyun	Mbuti	-8e-06	7.3e-05	-0.109	26837	26842	674554
Miao_Congjiang	Miao_Longli	Tujia_Congjiang	Mbuti	-0.00015	9.1e-05	-1.647	26735	26836	674550
Miao_Congjiang	Miao_Longli	Yao_Congjiang	Mbuti	-0.00021	7e-05	-2.99	26828	26970	674554
Miao_Congjiang	Miao_Longli	Yi_Nayong	Mbuti	-0.000258	9.8e-05	-2.635	26581	26755	672314
Miao_Congjiang	Miao_Longli	Yakut	Mbuti	-0.000152	5.9e-05	-2.574	26240	26342	674544
Miao_Congjiang	Miao_Longli	Brahui	Mbuti	-1.9e-05	5.3e-05	-0.368	24815	24828	674548
Miao_Congjiang	Miao_Longli	Balochi	Mbuti	-6.4e-05	5.1e-05	-1.256	24836	24879	674546
Miao_Congjiang	Miao_Longli	Basque	Mbuti	-4.2e-05	5.7e-05	-0.747	24912	24941	674546
Miao_Congjiang	Miao_Longli	Pima	Mbuti	-0.000151	7.5e-05	-2.016	26035	26137	674524
Miao_Congjiang	Miao_Longli	Hazara	Mbuti	-0.000116	5.2e-05	-2.214	25703	25781	674542
Miao_Congjiang	Miao_Longli	Makrani	Mbuti	-5.4e-05	5.1e-05	-1.073	24624	24661	674552
Miao_Congjiang	Miao_Longli	Sindhi	Mbuti	-3.3e-05	5.2e-05	-0.644	24896	24918	674545
Miao_Congjiang	Miao_Longli	Pathan	Mbuti	-3.5e-05	5.1e-05	-0.678	25062	25086	674545
Miao_Congjiang	Miao_Longli	Kalash	Mbuti	-4.4e-05	5.8e-05	-0.761	25055	25085	674546
Miao_Congjiang	Miao_Longli	Burusho	Mbuti	-5.6e-05	5.2e-05	-1.071	25227	25265	674547
Miao_Congjiang	Miao_Longli	Biaka	Mbuti	-2.8e-05	2.6e-05	-1.079	19198	19216	674548
Miao_Congjiang	Miao_Longli	Melanesian	Mbuti	5.4e-05	7.5e-05	0.726	25590	25554	674524
Miao_Congjiang	Miao_Longli	French	Mbuti	-4.2e-05	5.5e-05	-0.757	24937	24965	674545
Miao_Congjiang	Miao_Longli	Papuan	Mbuti	2.6e-05	7.5e-05	0.344	25314	25296	674519
Miao_Congjiang	Miao_Longli	Druze	Mbuti	-7.2e-05	5.4e-05	-1.33	24680	24728	674547
Miao_Congjiang	Miao_Longli	Bedouin	Mbuti	-8.5e-05	5e-05	-1.689	24284	24341	674550
Miao_Congjiang	Miao_Longli	Sardinian	Mbuti	-4.7e-05	5.6e-05	-0.833	24826	24857	674544
Miao_Congjiang	Miao_Longli	Palestinian	Mbuti	-5.4e-05	5e-05	-1.07	24427	24463	674552
Miao_Congjiang	Miao_Longli	Colombian	Mbuti	-6.7e-05	7.6e-05	-0.883	26026	26071	674505
Miao_Congjiang	Miao_Longli	Cambodian	Mbuti	6.6e-05	6.3e-05	1.045	26533	26489	674522
Miao_Congjiang	Miao_Longli	Orcadian	Mbuti	-2.8e-05	5.7e-05	-0.495	24973	24992	674541
Miao_Congjiang	Miao_Longli	Surui	Mbuti	-6.1e-05	8.6e-05	-0.707	26155	26196	674468
Miao_Congjiang	Miao_Longli	Maya	Mbuti	-0.000148	6.6e-05	-2.249	25872	25972	674538
Miao_Congjiang	Miao_Longli	Russian	Mbuti	-5e-05	5.4e-05	-0.916	25106	25139	674546
Miao_Congjiang	Miao_Longli	Mandenka	Mbuti	-6.3e-05	3.1e-05	-2.043	20424	20466	674552
Miao_Congjiang	Miao_Longli	Yoruba	Mbuti	-6.2e-05	2.9e-05	-2.122	20302	20344	674548
Miao_Congjiang	Miao_Longli	San	Mbuti	4e-06	3.2e-05	0.114	18843	18840	674482
Miao_Congjiang	Miao_Longli	BantuSouthAfrica	Mbuti	-3.2e-05	2.9e-05	-1.103	19994	20016	674536
Miao_Congjiang	Miao_Longli	Karitiana	Mbuti	-0.000153	8e-05	-1.91	26111	26214	674511
Miao_Congjiang	Miao_Longli	Italian	Mbuti	-5.1e-05	5.7e-05	-0.903	24907	24942	674538
Miao_Congjiang	Miao_Longli	Tuscan	Mbuti	-3.2e-05	5.7e-05	-0.561	24877	24899	674524
Miao_Congjiang	Miao_Longli	Mozabite	Mbuti	-0.000103	4.6e-05	-2.221	23603	23673	674548
Miao_Congjiang	Miao_Longli	Uygur	Mbuti	-0.000151	5.5e-05	-2.771	25741	25843	674538
Miao_Congjiang	Miao_Longli	Adygei	Mbuti	-4.2e-05	5.3e-05	-0.785	24972	25000	674541
Miao_Congjiang	Miao_Longli	Bantu_Kenya	Mbuti	-4.9e-05	3e-05	-1.664	20427	20460	674544
Miao_Congjiang	Miao_Longli	Tikopia_Solomon	Mbuti	9.1e-05	9.3e-05	0.979	26296	26250	506669
Miao_Congjiang	Miao_Longli	Rennell_Solomon	Mbuti	1.9e-05	0.000103	0.183	26305	26296	506656
Miao_Congjiang	Miao_Longli	Bellona_Solomon	Mbuti	8.1e-05	0.000103	0.791	26320	26279	506666
Miao_Congjiang	Miao_Longli	Emae_Vanuatu	Mbuti	0.000126	9.2e-05	1.367	25572	25508	506670
Miao_Congjiang	Miao_Longli	Ambae_Vanuatu	Mbuti	7.5e-05	9.3e-05	0.804	25674	25636	506670
Miao_Congjiang	Miao_Longli	Efate_Vanuatu	Mbuti	8.7e-05	9.1e-05	0.954	25492	25448	506669
Miao_Congjiang	Miao_Longli	Tanna_Vanuatu	Mbuti	6.9e-05	9.6e-05	0.722	25404	25369	506669
Miao_Congjiang	Miao_Longli	Ureparapara_Vanuatu	Mbuti	4.5e-05	9.6e-05	0.465	25504	25482	506670
Miao_Congjiang	Miao_Longli	Pentecost_Vanuatu	Mbuti	1.3e-05	9.4e-05	0.135	25415	25408	506670
Miao_Congjiang	Miao_Longli	Ambrym_Vanuatu	Mbuti	5.5e-05	9.7e-05	0.568	25457	25430	506670
Miao_Congjiang	Miao_Longli	SantaCruz_Solomon	Mbuti	3.7e-05	9.6e-05	0.385	25451	25432	506670
Miao_Congjiang	Miao_Longli	Malaita_Solomon	Mbuti	0.000112	9.1e-05	1.235	25901	25844	506670
Miao_Congjiang	Miao_Longli	VellaLavella_Solomon	Mbuti	0.000109	9e-05	1.215	25870	25814	506670
Miao_Congjiang	Miao_Longli	Malakula_Vanuatu	Mbuti	8.6e-05	9.6e-05	0.892	25427	25383	506669
Miao_Congjiang	Miao_Longli	EspirituSanto_Vanuatu	Mbuti	3.4e-05	9.2e-05	0.369	25493	25476	506670
Miao_Congjiang	Miao_Longli	Maewo_Vanuatu	Mbuti	-2.7e-05	9.1e-05	-0.293	25545	25558	506668
Miao_Congjiang	Miao_Nayong	Japanese	Mbuti	1e-06	0.000104	0.007	26593	26592	673968
Miao_Congjiang	Miao_Nayong	Han	Mbuti	6.5e-05	0.000103	0.63	26733	26689	673978
Miao_Congjiang	Miao_Nayong	Yi	Mbuti	-0.000184	0.000104	-1.775	26534	26658	673952
Miao_Congjiang	Miao_Nayong	Miao	Mbuti	-0.000205	0.000111	-1.849	26692	26830	673950
Miao_Congjiang	Miao_Nayong	Daur	Mbuti	-8.7e-05	0.000108	-0.798	26450	26509	673953
Miao_Congjiang	Miao_Nayong	Mongolian	Mbuti	1.6e-05	0.000105	0.156	26471	26460	673956
Miao_Congjiang	Miao_Nayong	Hezhen	Mbuti	7e-06	0.000109	0.065	26523	26518	673960
Miao_Congjiang	Miao_Nayong	Xibo	Mbuti	-6e-06	0.000103	-0.054	26453	26457	673953
Miao_Congjiang	Miao_Nayong	Northern_Han	Mbuti	2.1e-05	0.000105	0.202	26599	26585	673930
Miao_Congjiang	Miao_Nayong	Dai	Mbuti	0.000353	0.000109	3.222	26810	26572	673943
Miao_Congjiang	Miao_Nayong	Lahu	Mbuti	5e-06	0.000113	0.042	26629	26626	673948
Miao_Congjiang	Miao_Nayong	She	Mbuti	7e-05	0.00011	0.636	26779	26732	673957
Miao_Congjiang	Miao_Nayong	Naxi	Mbuti	-3.9e-05	0.000107	-0.36	26552	26578	673946
Miao_Congjiang	Miao_Nayong	Tu	Mbuti	-9.8e-05	0.000104	-0.94	26417	26483	673951
Miao_Congjiang	Miao_Nayong	Oroqen	Mbuti	-0.00015	0.000109	-1.386	26445	26546	673954
Miao_Congjiang	Miao_Nayong	Dong_Congjiang	Mbuti	-3e-05	0.000102	-0.296	26797	26817	673983
Miao_Congjiang	Miao_Nayong	Zhuang_Congjiang	Mbuti	1e-05	0.000111	0.094	26814	26807	673983
Miao_Congjiang	Miao_Nayong	Miao_Duyun	Mbuti	-0.000272	0.000117	-2.328	26734	26917	672616
Miao_Congjiang	Miao_Nayong	Miao_Longli	Mbuti	-0.001521	0.000126	-12.056	26467	27489	672616
Miao_Congjiang	Miao_Nayong	Atayal_Taiwan	Mbuti	0.000412	0.000152	2.713	26805	26597	506342
Miao_Congjiang	Miao_Nayong	Agta_Philippines	Mbuti	0.000203	0.000142	1.436	25993	25890	506343
Miao_Congjiang	Miao_Nayong	Cebuano_Philippines	Mbuti	0.000347	0.000138	2.523	26559	26383	506343
Miao_Congjiang	Miao_Nayong	Paiwan_Taiwan	Mbuti	0.000377	0.000154	2.445	26790	26599	506342
Miao_Congjiang	Miao_Nayong	Tujia	Mbuti	-3.4e-05	0.000108	-0.317	26678	26702	673955
Miao_Congjiang	Miao_Nayong	Bai_Nayong	Mbuti	0.000148	0.000134	1.106	26757	26658	673982
Miao_Congjiang	Miao_Nayong	Bouyei_Duyun	Mbuti	7.7e-05	0.000107	0.72	26762	26710	672616
Miao_Congjiang	Miao_Nayong	Bouyei_Longli	Mbuti	5e-05	0.000105	0.471	26764	26731	673646
Miao_Congjiang	Miao_Nayong	Chuanqing_Nayong	Mbuti	-0.000454	0.000106	-4.264	26617	26923	673983
Miao_Congjiang	Miao_Nayong	Zhuang_Duyun	Mbuti	0.000166	0.000168	0.991	26837	26726	672407
Miao_Congjiang	Miao_Nayong	Dongxiang_Duyun	Mbuti	6.9e-05	0.000173	0.403	26796	26750	672267
Miao_Congjiang	Miao_Nayong	Geolao_Duyun	Mbuti	-0.000327	0.000169	-1.93	26510	26729	670973
Miao_Congjiang	Miao_Nayong	Han_Congjiang	Mbuti	-3.6e-05	0.000131	-0.276	26807	26831	673983
Miao_Congjiang	Miao_Nayong	Han_Duyun	Mbuti	-5.9e-05	0.000106	-0.558	26697	26736	672616
Miao_Congjiang	Miao_Nayong	Han_Longli	Mbuti	-5.3e-05	0.00011	-0.481	26688	26723	672616
Miao_Congjiang	Miao_Nayong	Han_Nayong	Mbuti	-0.000232	0.000105	-2.221	26664	26820	673983
Miao_Congjiang	Miao_Nayong	Shui_Duyun	Mbuti	0.000117	0.000114	1.028	26785	26706	672616
Miao_Congjiang	Miao_Nayong	Tujia_Congjiang	Mbuti	7.7e-05	0.000153	0.505	26715	26663	672613
Miao_Congjiang	Miao_Nayong	Yao_Congjiang	Mbuti	-0.000283	0.000121	-2.328	26738	26929	673980
Miao_Congjiang	Miao_Nayong	Yi_Nayong	Mbuti	-0.000412	0.000182	-2.266	26507	26785	673677
Miao_Congjiang	Miao_Nayong	Yakut	Mbuti	-2e-05	0.000102	-0.198	26211	26225	673973
Miao_Congjiang	Miao_Nayong	Brahui	Mbuti	0.000151	9e-05	1.689	24809	24707	673977
Miao_Congjiang	Miao_Nayong	Balochi	Mbuti	0.000122	8.7e-05	1.399	24832	24750	673975
Miao_Congjiang	Miao_Nayong	Basque	Mbuti	0.000123	9.4e-05	1.299	24901	24819	673975
Miao_Congjiang	Miao_Nayong	Pima	Mbuti	-4e-05	0.000118	-0.341	26008	26035	673952
Miao_Congjiang	Miao_Nayong	Hazara	Mbuti	5.5e-05	9e-05	0.613	25694	25656	673971
Miao_Congjiang	Miao_Nayong	Makrani	Mbuti	0.000119	8.8e-05	1.357	24619	24539	673981
Miao_Congjiang	Miao_Nayong	Sindhi	Mbuti	0.000114	8.7e-05	1.315	24878	24802	673974
Miao_Congjiang	Miao_Nayong	Pathan	Mbuti	0.000123	8.8e-05	1.41	25049	24966	673974
Miao_Congjiang	Miao_Nayong	Kalash	Mbuti	0.000208	9.5e-05	2.183	25072	24932	673975
Miao_Congjiang	Miao_Nayong	Burusho	Mbuti	5.1e-05	8.9e-05	0.57	25199	25165	673976
Miao_Congjiang	Miao_Nayong	Biaka	Mbuti	-2.7e-05	3.8e-05	-0.714	19161	19179	673977
Miao_Congjiang	Miao_Nayong	Melanesian	Mbuti	5.9e-05	0.000119	0.497	25517	25477	673952
Miao_Congjiang	Miao_Nayong	French	Mbuti	8.7e-05	9e-05	0.969	24917	24858	673974
Miao_Congjiang	Miao_Nayong	Papuan	Mbuti	5.3e-05	0.000121	0.437	25258	25223	673947
Miao_Congjiang	Miao_Nayong	Druze	Mbuti	0.000116	9.1e-05	1.266	24676	24598	673976
Miao_Congjiang	Miao_Nayong	Bedouin	Mbuti	8.8e-05	8.6e-05	1.019	24277	24217	673979
Miao_Congjiang	Miao_Nayong	Sardinian	Mbuti	0.000132	9.6e-05	1.373	24820	24732	673973
Miao_Congjiang	Miao_Nayong	Palestinian	Mbuti	0.000125	8.7e-05	1.442	24422	24338	673981
Miao_Congjiang	Miao_Nayong	Colombian	Mbuti	3.4e-05	0.000123	0.276	26001	25978	673933
Miao_Congjiang	Miao_Nayong	Cambodian	Mbuti	0.000237	0.000102	2.33	26518	26358	673950
Miao_Congjiang	Miao_Nayong	Orcadian	Mbuti	0.000136	9.2e-05	1.478	24964	24872	673970
Miao_Congjiang	Miao_Nayong	Surui	Mbuti	-5e-06	0.000128	-0.041	26110	26114	673897
Miao_Congjiang	Miao_Nayong	Maya	Mbuti	2e-05	0.000107	0.19	25864	25850	673966
Miao_Congjiang	Miao_Nayong	Russian	Mbuti	0.000147	9e-05	1.631	25104	25005	673975
Miao_Congjiang	Miao_Nayong	Mandenka	Mbuti	1.3e-05	4.7e-05	0.287	20401	20392	673981
Miao_Congjiang	Miao_Nayong	Yoruba	Mbuti	1.3e-05	4.6e-05	0.285	20279	20270	673977
Miao_Congjiang	Miao_Nayong	San	Mbuti	-9e-05	5.2e-05	-1.741	18780	18841	673912
Miao_Congjiang	Miao_Nayong	BantuSouthAfrica	Mbuti	-4.6e-05	5e-05	-0.913	19948	19979	673965
Miao_Congjiang	Miao_Nayong	Karitiana	Mbuti	1.4e-05	0.000124	0.111	26102	26092	673939
Miao_Congjiang	Miao_Nayong	Italian	Mbuti	0.000161	9.6e-05	1.685	24912	24803	673967
Miao_Congjiang	Miao_Nayong	Tuscan	Mbuti	0.000128	9.5e-05	1.343	24864	24778	673953
Miao_Congjiang	Miao_Nayong	Mozabite	Mbuti	5e-05	7.9e-05	0.627	23590	23556	673977
Miao_Congjiang	Miao_Nayong	Uygur	Mbuti	4.4e-05	9.1e-05	0.478	25737	25707	673967
Miao_Congjiang	Miao_Nayong	Adygei	Mbuti	0.000136	9.4e-05	1.456	24967	24875	673970
Miao_Congjiang	Miao_Nayong	Bantu_Kenya	Mbuti	-3e-06	4.7e-05	-0.06	20397	20399	673973
Miao_Congjiang	Miao_Nayong	Tikopia_Solomon	Mbuti	0.000177	0.000157	1.125	26247	26157	506343
Miao_Congjiang	Miao_Nayong	Rennell_Solomon	Mbuti	0.00018	0.000171	1.054	26272	26180	506330
Miao_Congjiang	Miao_Nayong	Bellona_Solomon	Mbuti	0.000232	0.000164	1.415	26289	26171	506340
Miao_Congjiang	Miao_Nayong	Emae_Vanuatu	Mbuti	7.1e-05	0.000152	0.469	25491	25455	506344
Miao_Congjiang	Miao_Nayong	Ambae_Vanuatu	Mbuti	0.000215	0.000147	1.465	25637	25528	506344
Miao_Congjiang	Miao_Nayong	Efate_Vanuatu	Mbuti	0.000183	0.000153	1.194	25448	25355	506343
Miao_Congjiang	Miao_Nayong	Tanna_Vanuatu	Mbuti	0.000116	0.000155	0.75	25348	25289	506343
Miao_Congjiang	Miao_Nayong	Ureparapara_Vanuatu	Mbuti	0.000173	0.000156	1.11	25466	25379	506344
Miao_Congjiang	Miao_Nayong	Pentecost_Vanuatu	Mbuti	3.8e-05	0.000155	0.247	25353	25334	506344
Miao_Congjiang	Miao_Nayong	Ambrym_Vanuatu	Mbuti	3.5e-05	0.000155	0.223	25384	25366	506344
Miao_Congjiang	Miao_Nayong	SantaCruz_Solomon	Mbuti	0.000111	0.000158	0.702	25402	25346	506344
Miao_Congjiang	Miao_Nayong	Malaita_Solomon	Mbuti	0.000161	0.000145	1.104	25841	25760	506344
Miao_Congjiang	Miao_Nayong	VellaLavella_Solomon	Mbuti	0.0002	0.00015	1.339	25816	25715	506344
Miao_Congjiang	Miao_Nayong	Malakula_Vanuatu	Mbuti	8.7e-05	0.000151	0.577	25363	25319	506343
Miao_Congjiang	Miao_Nayong	EspirituSanto_Vanuatu	Mbuti	0.000106	0.000152	0.699	25440	25386	506344
Miao_Congjiang	Miao_Nayong	Maewo_Vanuatu	Mbuti	0.000187	0.000149	1.26	25529	25434	506342
Miao_Congjiang	Atayal_Taiwan	Japanese	Mbuti	5e-06	0.000127	0.043	27160	27157	507581

## Sheet: Supplementary Table 8
Table S8: Two-way admixture models for the formation of Miao people
Target	source1	source2	Additional Outgroups	p	proportion1	proportion2	STD1	STD2
Miao_Nayong	China_YR_LN	Cebuano_Philippines.	Tarim_EMBA1	0.0836096	0.628	0.372	0.039	0.039
Miao_Nayong	China_YR_LN	Cebuano_Philippines.	AR33K	0.109468	0.628	0.372	0.036	0.036
Miao_Nayong	China_YR_MN	Paiwan_Taiwan.	Tarim_EMBA1	0.127696	0.625	0.375	0.042	0.042
Miao_Nayong	China_YR_LN	Cebuano_Philippines.	Laos_Hoabinhian.SG	0.10733	0.622	0.378	0.039	0.039
Miao_Longli	China_YR_LBIA	Paiwan_Taiwan.	Laos_Hoabinhian.SG	0.084401	0.622	0.378	0.033	0.033
Miao_Nayong	Dadiwan_MN	Paiwan_Taiwan.	Tarim_EMBA1	0.396263	0.62	0.38	0.045	0.045
Miao_Nayong	China_YR_MN	Paiwan_Taiwan.	Laos_Hoabinhian.SG	0.0556641	0.618	0.382	0.042	0.042
Miao_Longli	China_YR_LBIA	Paiwan_Taiwan.	AR33K	0.0747201	0.618	0.382	0.033	0.033
Miao_Longli	China_YR_LN	Paiwan_Taiwan.	Tarim_EMBA1	0.0240433	0.616	0.384	0.031	0.031
Miao_Nayong	Dadiwan_MN	Paiwan_Taiwan.	AR33K	0.251527	0.613	0.387	0.044	0.044
Miao_Longli	China_YR_LBIA	Paiwan_Taiwan.	Tarim_EMBA1	0.0554204	0.611	0.389	0.031	0.031
Miao_Nayong	Dadiwan_MN	Paiwan_Taiwan.	Laos_Hoabinhian.SG	0.379876	0.61	0.39	0.045	0.045
Miao_Longli	China_YR_LN	Cebuano_Philippines.	AR33K	0.0160006	0.61	0.39	0.027	0.027
Miao_Longli	China_YR_LN	Cebuano_Philippines.	Tarim_EMBA1	0.0143387	0.609	0.391	0.029	0.029
Miao_Nayong	China_YR_MN	Cebuano_Philippines.	Tarim_EMBA1	0.0215682	0.608	0.392	0.044	0.044
Miao_Nayong	China_YR_MN	Paiwan_Taiwan.	AR33K	0.127762	0.607	0.393	0.041	0.041
Miao_Longli	China_YR_LN	Paiwan_Taiwan.	Laos_Hoabinhian.SG	0.0153827	0.606	0.394	0.032	0.032
Miao_Nayong	Dadiwan_MN	Taiwan_Hanben_IA.	Laos_Hoabinhian.SG	0.0519124	0.604	0.396	0.052	0.052
Miao_Longli	China_YR_LN	Paiwan_Taiwan.	AR33K	0.0153406	0.604	0.396	0.031	0.031
Miao_Nayong	Dadiwan_MN	Taiwan_Hanben_IA.	Tarim_EMBA1	0.0341625	0.603	0.397	0.05	0.05
Miao_Longli	China_YR_LN	Cebuano_Philippines.	Laos_Hoabinhian.SG	0.0107291	0.603	0.397	0.029	0.029
Miao_Nayong	China_YR_MN	Cebuano_Philippines.	Laos_Hoabinhian.SG	0.0267548	0.602	0.398	0.044	0.044
Miao_Nayong	China_Shimao_LN	Paiwan_Taiwan.	Tarim_EMBA1	0.0593974	0.602	0.398	0.04	0.04
Miao_Nayong	China_YR_MN	Cebuano_Philippines.	AR33K	0.0265318	0.601	0.399	0.041	0.041
Miao_Nayong	China_Shimao_LN	Paiwan_Taiwan.	AR33K	0.0485991	0.6	0.4	0.04	0.04
Miao_Congjiang	China_YR_MN	Paiwan_Taiwan.	Tarim_EMBA1	0.0833556	0.599	0.401	0.027	0.027
Miao_Nayong	China_Shimao_LN	Paiwan_Taiwan.	Laos_Hoabinhian.SG	0.0573198	0.597	0.403	0.04	0.04
Miao_Congjiang	China_YR_MN	Paiwan_Taiwan.	Laos_Hoabinhian.SG	0.0721726	0.594	0.406	0.027	0.027
Miao_Nayong	Dadiwan_MN	Atayal_Taiwan.	Tarim_EMBA1	0.226823	0.589	0.411	0.049	0.049
Miao_Nayong	China_YR_MN	Atayal_Taiwan.	Laos_Hoabinhian.SG	0.0258937	0.589	0.411	0.047	0.047
Miao_Nayong	China_Upper_YR_LN	Paiwan_Taiwan.	AR33K	0.109676	0.588	0.412	0.038	0.038
Miao_Nayong	AR19K	Paiwan_Taiwan.	Laos_Hoabinhian.SG	0.0246989	0.588	0.412	0.047	0.047
Miao_Nayong	China_Upper_YR_LN	Paiwan_Taiwan.	Tarim_EMBA1	0.124268	0.587	0.413	0.037	0.037
Miao_Nayong	China_Upper_YR_LN	Paiwan_Taiwan.	Laos_Hoabinhian.SG	0.120733	0.587	0.413	0.038	0.038
Miao_Congjiang	Dadiwan_MN	Paiwan_Taiwan.	Tarim_EMBA1	0.738733	0.587	0.413	0.032	0.032
Miao_Nayong	China_Shimao_LN	Cebuano_Philippines.	AR33K	0.0335976	0.586	0.414	0.04	0.04
Miao_Congjiang	China_YR_MN	Paiwan_Taiwan.	AR33K	0.0112505	0.586	0.414	0.027	0.027
Miao_Longli	China_YR_LBIA	Atayal_Taiwan.	Laos_Hoabinhian.SG	0.0247162	0.584	0.416	0.037	0.037
Miao_Congjiang	Dadiwan_MN	Paiwan_Taiwan.	AR33K	0.694775	0.584	0.416	0.032	0.032
Miao_Nayong	Dadiwan_MN	Atayal_Taiwan.	AR33K	0.20513	0.582	0.418	0.049	0.049
Miao_Congjiang	China_Shimao_LN	Paiwan_Taiwan.	AR33K	0.0274912	0.58	0.42	0.031	0.031
Miao_Congjiang	Dadiwan_MN	Paiwan_Taiwan.	Laos_Hoabinhian.SG	0.500133	0.58	0.42	0.032	0.032
Miao_Congjiang	China_Shimao_LN	Paiwan_Taiwan.	Tarim_EMBA1	0.0256297	0.579	0.421	0.03	0.03
Miao_Nayong	Dadiwan_MN	Atayal_Taiwan.	Laos_Hoabinhian.SG	0.151361	0.578	0.422	0.049	0.049
Miao_Longli	China_YR_LBIA	Atayal_Taiwan.	AR33K	0.0208421	0.578	0.422	0.037	0.037
Miao_Congjiang	China_Shimao_LN	Paiwan_Taiwan.	Laos_Hoabinhian.SG	0.0218925	0.577	0.423	0.03	0.03
Miao_Nayong	China_YR_MN	Atayal_Taiwan.	AR33K	0.0251166	0.576	0.424	0.047	0.047
Miao_Longli	China_YR_MN	Paiwan_Taiwan.	Tarim_EMBA1	0.472337	0.574	0.426	0.032	0.032
Miao_Nayong	China_Shimao_LN	Cebuano_Philippines.	Tarim_EMBA1	0.0360418	0.572	0.428	0.041	0.041
Miao_Longli	China_YR_LBIA	Atayal_Taiwan.	Tarim_EMBA1	0.0147538	0.57	0.43	0.035	0.035
Miao_Nayong	China_Shimao_LN	Cebuano_Philippines.	Laos_Hoabinhian.SG	0.0202998	0.569	0.431	0.041	0.041
Miao_Nayong	China_Shimao_LN	Atayal_Taiwan.	Tarim_EMBA1	0.0125499	0.569	0.431	0.045	0.045
Miao_Congjiang	China_Upper_YR_LN	Paiwan_Taiwan.	AR33K	0.0959113	0.569	0.431	0.024	0.024
Miao_Congjiang	China_Upper_YR_LN	Paiwan_Taiwan.	Laos_Hoabinhian.SG	0.095707	0.568	0.432	0.024	0.024
Miao_Longli	Dadiwan_MN	Paiwan_Taiwan.	Tarim_EMBA1	0.423186	0.567	0.433	0.036	0.036
Miao_Nayong	China_Shimao_LN	Atayal_Taiwan.	AR33K	0.0124936	0.566	0.434	0.045	0.045
Miao_Longli	China_YR_MN	Paiwan_Taiwan.	Laos_Hoabinhian.SG	0.511296	0.565	0.435	0.031	0.031
Miao_Nayong	China_Shimao_LN	Atayal_Taiwan.	Laos_Hoabinhian.SG	0.0107306	0.564	0.436	0.046	0.046
Miao_Nayong	AR19K	Atayal_Taiwan.	Tarim_EMBA1	0.0100892	0.563	0.437	0.052	0.052
Miao_Longli	Dadiwan_MN	Paiwan_Taiwan.	AR33K	0.520484	0.563	0.437	0.035	0.035
Miao_Longli	China_YR_MN	Paiwan_Taiwan.	AR33K	0.29017	0.561	0.439	0.031	0.031
Miao_Congjiang	China_Upper_YR_LN	Paiwan_Taiwan.	Tarim_EMBA1	0.0445941	0.561	0.439	0.023	0.023
Miao_Longli	Dadiwan_MN	Paiwan_Taiwan.	Laos_Hoabinhian.SG	0.285367	0.557	0.443	0.035	0.035
Miao_Duyun	China_YR_MN	Paiwan_Taiwan.	Tarim_EMBA1	0.830436	0.555	0.445	0.029	0.029
Miao_Nayong	China_Upper_YR_LN	Atayal_Taiwan.	Laos_Hoabinhian.SG	0.0263274	0.553	0.447	0.042	0.042
Miao_Congjiang	Dadiwan_MN	Taiwan_Hanben_IA.	Tarim_EMBA1	0.24841	0.553	0.447	0.034	0.034
Miao_Duyun	China_YR_MN	Paiwan_Taiwan.	Laos_Hoabinhian.SG	0.809497	0.553	0.447	0.029	0.029
Miao_Nayong	China_Upper_YR_LN	Atayal_Taiwan.	AR33K	0.0261554	0.552	0.448	0.042	0.042
Miao_Congjiang	Dadiwan_MN	Taiwan_Hanben_IA.	Laos_Hoabinhian.SG	0.0269016	0.552	0.448	0.035	0.035
Miao_Congjiang	Dadiwan_MN	Taiwan_Hanben_IA.	AR33K	0.164841	0.552	0.448	0.034	0.034
Miao_Nayong	China_Upper_YR_LN	Atayal_Taiwan.	Tarim_EMBA1	0.0232723	0.551	0.449	0.041	0.041
Miao_Congjiang	Dadiwan_MN	Atayal_Taiwan.	Tarim_EMBA1	0.675032	0.551	0.449	0.033	0.033
Miao_Longli	China_Shimao_LN	Paiwan_Taiwan.	Tarim_EMBA1	0.231016	0.55	0.45	0.033	0.033
Miao_Longli	China_Shimao_LN	Paiwan_Taiwan.	AR33K	0.24146	0.549	0.451	0.033	0.033
Miao_Congjiang	Dadiwan_MN	Atayal_Taiwan.	AR33K	0.60215	0.548	0.452	0.033	0.033
Miao_Duyun	Dadiwan_MN	Paiwan_Taiwan.	Tarim_EMBA1	0.482384	0.548	0.452	0.033	0.033
Miao_Nayong	AR19K	Cebuano_Philippines.	Tarim_EMBA1	0.156196	0.546	0.454	0.045	0.045
Miao_Longli	China_Upper_YR_LN	Paiwan_Taiwan.	AR33K	0.505908	0.546	0.454	0.028	0.028
Miao_Duyun	Dadiwan_MN	Paiwan_Taiwan.	AR33K	0.475257	0.546	0.454	0.032	0.032
Miao_Longli	China_Upper_YR_LN	Paiwan_Taiwan.	Tarim_EMBA1	0.489079	0.544	0.456	0.027	0.027
Miao_Duyun	Dadiwan_MN	Paiwan_Taiwan.	Laos_Hoabinhian.SG	0.36564	0.544	0.456	0.033	0.033
Miao_Duyun	China_YR_MN	Paiwan_Taiwan.	AR33K	0.527832	0.544	0.456	0.028	0.028
Miao_Longli	China_Upper_YR_LN	Paiwan_Taiwan.	Laos_Hoabinhian.SG	0.431446	0.543	0.457	0.028	0.028
Miao_Longli	China_Shimao_LN	Paiwan_Taiwan.	Laos_Hoabinhian.SG	0.18655	0.543	0.457	0.033	0.033
Miao_Congjiang	Dadiwan_MN	Atayal_Taiwan.	Laos_Hoabinhian.SG	0.489349	0.543	0.457	0.033	0.033
Miao_Longli	AR19K	Paiwan_Taiwan.	Laos_Hoabinhian.SG	0.0276027	0.539	0.461	0.039	0.039
Miao_Duyun	China_Shimao_LN	Paiwan_Taiwan.	AR33K	0.107387	0.538	0.462	0.03	0.03
Miao_Duyun	AR19K	Paiwan_Taiwan.	Tarim_EMBA1	0.016422	0.538	0.462	0.037	0.037
Miao_Nayong	AR19K	Cebuano_Philippines.	Laos_Hoabinhian.SG	0.359594	0.537	0.463	0.044	0.044
Miao_Longli	China_YR_MN	Atayal_Taiwan.	Tarim_EMBA1	0.159832	0.537	0.463	0.034	0.034
Miao_Congjiang	China_Upper_YR_LN	Atayal_Taiwan.	AR33K	0.0177937	0.536	0.464	0.026	0.026
Miao_Congjiang	China_Upper_YR_LN	Atayal_Taiwan.	Laos_Hoabinhian.SG	0.0271988	0.536	0.464	0.025	0.025
Miao_Duyun	China_Upper_YR_LN	Paiwan_Taiwan.	Laos_Hoabinhian.SG	0.49727	0.535	0.465	0.026	0.026
Miao_Duyun	China_Upper_YR_LN	Paiwan_Taiwan.	AR33K	0.50277	0.535	0.465	0.026	0.026
Miao_Duyun	China_Shimao_LN	Paiwan_Taiwan.	Laos_Hoabinhian.SG	0.105982	0.533	0.467	0.03	0.03
Miao_Duyun	China_Shimao_LN	Paiwan_Taiwan.	Tarim_EMBA1	0.103115	0.533	0.467	0.03	0.03
Miao_Duyun	AR19K	Paiwan_Taiwan.	Laos_Hoabinhian.SG	0.0324607	0.532	0.468	0.037	0.037
Miao_Congjiang	AR19K	Cebuano_Philippines.	Tarim_EMBA1	0.0165478	0.53	0.47	0.036	0.036
Miao_Nayong	AR19K	Cebuano_Philippines.	AR33K	0.375196	0.529	0.471	0.041	0.041
Miao_Longli	Dadiwan_MN	Atayal_Taiwan.	Tarim_EMBA1	0.474651	0.528	0.472	0.037	0.037
Miao_Longli	China_YR_MN	Atayal_Taiwan.	Laos_Hoabinhian.SG	0.178616	0.528	0.472	0.034	0.034
Miao_Longli	Dadiwan_MN	Taiwan_Hanben_IA.	Tarim_EMBA1	0.254221	0.526	0.474	0.038	0.038
Miao_Duyun	China_Upper_YR_LN	Paiwan_Taiwan.	Tarim_EMBA1	0.157363	0.525	0.475	0.026	0.026
Miao_Longli	Dadiwan_MN	Taiwan_Hanben_IA.	AR33K	0.197422	0.523	0.477	0.037	0.037
Miao_Congjiang	AR19K	Cebuano_Philippines.	Laos_Hoabinhian.SG	0.0459798	0.523	0.477	0.035	0.035
Miao_Longli	Dadiwan_MN	Taiwan_Hanben_IA.	Laos_Hoabinhian.SG	0.0232415	0.522	0.478	0.038	0.038
Miao_Longli	Dadiwan_MN	Atayal_Taiwan.	AR33K	0.55058	0.522	0.478	0.037	0.037
Miao_Congjiang	China_AR_EN	Cebuano_Philippines.	AR33K	0.010322	0.52	0.48	0.033	0.033
Miao_Nayong	China_AR_EN	Paiwan_Taiwan.	Laos_Hoabinhian.SG	0.561706	0.519	0.481	0.04	0.04
Miao_Longli	China_YR_MN	Atayal_Taiwan.	AR33K	0.0638051	0.519	0.481	0.034	0.034
Miao_Nayong	Huoshaogou_BA	Paiwan_Taiwan.	Laos_Hoabinhian.SG	0.0352226	0.518	0.482	0.036	0.036
Miao_Nayong	Suila	Paiwan_Taiwan.	Tarim_EMBA1	0.0142475	0.517	0.483	0.04	0.04
Miao_Nayong	Suila	Paiwan_Taiwan.	Laos_Hoabinhian.SG	0.0349906	0.517	0.483	0.041	0.041
Miao_Duyun	AR19K	Paiwan_Taiwan.	AR33K	0.0197486	0.517	0.483	0.036	0.036
Miao_Duyun	Dadiwan_MN	Taiwan_Hanben_IA.	Tarim_EMBA1	0.098816	0.516	0.484	0.035	0.035
Miao_Nayong	Huoshaogou_BA	Paiwan_Taiwan.	AR33K	0.0322374	0.515	0.485	0.035	0.035
Miao_Longli	Dadiwan_MN	Atayal_Taiwan.	Laos_Hoabinhian.SG	0.368219	0.515	0.485	0.036	0.036
Miao_Duyun	Dadiwan_MN	Taiwan_Hanben_IA.	Laos_Hoabinhian.SG	0.017058	0.515	0.485	0.035	0.035
Miao_Longli	AR19K	Cebuano_Philippines.	Laos_Hoabinhian.SG	0.0428632	0.514	0.486	0.037	0.037
Miao_Congjiang	AR19K	Cebuano_Philippines.	AR33K	0.054037	0.514	0.486	0.033	0.033
Miao_Duyun	China_YR_MN	Atayal_Taiwan.	Laos_Hoabinhian.SG	0.269983	0.514	0.486	0.033	0.033
Miao_Duyun	Dadiwan_MN	Taiwan_Hanben_IA.	AR33K	0.0935146	0.514	0.486	0.034	0.034
Miao_Duyun	China_YR_MN	Atayal_Taiwan.	Tarim_EMBA1	0.26426	0.513	0.487	0.033	0.033
Miao_Nayong	Huoshaogou_BA	Paiwan_Taiwan.	Tarim_EMBA1	0.0279482	0.512	0.488	0.035	0.035
Miao_Nayong	China_AR_EN	Cebuano_Philippines.	AR33K	0.123293	0.512	0.488	0.04	0.04
Miao_Congjiang	China_AR_EN	Cebuano_Philippines.	Laos_Hoabinhian.SG	0.0123957	0.512	0.488	0.034	0.034
Miao_Nayong	China_AR_EN	Paiwan_Taiwan.	AR33K	0.486047	0.511	0.489	0.039	0.039
Miao_Duyun	AR19K	Cebuano_Philippines.	Laos_Hoabinhian.SG	0.0117529	0.511	0.489	0.037	0.037
Miao_Longli	China_Shimao_LN	Atayal_Taiwan.	Tarim_EMBA1	0.134505	0.51	0.49	0.035	0.035
Miao_Nayong	China_AR_EN	Cebuano_Philippines.	Laos_Hoabinhian.SG	0.125478	0.509	0.491	0.042	0.042
Miao_Longli	China_Shimao_LN	Atayal_Taiwan.	AR33K	0.142791	0.509	0.491	0.036	0.036
Miao_Longli	AR19K	Cebuano_Philippines.	AR33K	0.0417616	0.507	0.493	0.035	0.035
Miao_Longli	China_Upper_YR_LN	Atayal_Taiwan.	AR33K	0.300995	0.506	0.494	0.03	0.03
Miao_Longli	China_Upper_YR_LN	Atayal_Taiwan.	Laos_Hoabinhian.SG	0.304995	0.506	0.494	0.029	0.029
Miao_Congjiang	China_AR_EN	Paiwan_Taiwan.	Laos_Hoabinhian.SG	0.15363	0.506	0.494	0.033	0.033
Miao_Duyun	Dadiwan_MN	Atayal_Taiwan.	Tarim_EMBA1	0.543993	0.506	0.494	0.035	0.035
Miao_Longli	China_Upper_YR_LN	Atayal_Taiwan.	Tarim_EMBA1	0.306628	0.505	0.495	0.029	0.029
Miao_Nayong	Suila	Paiwan_Taiwan.	AR33K	0.0539694	0.504	0.496	0.039	0.039
Miao_Longli	China_Shimao_LN	Atayal_Taiwan.	Laos_Hoabinhian.SG	0.116642	0.504	0.496	0.036	0.036
Miao_Duyun	Dadiwan_MN	Atayal_Taiwan.	AR33K	0.529098	0.504	0.496	0.034	0.034
Miao_Duyun	AR19K	Cebuano_Philippines.	AR33K	0.0199317	0.503	0.497	0.035	0.035
Miao_Duyun	Dadiwan_MN	Atayal_Taiwan.	Laos_Hoabinhian.SG	0.459802	0.501	0.499	0.034	0.034
Miao_Duyun	China_YR_MN	Atayal_Taiwan.	AR33K	0.105488	0.501	0.499	0.032	0.032
Miao_Nayong	Zongri_LN	Paiwan_Taiwan.	Tarim_EMBA1	0.0333894	0.5	0.5	0.035	0.035
Miao_Nayong	Lubrak	Paiwan_Taiwan.	Tarim_EMBA1	0.0152886	0.499	0.501	0.036	0.036
Miao_Nayong	Chokhopani	Paiwan_Taiwan.	AR33K	0.0432334	0.499	0.501	0.033	0.033
Miao_Congjiang	China_AR_EN	Paiwan_Taiwan.	AR33K	0.127272	0.499	0.501	0.032	0.032
Miao_Nayong	Chokhopani	Paiwan_Taiwan.	Tarim_EMBA1	0.0451875	0.498	0.502	0.032	0.032
Miao_Duyun	China_Upper_YR_LN	Atayal_Taiwan.	Laos_Hoabinhian.SG	0.310631	0.498	0.502	0.029	0.029
Miao_Nayong	Chokhopani	Paiwan_Taiwan.	Laos_Hoabinhian.SG	0.0365456	0.497	0.503	0.033	0.033
Miao_Nayong	China_AR_EN	Paiwan_Taiwan.	Tarim_EMBA1	0.24209	0.497	0.503	0.037	0.037
Miao_Longli	AR19K	Atayal_Taiwan.	Laos_Hoabinhian.SG	0.0135003	0.496	0.504	0.041	0.041
Miao_Duyun	China_Upper_YR_LN	Atayal_Taiwan.	AR33K	0.296363	0.495	0.505	0.029	0.029
Miao_Duyun	China_Shimao_LN	Atayal_Taiwan.	AR33K	0.0711099	0.494	0.506	0.033	0.033
Miao_Nayong	Zongri_LN	Paiwan_Taiwan.	Laos_Hoabinhian.SG	0.0503797	0.492	0.508	0.035	0.035
Miao_Nayong	China_AR_EN	Taiwan_Hanben_IA.	Laos_Hoabinhian.SG	0.0517212	0.492	0.508	0.043	0.043
Miao_Duyun	China_Shimao_LN	Atayal_Taiwan.	Laos_Hoabinhian.SG	0.0715003	0.491	0.509	0.033	0.033
Miao_Duyun	China_Shimao_LN	Atayal_Taiwan.	Tarim_EMBA1	0.0591489	0.49	0.51	0.033	0.033
Miao_Longli	Suila	Paiwan_Taiwan.	Tarim_EMBA1	0.0189764	0.489	0.511	0.034	0.034
Miao_Nayong	China_AR_EN	Cebuano_Philippines.	Tarim_EMBA1	0.0282039	0.488	0.512	0.039	0.039
Miao_Duyun	AR19K	Atayal_Taiwan.	Tarim_EMBA1	0.0135649	0.488	0.512	0.039	0.039
Miao_Duyun	AR19K	Atayal_Taiwan.	Laos_Hoabinhian.SG	0.0152775	0.488	0.512	0.039	0.039
Miao_Nayong	Zongri_LN	Paiwan_Taiwan.	AR33K	0.0704243	0.487	0.513	0.034	0.034
Miao_Congjiang	Lubrak	Paiwan_Taiwan.	Laos_Hoabinhian.SG	0.026119	0.487	0.513	0.026	0.026
Miao_Nayong	China_AR_EN	Atayal_Taiwan.	Laos_Hoabinhian.SG	0.243483	0.485	0.515	0.043	0.043
Miao_Congjiang	Lubrak	Paiwan_Taiwan.	AR33K	0.0244508	0.485	0.515	0.026	0.026
Miao_Longli	China_AR_EN	Paiwan_Taiwan.	Laos_Hoabinhian.SG	0.255258	0.484	0.516	0.034	0.034
Miao_Duyun	China_Upper_YR_LN	Atayal_Taiwan.	Tarim_EMBA1	0.0860879	0.484	0.516	0.028	0.028
Miao_Nayong	Suila	Atayal_Taiwan.	Laos_Hoabinhian.SG	0.0410347	0.481	0.519	0.044	0.044
Miao_Congjiang	China_AR_EN	Paiwan_Taiwan.	Tarim_EMBA1	0.0108217	0.481	0.519	0.031	0.031
Miao_Nayong	Suila	Atayal_Taiwan.	Tarim_EMBA1	0.0318726	0.48	0.52	0.043	0.043
Miao_Longli	China_AR_EN	Paiwan_Taiwan.	AR33K	0.249575	0.48	0.52	0.033	0.033
Miao_Congjiang	Chokhopani	Paiwan_Taiwan.	Laos_Hoabinhian.SG	0.125109	0.478	0.522	0.023	0.023
Miao_Congjiang	Chokhopani	Paiwan_Taiwan.	AR33K	0.135918	0.478	0.522	0.023	0.023
Miao_Nayong	China_AR_EN	Atayal_Taiwan.	AR33K	0.203593	0.475	0.525	0.042	0.042
Miao_Congjiang	China_AR_EN	Taiwan_Hanben_IA.	Laos_Hoabinhian.SG	0.0222965	0.475	0.525	0.034	0.034
Miao_Longli	Huoshaogou_BA	Paiwan_Taiwan.	Laos_Hoabinhian.SG	0.198408	0.474	0.526	0.028	0.028
Miao_Congjiang	Zongri_LN	Paiwan_Taiwan.	Tarim_EMBA1	0.0557672	0.474	0.526	0.024	0.024
Miao_Congjiang	Chokhopani	Paiwan_Taiwan.	Tarim_EMBA1	0.0881117	0.473	0.527	0.022	0.022
Miao_Duyun	China_AR_EN	Paiwan_Taiwan.	Laos_Hoabinhian.SG	0.389911	0.473	0.527	0.034	0.034
Miao_Longli	Huoshaogou_BA	Paiwan_Taiwan.	AR33K	0.189592	0.472	0.528	0.028	0.028
Miao_Duyun	China_AR_EN	Paiwan_Taiwan.	AR33K	0.419278	0.472	0.528	0.033	0.033
Miao_Congjiang	China_AR_EN	Taiwan_Hanben_IA.	AR33K	0.0131658	0.47	0.53	0.033	0.033
Miao_Longli	Huoshaogou_BA	Paiwan_Taiwan.	Tarim_EMBA1	0.124633	0.469	0.531	0.028	0.028
Miao_Congjiang	China_AR_EN	Atayal_Taiwan.	Laos_Hoabinhian.SG	0.0376242	0.469	0.531	0.035	0.035
Miao_Congjiang	Zongri_LN	Paiwan_Taiwan.	Laos_Hoabinhian.SG	0.0821757	0.469	0.531	0.024	0.024
Miao_Nayong	Suila	Atayal_Taiwan.	AR33K	0.0115886	0.468	0.532	0.042	0.042
Miao_Nayong	China_AR_EN	Taiwan_Hanben_IA.	Tarim_EMBA1	0.084589	0.468	0.532	0.041	0.041
Miao_Longli	China_AR_EN	Paiwan_Taiwan.	Tarim_EMBA1	0.114221	0.467	0.533	0.032	0.032
Miao_Congjiang	Zongri_LN	Paiwan_Taiwan.	AR33K	0.0491743	0.464	0.536	0.023	0.023
Miao_Longli	Lubrak	Paiwan_Taiwan.	AR33K	0.128211	0.463	0.537	0.028	0.028
Miao_Longli	Lubrak	Paiwan_Taiwan.	Laos_Hoabinhian.SG	0.0909612	0.463	0.537	0.028	0.028
Miao_Longli	Chokhopani	Paiwan_Taiwan.	Tarim_EMBA1	0.277137	0.462	0.538	0.025	0.025
Miao_Longli	Zongri_LN	Paiwan_Taiwan.	Tarim_EMBA1	0.248079	0.461	0.539	0.027	0.027
Miao_Longli	Chokhopani	Paiwan_Taiwan.	AR33K	0.255452	0.461	0.539	0.025	0.025
Miao_Nayong	China_AR_EN	Atayal_Taiwan.	Tarim_EMBA1	0.0851097	0.46	0.54	0.04	0.04
Miao_Congjiang	China_AR_EN	Atayal_Taiwan.	AR33K	0.033204	0.46	0.54	0.034	0.034
Miao_Duyun	Huoshaogou_BA	Paiwan_Taiwan.	AR33K	0.452492	0.46	0.54	0.025	0.025
Miao_Duyun	Huoshaogou_BA	Paiwan_Taiwan.	Laos_Hoabinhian.SG	0.350374	0.46	0.54	0.025	0.025
Miao_Longli	Lubrak	Paiwan_Taiwan.	Tarim_EMBA1	0.0877083	0.459	0.541	0.027	0.027
Miao_Nayong	Kyang	Paiwan_Taiwan.	Laos_Hoabinhian.SG	0.0137352	0.458	0.542	0.029	0.029
Miao_Nayong	AR14K	Cebuano_Philippines.	Tarim_EMBA1	0.0204656	0.458	0.542	0.034	0.034
Miao_Longli	Chokhopani	Paiwan_Taiwan.	Laos_Hoabinhian.SG	0.197637	0.458	0.542	0.025	0.025
Miao_Nayong	AR14K	Cebuano_Philippines.	Laos_Hoabinhian.SG	0.018761	0.457	0.543	0.034	0.034
Miao_Longli	Rhirhi	Paiwan_Taiwan.	Laos_Hoabinhian.SG	0.0141836	0.457	0.543	0.025	0.025
Miao_Nayong	Kyang	Paiwan_Taiwan.	Tarim_EMBA1	0.0160062	0.456	0.544	0.028	0.028
Miao_Nayong	Kyang	Paiwan_Taiwan.	AR33K	0.0147541	0.456	0.544	0.029	0.029
Miao_Longli	Rhirhi	Paiwan_Taiwan.	AR33K	0.0148913	0.455	0.545	0.024	0.024
Miao_Longli	Rhirhi	Paiwan_Taiwan.	Tarim_EMBA1	0.0148093	0.455	0.545	0.024	0.024
Miao_Longli	Zongri_LN	Paiwan_Taiwan.	Laos_Hoabinhian.SG	0.496342	0.454	0.546	0.027	0.027
Miao_Nayong	AR14K	Cebuano_Philippines.	AR33K	0.0169698	0.452	0.548	0.031	0.031
Miao_Longli	Samdzong	Paiwan_Taiwan.	AR33K	0.0353596	0.451	0.549	0.022	0.022
Miao_Longli	Zongri_LN	Paiwan_Taiwan.	AR33K	0.453998	0.451	0.549	0.026	0.026
Miao_Duyun	Lubrak	Paiwan_Taiwan.	Laos_Hoabinhian.SG	0.0914034	0.451	0.549	0.026	0.026
Miao_Longli	Samdzong	Paiwan_Taiwan.	Laos_Hoabinhian.SG	0.0302552	0.45	0.55	0.022	0.022
Miao_Duyun	Lubrak	Paiwan_Taiwan.	AR33K	0.104675	0.45	0.55	0.026	0.026
Miao_Duyun	Huoshaogou_BA	Paiwan_Taiwan.	Tarim_EMBA1	0.0629527	0.449	0.551	0.025	0.025
Miao_Duyun	China_AR_EN	Paiwan_Taiwan.	Tarim_EMBA1	0.0354415	0.447	0.553	0.032	0.032
Miao_Longli	Samdzong	Paiwan_Taiwan.	Tarim_EMBA1	0.0202169	0.446	0.554	0.022	0.022
Miao_Duyun	Chokhopani	Paiwan_Taiwan.	AR33K	0.0162585	0.446	0.554	0.023	0.023
Miao_Longli	Suila	Atayal_Taiwan.	Tarim_EMBA1	0.0301888	0.443	0.557	0.035	0.035
Miao_Duyun	Chokhopani	Paiwan_Taiwan.	Laos_Hoabinhian.SG	0.013839	0.443	0.557	0.023	0.023
Miao_Longli	China_AR_EN	Atayal_Taiwan.	Laos_Hoabinhian.SG	0.148774	0.442	0.558	0.035	0.035
Miao_Longli	Suila	Atayal_Taiwan.	Laos_Hoabinhian.SG	0.0167867	0.442	0.558	0.036	0.036
Miao_Duyun	China_AR_EN	Taiwan_Hanben_IA.	Laos_Hoabinhian.SG	0.0470582	0.442	0.558	0.035	0.035
Miao_Duyun	Zongri_LN	Paiwan_Taiwan.	Tarim_EMBA1	0.294849	0.441	0.559	0.025	0.025
Miao_Longli	China_AR_EN	Taiwan_Hanben_IA.	Laos_Hoabinhian.SG	0.1413	0.44	0.56	0.034	0.034
Miao_Congjiang	Chokhopani	Atayal_Taiwan.	AR33K	0.0195482	0.44	0.56	0.024	0.024
Miao_Congjiang	Chokhopani	Atayal_Taiwan.	Laos_Hoabinhian.SG	0.0210601	0.44	0.56	0.024	0.024
Miao_Duyun	China_AR_EN	Taiwan_Hanben_IA.	AR33K	0.0489982	0.44	0.56	0.035	0.035
Miao_Duyun	Zongri_LN	Paiwan_Taiwan.	Laos_Hoabinhian.SG	0.350574	0.438	0.562	0.025	0.025
Miao_Longli	AR14K	Cebuano_Philippines.	AR33K	0.0102949	0.437	0.563	0.026	0.026
Miao_Duyun	Lubrak	Paiwan_Taiwan.	Tarim_EMBA1	0.0171286	0.437	0.563	0.025	0.025
Miao_Longli	China_AR_EN	Atayal_Taiwan.	AR33K	0.152705	0.436	0.564	0.034	0.034
Miao_Duyun	Zongri_LN	Paiwan_Taiwan.	AR33K	0.35242	0.436	0.564	0.024	0.024
Miao_Longli	China_AR_EN	Taiwan_Hanben_IA.	AR33K	0.152298	0.434	0.566	0.033	0.033
Miao_Longli	Huoshaogou_BA	Atayal_Taiwan.	Laos_Hoabinhian.SG	0.0336547	0.433	0.567	0.031	0.031
Miao_Congjiang	Chokhopani	Atayal_Taiwan.	Tarim_EMBA1	0.0100271	0.433	0.567	0.023	0.023
Miao_Duyun	China_AR_EN	Atayal_Taiwan.	Laos_Hoabinhian.SG	0.201443	0.431	0.569	0.035	0.035
Miao_Longli	Huoshaogou_BA	Atayal_Taiwan.	AR33K	0.0316634	0.43	0.57	0.03	0.03
Miao_Longli	Kyang	Paiwan_Taiwan.	Laos_Hoabinhian.SG	0.0288627	0.426	0.574	0.022	0.022
Miao_Longli	Kyang	Paiwan_Taiwan.	AR33K	0.027035	0.426	0.574	0.022	0.022
Miao_Duyun	China_AR_EN	Atayal_Taiwan.	AR33K	0.250491	0.426	0.574	0.035	0.035
Miao_Longli	Huoshaogou_BA	Atayal_Taiwan.	Tarim_EMBA1	0.0186787	0.425	0.575	0.03	0.03
Miao_Longli	Kyang	Paiwan_Taiwan.	Tarim_EMBA1	0.0277141	0.425	0.575	0.022	0.022
Miao_Longli	China_AR_EN	Atayal_Taiwan.	Tarim_EMBA1	0.0597119	0.422	0.578	0.033	0.033
Miao_Longli	Zongri_LN	Atayal_Taiwan.	Tarim_EMBA1	0.0782669	0.421	0.579	0.029	0.029
Miao_Duyun	Huoshaogou_BA	Atayal_Taiwan.	Laos_Hoabinhian.SG	0.0395119	0.421	0.579	0.028	0.028
Miao_Longli	China_AR_EN	Taiwan_Hanben_IA.	Tarim_EMBA1	0.0210858	0.42	0.58	0.033	0.033
Miao_Duyun	Suila	Atayal_Taiwan.	Laos_Hoabinhian.SG	0.0100692	0.42	0.58	0.034	0.034
Miao_Longli	Lubrak	Atayal_Taiwan.	Laos_Hoabinhian.SG	0.0322293	0.418	0.582	0.03	0.03
Miao_Duyun	Huoshaogou_BA	Atayal_Taiwan.	AR33K	0.0696182	0.418	0.582	0.028	0.028
Miao_Longli	Chokhopani	Atayal_Taiwan.	Tarim_EMBA1	0.112517	0.417	0.583	0.026	0.026
Miao_Longli	Lubrak	Atayal_Taiwan.	AR33K	0.0321998	0.416	0.584	0.03	0.03
Miao_Longli	Chokhopani	Atayal_Taiwan.	AR33K	0.102467	0.416	0.584	0.027	0.027
Miao_Nayong	Dadiwan_MN	Yiyang.	Tarim_EMBA1	0.0312738	0.415	0.585	0.11	0.11
Miao_Longli	Chokhopani	Atayal_Taiwan.	Laos_Hoabinhian.SG	0.0929618	0.415	0.585	0.027	0.027
Miao_Longli	Zongri_LN	Atayal_Taiwan.	Laos_Hoabinhian.SG	0.148734	0.415	0.585	0.029	0.029
Miao_Duyun	Kyang	Paiwan_Taiwan.	Laos_Hoabinhian.SG	0.0220121	0.415	0.585	0.019	0.019
Miao_Duyun	Kyang	Paiwan_Taiwan.	AR33K	0.0225498	0.414	0.586	0.019	0.019
Miao_Longli	Lubrak	Atayal_Taiwan.	Tarim_EMBA1	0.0236199	0.412	0.588	0.029	0.029
Miao_Longli	Zongri_LN	Atayal_Taiwan.	AR33K	0.115993	0.411	0.589	0.028	0.028
Miao_Duyun	Lubrak	Atayal_Taiwan.	Laos_Hoabinhian.SG	0.0222426	0.407	0.593	0.029	0.029
Miao_Longli	Samdzong	Atayal_Taiwan.	Laos_Hoabinhian.SG	0.0107693	0.404	0.596	0.024	0.024
Miao_Duyun	Lubrak	Atayal_Taiwan.	AR33K	0.0192154	0.404	0.596	0.029	0.029
Miao_Longli	Samdzong	Atayal_Taiwan.	AR33K	0.0104604	0.403	0.597	0.023	0.023
Miao_Duyun	China_AR_EN	Atayal_Taiwan.	Tarim_EMBA1	0.0140327	0.401	0.599	0.034	0.034
Miao_Duyun	Zongri_LN	Atayal_Taiwan.	Laos_Hoabinhian.SG	0.0583907	0.4	0.6	0.027	0.027
Miao_Duyun	Zongri_LN	Atayal_Taiwan.	Tarim_EMBA1	0.0585024	0.4	0.6	0.027	0.027
Miao_Duyun	Zongri_LN	Atayal_Taiwan.	AR33K	0.0565763	0.395	0.605	0.027	0.027
Miao_Nayong	Dadiwan_MN	Yiyang.	AR33K	0.0339069	0.392	0.608	0.11	0.11
Miao_Nayong	Dadiwan_MN	Yiyang.	Laos_Hoabinhian.SG	0.024128	0.384	0.616	0.115	0.115
Miao_Longli	Kyang	Atayal_Taiwan.	Laos_Hoabinhian.SG	0.0278056	0.382	0.618	0.023	0.023
Miao_Longli	Kyang	Atayal_Taiwan.	AR33K	0.0235098	0.38	0.62	0.023	0.023
Miao_Longli	Kyang	Atayal_Taiwan.	Tarim_EMBA1	0.025685	0.38	0.62	0.023	0.023
Miao_Duyun	Kyang	Atayal_Taiwan.	Laos_Hoabinhian.SG	0.0146849	0.368	0.632	0.022	0.022
Miao_Duyun	Kyang	Atayal_Taiwan.	AR33K	0.0160218	0.365	0.635	0.021	0.021
Miao_Nayong	AR19K	Yiyang.	Laos_Hoabinhian.SG	0.0148142	0.354	0.646	0.121	0.121
Miao_Congjiang	Dadiwan_MN	Yiyang.	Tarim_EMBA1	0.104376	0.345	0.655	0.089	0.089
Miao_Nayong	China_AR_EN	Yiyang.	Laos_Hoabinhian.SG	0.0858882	0.338	0.662	0.08	0.08
Miao_Congjiang	Dadiwan_MN	Yiyang.	Laos_Hoabinhian.SG	0.0985503	0.332	0.668	0.089	0.089
Miao_Congjiang	Dadiwan_MN	Yiyang.	AR33K	0.0980383	0.331	0.669	0.09	0.09
Miao_Nayong	China_AR_EN	Yiyang.	AR33K	0.0860817	0.327	0.673	0.079	0.079
Miao_Longli	Dadiwan_MN	Yiyang.	Tarim_EMBA1	0.0667062	0.324	0.676	0.093	0.093
Miao_Longli	China_YR_LBIA	Yiyang.	AR33K	0.0235811	0.322	0.678	0.109	0.109
Miao_Longli	China_YR_LBIA	Yiyang.	Tarim_EMBA1	0.0236903	0.322	0.678	0.107	0.107
Miao_Longli	Dadiwan_MN	Yiyang.	AR33K	0.0863516	0.322	0.678	0.089	0.089
Miao_Nayong	China_AR_EN	Yiyang.	Tarim_EMBA1	0.0978818	0.317	0.683	0.072	0.072
Miao_Longli	China_YR_LBIA	Yiyang.	Laos_Hoabinhian.SG	0.0240685	0.317	0.683	0.116	0.116
Miao_Longli	China_YR_LN	Yiyang.	Tarim_EMBA1	0.0228485	0.316	0.684	0.104	0.104
Miao_Nayong	AR19K	Yiyang.	AR33K	0.0105127	0.313	0.687	0.116	0.116
Miao_Longli	Dadiwan_MN	Yiyang.	Laos_Hoabinhian.SG	0.0743325	0.31	0.69	0.092	0.092
Miao_Longli	China_YR_LN	Yiyang.	AR33K	0.0273242	0.308	0.692	0.099	0.099
Miao_Longli	China_YR_LN	Yiyang.	Laos_Hoabinhian.SG	0.0266191	0.304	0.696	0.105	0.105
Miao_Longli	China_Shimao_LN	Yiyang.	Tarim_EMBA1	0.0418627	0.298	0.702	0.094	0.094
Miao_Longli	China_Shimao_LN	Yiyang.	AR33K	0.0485535	0.296	0.704	0.092	0.092
Miao_Longli	China_Shimao_LN	Yiyang.	Laos_Hoabinhian.SG	0.0487784	0.286	0.714	0.093	0.093
Miao_Longli	China_YR_MN	Yiyang.	Tarim_EMBA1	0.0190974	0.283	0.717	0.11	0.11
Miao_Longli	China_Upper_YR_LN	Yiyang.	Tarim_EMBA1	0.0294782	0.28	0.72	0.095	0.095
Miao_Congjiang	China_Shimao_LN	Yiyang.	Tarim_EMBA1	0.0281699	0.279	0.721	0.103	0.103
Miao_Duyun	Dadiwan_MN	Yiyang.	Tarim_EMBA1	0.0247346	0.276	0.724	0.11	0.11
Miao_Longli	China_AR_EN	Yiyang.	AR33K	0.153606	0.275	0.725	0.072	0.072
Miao_Longli	China_AR_EN	Yiyang.	Laos_Hoabinhian.SG	0.154288	0.275	0.725	0.074	0.074
Miao_Longli	China_Upper_YR_LN	Yiyang.	AR33K	0.030684	0.275	0.725	0.094	0.094
Miao_Longli	China_YR_MN	Yiyang.	Laos_Hoabinhian.SG	0.0233183	0.274	0.726	0.111	0.111
Miao_Congjiang	China_Shimao_LN	Yiyang.	AR33K	0.0288535	0.274	0.726	0.105	0.105
Miao_Longli	China_Upper_YR_LN	Yiyang.	Laos_Hoabinhian.SG	0.0308779	0.272	0.728	0.099	0.099
Miao_Congjiang	China_Shimao_LN	Yiyang.	Laos_Hoabinhian.SG	0.0289432	0.272	0.728	0.105	0.105
Miao_Congjiang	China_AR_EN	Yiyang.	Laos_Hoabinhian.SG	0.105549	0.268	0.732	0.078	0.078
Miao_Longli	China_YR_MN	Yiyang.	AR33K	0.0229416	0.267	0.733	0.1	0.1
Miao_Longli	China_AR_EN	Yiyang.	Tarim_EMBA1	0.149623	0.267	0.733	0.069	0.069
Miao_Duyun	Dadiwan_MN	Yiyang.	Laos_Hoabinhian.SG	0.0265031	0.267	0.733	0.109	0.109
Miao_Duyun	Dadiwan_MN	Yiyang.	AR33K	0.0262854	0.267	0.733	0.109	0.109
Miao_Longli	AR19K	Yiyang.	Laos_Hoabinhian.SG	0.0339793	0.265	0.735	0.104	0.104
Miao_Congjiang	China_Upper_YR_LN	Yiyang.	Laos_Hoabinhian.SG	0.0226488	0.262	0.738	0.106	0.106
Miao_Congjiang	China_AR_EN	Yiyang.	AR33K	0.100877	0.261	0.739	0.077	0.077
Miao_Congjiang	China_YR_LBIA	Yiyang.	Laos_Hoabinhian.SG	0.0102549	0.26	0.74	0.15	0.15
Miao_Congjiang	China_Upper_YR_LN	Yiyang.	Tarim_EMBA1	0.0224438	0.259	0.741	0.101	0.101
Miao_Congjiang	China_YR_MN	Yiyang.	Tarim_EMBA1	0.0139782	0.259	0.741	0.123	0.123
Miao_Congjiang	China_YR_LN	Yiyang.	Tarim_EMBA1	0.0111457	0.258	0.742	0.125	0.125
Miao_Congjiang	China_YR_LBIA	Yiyang.	AR33K	0.0103648	0.257	0.743	0.143	0.143
Miao_Congjiang	China_YR_LBIA	Yiyang.	Tarim_EMBA1	0.0103907	0.254	0.746	0.134	0.134
Miao_Congjiang	China_YR_MN	Yiyang.	Laos_Hoabinhian.SG	0.0145738	0.253	0.747	0.127	0.127
Miao_Congjiang	China_Upper_YR_LN	Yiyang.	AR33K	0.0215401	0.252	0.748	0.103	0.103
Miao_Longli	AR19K	Yiyang.	AR33K	0.0325025	0.251	0.749	0.093	0.093
Miao_Congjiang	China_YR_LN	Yiyang.	Laos_Hoabinhian.SG	0.0115841	0.251	0.749	0.128	0.128
Miao_Longli	AR19K	Yiyang.	Tarim_EMBA1	0.0185417	0.246	0.754	0.107	0.107
Miao_Congjiang	China_AR_EN	Yiyang.	Tarim_EMBA1	0.0882484	0.243	0.757	0.072	0.072
Miao_Congjiang	China_YR_LN	Yiyang.	AR33K	0.0110608	0.238	0.762	0.123	0.123
Miao_Duyun	China_Shimao_LN	Yiyang.	Tarim_EMBA1	0.0145874	0.234	0.766	0.111	0.111
Miao_Duyun	China_AR_EN	Yiyang.	Laos_Hoabinhian.SG	0.0412444	0.233	0.767	0.086	0.086
Miao_Duyun	China_AR_EN	Yiyang.	AR33K	0.0422944	0.231	0.769	0.084	0.084
Miao_Duyun	China_YR_MN	Yiyang.	Tarim_EMBA1	0.0102754	0.23	0.77	0.127	0.127
Miao_Duyun	China_Shimao_LN	Yiyang.	AR33K	0.0151289	0.229	0.771	0.113	0.113
Miao_Duyun	AR19K	Yiyang.	Laos_Hoabinhian.SG	0.014533	0.229	0.771	0.129	0.129
Miao_Duyun	China_Shimao_LN	Yiyang.	Laos_Hoabinhian.SG	0.0154694	0.227	0.773	0.112	0.112
Miao_Congjiang	China_YR_MN	Yiyang.	AR33K	0.0128437	0.225	0.775	0.118	0.118
Miao_Duyun	China_YR_MN	Yiyang.	Laos_Hoabinhian.SG	0.0109478	0.224	0.776	0.131	0.131
Miao_Duyun	AR19K	Yiyang.	Tarim_EMBA1	0.0116909	0.223	0.777	0.131	0.131
Miao_Congjiang	AR19K	Yiyang.	Laos_Hoabinhian.SG	0.0132942	0.219	0.781	0.135	0.135
Miao_Congjiang	AR19K	Yiyang.	Tarim_EMBA1	0.0112569	0.216	0.784	0.133	0.133
Miao_Duyun	China_AR_EN	Yiyang.	Tarim_EMBA1	0.0387565	0.214	0.786	0.077	0.077
Miao_Duyun	AR19K	Yiyang.	AR33K	0.0145792	0.213	0.787	0.116	0.116
Miao_Duyun	China_Upper_YR_LN	Yiyang.	Tarim_EMBA1	0.0109016	0.208	0.792	0.114	0.114
Miao_Duyun	China_YR_MN	Yiyang.	AR33K	0.0104897	0.207	0.793	0.121	0.121
Miao_Duyun	China_Upper_YR_LN	Yiyang.	Laos_Hoabinhian.SG	0.0109051	0.205	0.795	0.122	0.122
Miao_Duyun	China_Upper_YR_LN	Yiyang.	AR33K	0.0109206	0.204	0.796	0.119	0.119
Miao_Longli	Huoshaogou_BA	Yiyang.	Tarim_EMBA1	0.0204994	0.203	0.797	0.083	0.083
Miao_Longli	Huoshaogou_BA	Yiyang.	AR33K	0.0202987	0.202	0.798	0.085	0.085
Miao_Longli	Huoshaogou_BA	Yiyang.	Laos_Hoabinhian.SG	0.020853	0.198	0.802	0.089	0.089
Miao_Congjiang	AR19K	Yiyang.	AR33K	0.0126014	0.198	0.802	0.12	0.12
Miao_Nayong	Zongri_LN	Yiyang.	Tarim_EMBA1	0.00217483	0.191	0.809	0.111	0.111
Miao_Longli	AR14K	Yiyang.	Tarim_EMBA1	0.0195864	0.184	0.816	0.072	0.072
Miao_Longli	AR14K	Yiyang.	Laos_Hoabinhian.SG	0.0252289	0.182	0.818	0.073	0.073
Miao_Longli	AR14K	Yiyang.	AR33K	0.0252939	0.181	0.819	0.069	0.069
Miao_Congjiang	Huoshaogou_BA	Yiyang.	Laos_Hoabinhian.SG	0.0132627	0.174	0.826	0.096	0.096
Miao_Congjiang	Huoshaogou_BA	Yiyang.	AR33K	0.0133636	0.171	0.829	0.093	0.093
Miao_Congjiang	Huoshaogou_BA	Yiyang.	Tarim_EMBA1	0.013331	0.168	0.832	0.086	0.086
Miao_Longli	Zongri_LN	Yiyang.	AR33K	0.0107428	0.164	0.836	0.089	0.089
Miao_Duyun	Huoshaogou_BA	Yiyang.	AR33K	0.0113154	0.162	0.838	0.097	0.097
Miao_Duyun	Huoshaogou_BA	Yiyang.	Laos_Hoabinhian.SG	0.0108249	0.161	0.839	0.1	0.1
Miao_Duyun	Huoshaogou_BA	Yiyang.	Tarim_EMBA1	0.0112987	0.159	0.841	0.088	0.088
Miao_Longli	Zongri_LN	Yiyang.	Laos_Hoabinhian.SG	0.0111516	0.158	0.842	0.094	0.094
Miao_Longli	ARpost9K	Yiyang.	Tarim_EMBA1	0.0144533	0.151	0.849	0.066	0.066
Miao_Congjiang	AR14K	Yiyang.	Tarim_EMBA1	0.010904	0.149	0.851	0.079	0.079
Miao_Longli	ARpost9K	Yiyang.	Laos_Hoabinhian.SG	0.0161478	0.144	0.856	0.069	0.069
Miao_Longli	ARpost9K	Yiyang.	AR33K	0.0160453	0.144	0.856	0.064	0.064
Miao_Congjiang	AR14K	Yiyang.	Laos_Hoabinhian.SG	0.0113193	0.143	0.857	0.081	0.081
Miao_Congjiang	AR14K	Yiyang.	AR33K	0.0112664	0.136	0.864	0.077	0.077

## Sheet: Supplementary Table 9
Table S9: Three-way admixture models for the formation of Miao people
Target	source1	source2	source3	Additional Outgroups	p	proportion1	proportion2	proportion3	STD1	STD2	STD3
Miao_Nayong	Huoshaogou_BA	Vietnam_N	Paiwan_Taiwan	Tarim_EMBA1	0.0252819	0.449	0.091	0.46	0.071	0.089	0.043
Miao_Nayong	Huoshaogou_BA	Vietnam_N	Paiwan_Taiwan	Laos_Hoabinhian.SG	0.0409496	0.445	0.109	0.447	0.064	0.079	0.043
Miao_Nayong	Huoshaogou_BA	Vietnam_N	Paiwan_Taiwan	AR33K	0.0372664	0.445	0.103	0.451	0.069	0.089	0.045
Miao_Nayong	Huoshaogou_BA	Thailand_IA	Paiwan_Taiwan	Laos_Hoabinhian.SG	0.0824341	0.244	0.402	0.354	0.191	0.272	0.094
Miao_Nayong	Huoshaogou_BA	Thailand_IA	Paiwan_Taiwan	AR33K	0.0984923	0.211	0.455	0.334	0.208	0.312	0.115
Miao_Nayong	Huoshaogou_BA	Thailand_IA.SG	Paiwan_Taiwan	Tarim_EMBA1	0.0504259	0.347	0.208	0.445	0.14	0.164	0.044
Miao_Nayong	Huoshaogou_BA	Thailand_IA.SG	Paiwan_Taiwan	Laos_Hoabinhian.SG	0.0537255	0.378	0.174	0.448	0.115	0.131	0.04
Miao_Nayong	Huoshaogou_BA	Thailand_IA.SG	Paiwan_Taiwan	AR33K	0.0512336	0.384	0.17	0.445	0.113	0.135	0.043
Miao_Nayong	Huoshaogou_BA	Longlin	Paiwan_Taiwan	Tarim_EMBA1	0.0317324	0.435	0.077	0.487	0.069	0.06	0.034
Miao_Nayong	Huoshaogou_BA	Longlin	Paiwan_Taiwan	Laos_Hoabinhian.SG	0.0380184	0.44	0.078	0.482	0.069	0.059	0.035
Miao_Nayong	Huoshaogou_BA	Longlin	Paiwan_Taiwan	AR33K	0.0358397	0.443	0.071	0.486	0.071	0.06	0.034
Miao_Nayong	Huoshaogou_BA	Laos_LN_BA.SG	Paiwan_Taiwan	Tarim_EMBA1	0.0369619	0.441	0.117	0.441	0.063	0.087	0.048
Miao_Nayong	Huoshaogou_BA	Laos_LN_BA.SG	Paiwan_Taiwan	Laos_Hoabinhian.SG	0.044291	0.45	0.111	0.439	0.06	0.078	0.046
Miao_Nayong	Huoshaogou_BA	Laos_LN_BA.SG	Paiwan_Taiwan	AR33K	0.042973	0.448	0.112	0.44	0.063	0.087	0.048
Miao_Nayong	Huoshaogou_BA	Laos_BA.WGC	Paiwan_Taiwan	Tarim_EMBA1	0.0617028	0.384	0.172	0.445	0.093	0.112	0.043
Miao_Nayong	Huoshaogou_BA	Laos_BA.WGC	Paiwan_Taiwan	Laos_Hoabinhian.SG	0.0670874	0.395	0.162	0.444	0.09	0.106	0.042
Miao_Nayong	Huoshaogou_BA	Laos_BA.WGC	Paiwan_Taiwan	AR33K	0.0626044	0.393	0.16	0.446	0.098	0.117	0.043
Miao_Nayong	Huoshaogou_BA	Lahu	Paiwan_Taiwan	Tarim_EMBA1	0.0942766	0.247	0.448	0.306	0.171	0.276	0.112
Miao_Nayong	Huoshaogou_BA	Lahu	Paiwan_Taiwan	Laos_Hoabinhian.SG	0.0974641	0.255	0.438	0.307	0.176	0.279	0.11
Miao_Nayong	Huoshaogou_BA	Lahu	Paiwan_Taiwan	AR33K	0.0869771	0.263	0.418	0.319	0.185	0.295	0.116
Miao_Nayong	Dadiwan_MN	Thailand_IA.SG	Paiwan_Taiwan	AR33K	0.393045	0.493	0.129	0.378	0.127	0.127	0.041
Miao_Nayong	Dadiwan_MN	Layi	Paiwan_Taiwan	Laos_Hoabinhian.SG	0.392197	0.334	0.394	0.272	0.241	0.35	0.121
Miao_Nayong	China_YR_MN	Thailand_IA.SG	Paiwan_Taiwan	AR33K	0.110986	0.432	0.185	0.382	0.116	0.116	0.038
Miao_Nayong	China_YR_MN	Thailand_IA.SG	Atayal_Taiwan	AR33K	0.019899	0.37	0.217	0.413	0.135	0.135	0.043
Miao_Nayong	China_YR_MN	Lahu	Paiwan_Taiwan	Tarim_EMBA1	0.167073	0.374	0.339	0.286	0.207	0.277	0.081
Miao_Nayong	China_YR_MN	Lahu	Paiwan_Taiwan	Laos_Hoabinhian.SG	0.158983	0.372	0.334	0.294	0.214	0.287	0.085
Miao_Nayong	China_YR_MN	Lahu	Paiwan_Taiwan	AR33K	0.0970667	0.311	0.407	0.281	0.204	0.279	0.085
Miao_Nayong	China_YR_MN	Lahu	Atayal_Taiwan	Tarim_EMBA1	0.0608864	0.267	0.456	0.277	0.213	0.294	0.093
Miao_Nayong	China_YR_MN	Lahu	Atayal_Taiwan	Laos_Hoabinhian.SG	0.0580758	0.26	0.459	0.281	0.215	0.299	0.095
Miao_Nayong	China_YR_MN	Lahu	Atayal_Taiwan	AR33K	0.0354021	0.197	0.537	0.266	0.195	0.276	0.093
Miao_Nayong	China_YR_LN	Vietnam_N	Paiwan_Taiwan	Tarim_EMBA1	0.0102661	0.522	0.146	0.332	0.087	0.085	0.039
Miao_Nayong	China_YR_LN	Thailand_IA	Paiwan_Taiwan	AR33K	0.0814169	0.191	0.548	0.261	0.153	0.203	0.08
Miao_Nayong	China_YR_LN	Thailand_IA.SG	Paiwan_Taiwan	Tarim_EMBA1	0.0680047	0.383	0.275	0.342	0.113	0.104	0.039
Miao_Nayong	China_YR_LN	Thailand_IA.SG	Paiwan_Taiwan	Laos_Hoabinhian.SG	0.0176798	0.402	0.245	0.353	0.124	0.116	0.039
Miao_Nayong	China_YR_LN	Thailand_IA.SG	Paiwan_Taiwan	AR33K	0.0689491	0.396	0.262	0.342	0.091	0.088	0.039
Miao_Nayong	China_YR_LN	Thailand_IA.SG	Atayal_Taiwan	Tarim_EMBA1	0.0153221	0.323	0.299	0.378	0.129	0.117	0.046
Miao_Nayong	China_YR_LN	Thailand_IA.SG	Atayal_Taiwan	AR33K	0.0148417	0.338	0.287	0.375	0.102	0.096	0.045
Miao_Nayong	China_YR_LN	Longlin	Paiwan_Taiwan	Tarim_EMBA1	0.0163091	0.511	0.115	0.373	0.081	0.056	0.042
Miao_Nayong	China_YR_LN	Laos_LN_BA.SG	Paiwan_Taiwan	Tarim_EMBA1	0.045583	0.521	0.179	0.3	0.067	0.069	0.042
Miao_Nayong	China_YR_LN	Laos_LN_BA.SG	Paiwan_Taiwan	Laos_Hoabinhian.SG	0.0114864	0.53	0.147	0.322	0.07	0.069	0.041
Miao_Nayong	China_YR_LN	Laos_LN_BA.SG	Paiwan_Taiwan	AR33K	0.0305553	0.503	0.187	0.311	0.067	0.069	0.043
Miao_Nayong	China_YR_LN	Laos_LN_BA.SG	Atayal_Taiwan	Tarim_EMBA1	0.0106686	0.482	0.193	0.325	0.072	0.073	0.048
Miao_Nayong	China_YR_LN	Laos_BA.WGC	Paiwan_Taiwan	Tarim_EMBA1	0.0651433	0.442	0.232	0.326	0.092	0.088	0.042
Miao_Nayong	China_YR_LN	Laos_BA.WGC	Paiwan_Taiwan	Laos_Hoabinhian.SG	0.0356261	0.433	0.23	0.337	0.096	0.093	0.043
Miao_Nayong	China_YR_LN	Laos_BA.WGC	Paiwan_Taiwan	AR33K	0.0399202	0.411	0.247	0.342	0.098	0.094	0.043
Miao_Nayong	China_YR_LN	Laos_BA.WGC	Atayal_Taiwan	Tarim_EMBA1	0.0174044	0.389	0.254	0.357	0.099	0.094	0.049
Miao_Nayong	China_YR_LN	Lahu	Paiwan_Taiwan	Tarim_EMBA1	0.171959	0.276	0.505	0.22	0.123	0.156	0.052
Miao_Nayong	China_YR_LN	Lahu	Paiwan_Taiwan	Laos_Hoabinhian.SG	0.15118	0.262	0.514	0.223	0.121	0.154	0.052
Miao_Nayong	China_YR_LN	Lahu	Paiwan_Taiwan	AR33K	0.121124	0.249	0.525	0.226	0.122	0.157	0.053
Miao_Nayong	China_YR_LN	Lahu	Atayal_Taiwan	Tarim_EMBA1	0.0783269	0.218	0.555	0.227	0.123	0.159	0.059
Miao_Nayong	China_YR_LN	Lahu	Atayal_Taiwan	Laos_Hoabinhian.SG	0.0714775	0.208	0.562	0.231	0.121	0.157	0.059
Miao_Nayong	China_YR_LN	Lahu	Atayal_Taiwan	AR33K	0.051583	0.188	0.58	0.232	0.122	0.159	0.059
Miao_Nayong	China_YR_LBIA	Thailand_IA.SG	Paiwan_Taiwan	Tarim_EMBA1	0.0479527	0.359	0.294	0.347	0.124	0.115	0.04
Miao_Nayong	China_YR_LBIA	Thailand_IA.SG	Paiwan_Taiwan	Laos_Hoabinhian.SG	0.0289967	0.421	0.237	0.343	0.132	0.119	0.042
Miao_Nayong	China_YR_LBIA	Thailand_IA.SG	Paiwan_Taiwan	AR33K	0.0478269	0.407	0.259	0.334	0.111	0.104	0.04
Miao_Nayong	China_YR_LBIA	Thailand_IA.SG	Atayal_Taiwan	Tarim_EMBA1	0.0104759	0.287	0.327	0.386	0.137	0.124	0.048
Miao_Nayong	China_YR_LBIA	Thailand_IA.SG	Atayal_Taiwan	AR33K	0.0113397	0.34	0.289	0.371	0.119	0.109	0.048
Miao_Nayong	China_YR_LBIA	Laos_LN_BA.SG	Paiwan_Taiwan	Tarim_EMBA1	0.021278	0.512	0.179	0.309	0.078	0.081	0.042
Miao_Nayong	China_YR_LBIA	Laos_LN_BA.SG	Paiwan_Taiwan	Laos_Hoabinhian.SG	0.018364	0.547	0.142	0.311	0.076	0.073	0.042
Miao_Nayong	China_YR_LBIA	Laos_LN_BA.SG	Paiwan_Taiwan	AR33K	0.0232355	0.523	0.172	0.305	0.08	0.081	0.043
Miao_Nayong	China_YR_LBIA	Laos_BA.WGC	Paiwan_Taiwan	Tarim_EMBA1	0.0432421	0.422	0.242	0.336	0.099	0.096	0.042
Miao_Nayong	China_YR_LBIA	Laos_BA.WGC	Paiwan_Taiwan	Laos_Hoabinhian.SG	0.0381558	0.449	0.218	0.333	0.108	0.101	0.043
Miao_Nayong	China_YR_LBIA	Laos_BA.WGC	Paiwan_Taiwan	AR33K	0.0370355	0.431	0.233	0.336	0.11	0.104	0.043
Miao_Nayong	China_YR_LBIA	Laos_BA.WGC	Atayal_Taiwan	Tarim_EMBA1	0.011563	0.364	0.268	0.368	0.103	0.1	0.049
Miao_Nayong	China_YR_LBIA	Laos_BA.WGC	Atayal_Taiwan	Laos_Hoabinhian.SG	0.0106934	0.39	0.244	0.366	0.113	0.104	0.05
Miao_Nayong	China_YR_LBIA	Lahu	Paiwan_Taiwan	Tarim_EMBA1	0.0948006	0.237	0.546	0.217	0.14	0.179	0.056
Miao_Nayong	China_YR_LBIA	Lahu	Paiwan_Taiwan	Laos_Hoabinhian.SG	0.0947684	0.251	0.529	0.22	0.152	0.19	0.056
Miao_Nayong	China_YR_LBIA	Lahu	Paiwan_Taiwan	AR33K	0.0796745	0.241	0.537	0.223	0.152	0.191	0.056
Miao_Nayong	China_YR_LBIA	Lahu	Atayal_Taiwan	Tarim_EMBA1	0.0475496	0.176	0.602	0.223	0.132	0.173	0.063
Miao_Nayong	China_YR_LBIA	Lahu	Atayal_Taiwan	Laos_Hoabinhian.SG	0.0477159	0.186	0.588	0.226	0.143	0.183	0.062
Miao_Nayong	China_YR_LBIA	Lahu	Atayal_Taiwan	AR33K	0.0375787	0.172	0.599	0.229	0.143	0.184	0.062
Miao_Nayong	China_Upper_YR_LN	Thailand_IA.SG	Paiwan_Taiwan	Tarim_EMBA1	0.161305	0.44	0.162	0.399	0.139	0.146	0.037
Miao_Nayong	China_Upper_YR_LN	Thailand_IA.SG	Paiwan_Taiwan	AR33K	0.167024	0.451	0.153	0.396	0.116	0.123	0.037
Miao_Nayong	China_Upper_YR_LN	Thailand_IA.SG	Atayal_Taiwan	AR33K	0.0352407	0.389	0.181	0.43	0.141	0.15	0.042
Miao_Nayong	China_Upper_YR_LN	Laos_BA.WGC	Paiwan_Taiwan	Tarim_EMBA1	0.153154	0.477	0.125	0.398	0.109	0.116	0.038
Miao_Nayong	China_Upper_YR_LN	Lahu	Atayal_Taiwan	Tarim_EMBA1	0.051031	0.25	0.455	0.295	0.232	0.346	0.123
Miao_Nayong	China_Upper_YR_LN	Lahu	Atayal_Taiwan	Laos_Hoabinhian.SG	0.0472826	0.246	0.458	0.296	0.243	0.361	0.126
Miao_Nayong	China_Shimao_LN	Vietnam_N	Paiwan_Taiwan	Tarim_EMBA1	0.102	0.495	0.13	0.375	0.077	0.082	0.04
Miao_Nayong	China_Shimao_LN	Vietnam_N	Paiwan_Taiwan	Laos_Hoabinhian.SG	0.0535585	0.514	0.098	0.387	0.081	0.085	0.04
Miao_Nayong	China_Shimao_LN	Vietnam_N	Paiwan_Taiwan	AR33K	0.0993796	0.495	0.128	0.377	0.078	0.084	0.041
Miao_Nayong	China_Shimao_LN	Vietnam_N	Atayal_Taiwan	Tarim_EMBA1	0.0187727	0.463	0.131	0.407	0.09	0.095	0.046
Miao_Nayong	China_Shimao_LN	Vietnam_N	Atayal_Taiwan	AR33K	0.0174654	0.461	0.131	0.408	0.093	0.102	0.047
Miao_Nayong	China_Shimao_LN	Thailand_IA	Paiwan_Taiwan	Tarim_EMBA1	0.169047	0.26	0.44	0.3	0.175	0.227	0.073
Miao_Nayong	China_Shimao_LN	Thailand_IA	Paiwan_Taiwan	AR33K	0.159623	0.274	0.423	0.304	0.169	0.221	0.074
Miao_Nayong	China_Shimao_LN	Thailand_IA	Atayal_Taiwan	AR33K	0.0486715	0.2	0.507	0.293	0.194	0.279	0.111
Miao_Nayong	China_Shimao_LN	Thailand_IA.SG	Paiwan_Taiwan	Tarim_EMBA1	0.248993	0.391	0.23	0.379	0.101	0.103	0.037
Miao_Nayong	China_Shimao_LN	Thailand_IA.SG	Paiwan_Taiwan	Laos_Hoabinhian.SG	0.114561	0.422	0.188	0.39	0.108	0.11	0.037
Miao_Nayong	China_Shimao_LN	Thailand_IA.SG	Paiwan_Taiwan	AR33K	0.207822	0.418	0.204	0.378	0.093	0.097	0.037
Miao_Nayong	China_Shimao_LN	Thailand_IA.SG	Atayal_Taiwan	Tarim_EMBA1	0.0627869	0.343	0.246	0.411	0.116	0.116	0.042
Miao_Nayong	China_Shimao_LN	Thailand_IA.SG	Atayal_Taiwan	Laos_Hoabinhian.SG	0.025858	0.374	0.203	0.422	0.13	0.13	0.042
Miao_Nayong	China_Shimao_LN	Thailand_IA.SG	Atayal_Taiwan	AR33K	0.0533867	0.367	0.224	0.41	0.105	0.108	0.042
Miao_Nayong	China_Shimao_LN	Longlin	Paiwan_Taiwan	Tarim_EMBA1	0.11217	0.487	0.098	0.415	0.076	0.056	0.039
Miao_Nayong	China_Shimao_LN	Longlin	Paiwan_Taiwan	Laos_Hoabinhian.SG	0.0817801	0.49	0.09	0.42	0.076	0.056	0.039
Miao_Nayong	China_Shimao_LN	Longlin	Paiwan_Taiwan	AR33K	0.112336	0.487	0.095	0.419	0.076	0.055	0.039
Miao_Nayong	China_Shimao_LN	Longlin	Atayal_Taiwan	Tarim_EMBA1	0.0167286	0.464	0.088	0.448	0.093	0.066	0.046
Miao_Nayong	China_Shimao_LN	Longlin	Atayal_Taiwan	Laos_Hoabinhian.SG	0.0126804	0.466	0.082	0.452	0.094	0.066	0.046
Miao_Nayong	China_Shimao_LN	Longlin	Atayal_Taiwan	AR33K	0.0154234	0.465	0.083	0.452	0.094	0.066	0.046
Miao_Nayong	China_Shimao_LN	Layi	Paiwan_Taiwan	AR33K	0.128025	0.308	0.412	0.28	0.268	0.38	0.123
Miao_Nayong	China_Shimao_LN	Laos_LN_BA.SG	Paiwan_Taiwan	Tarim_EMBA1	0.209923	0.487	0.159	0.353	0.065	0.074	0.043
Miao_Nayong	China_Shimao_LN	Laos_LN_BA.SG	Paiwan_Taiwan	Laos_Hoabinhian.SG	0.107071	0.5	0.128	0.372	0.065	0.07	0.041
Miao_Nayong	China_Shimao_LN	Laos_LN_BA.SG	Paiwan_Taiwan	AR33K	0.227124	0.483	0.161	0.356	0.064	0.073	0.042
Miao_Nayong	China_Shimao_LN	Laos_LN_BA.SG	Atayal_Taiwan	Tarim_EMBA1	0.0594613	0.45	0.171	0.379	0.07	0.078	0.048
Miao_Nayong	China_Shimao_LN	Laos_LN_BA.SG	Atayal_Taiwan	Laos_Hoabinhian.SG	0.0268009	0.464	0.137	0.399	0.071	0.076	0.047
Miao_Nayong	China_Shimao_LN	Laos_LN_BA.SG	Atayal_Taiwan	AR33K	0.0605392	0.447	0.172	0.381	0.069	0.078	0.048
Miao_Nayong	China_Shimao_LN	Laos_BA.WGC	Paiwan_Taiwan	Tarim_EMBA1	0.233001	0.432	0.193	0.375	0.086	0.088	0.04
Miao_Nayong	China_Shimao_LN	Laos_BA.WGC	Paiwan_Taiwan	Laos_Hoabinhian.SG	0.168948	0.432	0.184	0.384	0.089	0.091	0.04
Miao_Nayong	China_Shimao_LN	Laos_BA.WGC	Paiwan_Taiwan	AR33K	0.254508	0.424	0.195	0.38	0.086	0.088	0.039
Miao_Nayong	China_Shimao_LN	Laos_BA.WGC	Atayal_Taiwan	Tarim_EMBA1	0.068259	0.382	0.213	0.405	0.094	0.096	0.045
Miao_Nayong	China_Shimao_LN	Laos_BA.WGC	Atayal_Taiwan	Laos_Hoabinhian.SG	0.0468147	0.384	0.203	0.413	0.098	0.1	0.045
Miao_Nayong	China_Shimao_LN	Laos_BA.WGC	Atayal_Taiwan	AR33K	0.0654342	0.377	0.213	0.41	0.096	0.098	0.045
Miao_Nayong	China_Shimao_LN	Lahu	Paiwan_Taiwan	Tarim_EMBA1	0.245004	0.303	0.428	0.269	0.141	0.196	0.067
Miao_Nayong	China_Shimao_LN	Lahu	Paiwan_Taiwan	Laos_Hoabinhian.SG	0.220112	0.294	0.433	0.273	0.142	0.198	0.068
Miao_Nayong	China_Shimao_LN	Lahu	Paiwan_Taiwan	AR33K	0.245333	0.304	0.42	0.276	0.139	0.193	0.065
Miao_Nayong	China_Shimao_LN	Lahu	Atayal_Taiwan	Tarim_EMBA1	0.100179	0.238	0.49	0.272	0.145	0.208	0.076
Miao_Nayong	China_Shimao_LN	Lahu	Atayal_Taiwan	Laos_Hoabinhian.SG	0.0915723	0.23	0.495	0.275	0.145	0.208	0.077
Miao_Nayong	China_Shimao_LN	Lahu	Atayal_Taiwan	AR33K	0.0916363	0.239	0.481	0.28	0.146	0.207	0.075
Miao_Nayong	China_Shimao_LN	Dushan	Paiwan_Taiwan	Tarim_EMBA1	0.0571768	0.521	0.083	0.397	0.087	0.077	0.038
Miao_Nayong	China_Shimao_LN	Dushan	Paiwan_Taiwan	Laos_Hoabinhian.SG	0.0516472	0.512	0.087	0.401	0.085	0.076	0.039
Miao_Nayong	China_Shimao_LN	Dushan	Paiwan_Taiwan	AR33K	0.0552879	0.525	0.073	0.402	0.084	0.072	0.038
Miao_Nayong	China_Shimao_LN	Baojianshan	Paiwan_Taiwan	Tarim_EMBA1	0.0714053	0.525	0.065	0.409	0.066	0.046	0.039
Miao_Nayong	China_Shimao_LN	Baojianshan	Paiwan_Taiwan	Laos_Hoabinhian.SG	0.050496	0.529	0.058	0.413	0.067	0.047	0.039
Miao_Nayong	China_Shimao_LN	Baojianshan	Paiwan_Taiwan	AR33K	0.0715452	0.525	0.064	0.411	0.066	0.046	0.039
Miao_Nayong	China_Shimao_LN	Baojianshan	Atayal_Taiwan	Tarim_EMBA1	0.0113165	0.503	0.056	0.442	0.077	0.051	0.045
Miao_Nayong	China_Shimao_LN	Baojianshan	Atayal_Taiwan	AR33K	0.0107252	0.503	0.053	0.444	0.077	0.051	0.045
Miao_Nayong	China_AR_EN	Vietnam_N	Paiwan_Taiwan	Tarim_EMBA1	0.277159	0.426	0.102	0.472	0.065	0.08	0.043
Miao_Nayong	China_AR_EN	Vietnam_N	Paiwan_Taiwan	Laos_Hoabinhian.SG	0.76095	0.438	0.112	0.45	0.061	0.071	0.042
Miao_Nayong	China_AR_EN	Vietnam_N	Paiwan_Taiwan	AR33K	0.645723	0.432	0.114	0.454	0.061	0.075	0.044
Miao_Nayong	China_AR_EN	Vietnam_N	Atayal_Taiwan	Laos_Hoabinhian.SG	0.294288	0.413	0.103	0.483	0.067	0.079	0.046
Miao_Nayong	China_AR_EN	Vietnam_N	Atayal_Taiwan	AR33K	0.21662	0.41	0.099	0.491	0.068	0.087	0.049
Miao_Nayong	China_AR_EN	Vietnam_BA_DongSonCulture.SG	Paiwan_Taiwan	Laos_Hoabinhian.SG	0.721335	0.434	0.129	0.438	0.066	0.087	0.047
Miao_Nayong	China_AR_EN	Vietnam_BA_DongSonCulture.SG	Paiwan_Taiwan	AR33K	0.664961	0.418	0.148	0.434	0.068	0.096	0.051
Miao_Nayong	China_AR_EN	Vietnam_BA_DongSonCulture.SG	Atayal_Taiwan	Laos_Hoabinhian.SG	0.273927	0.412	0.116	0.472	0.072	0.097	0.053
Miao_Nayong	China_AR_EN	Vietnam_BA_DongSonCulture.SG	Atayal_Taiwan	AR33K	0.222092	0.4	0.128	0.472	0.076	0.113	0.06
Miao_Nayong	China_AR_EN	Vietnam_BA	Paiwan_Taiwan	Tarim_EMBA1	0.261987	0.422	0.148	0.429	0.078	0.142	0.08
Miao_Nayong	China_AR_EN	Thailand_IA	Paiwan_Taiwan	Tarim_EMBA1	0.3028	0.292	0.316	0.391	0.167	0.25	0.092
Miao_Nayong	China_AR_EN	Thailand_IA	Paiwan_Taiwan	Laos_Hoabinhian.SG	0.584387	0.369	0.221	0.409	0.151	0.215	0.076
Miao_Nayong	China_AR_EN	Thailand_IA	Paiwan_Taiwan	AR33K	0.558091	0.341	0.261	0.398	0.145	0.214	0.081
Miao_Nayong	China_AR_EN	Thailand_IA.SG	Paiwan_Taiwan	Tarim_EMBA1	0.485073	0.355	0.187	0.458	0.082	0.099	0.04
Miao_Nayong	China_AR_EN	Thailand_IA.SG	Paiwan_Taiwan	Laos_Hoabinhian.SG	0.776161	0.398	0.149	0.453	0.08	0.09	0.039
Miao_Nayong	China_AR_EN	Thailand_IA.SG	Paiwan_Taiwan	AR33K	0.786375	0.388	0.163	0.45	0.074	0.088	0.04
Miao_Nayong	China_AR_EN	Thailand_IA.SG	Atayal_Taiwan	Tarim_EMBA1	0.125126	0.337	0.169	0.495	0.102	0.127	0.047
Miao_Nayong	China_AR_EN	Thailand_IA.SG	Atayal_Taiwan	Laos_Hoabinhian.SG	0.305247	0.376	0.137	0.487	0.091	0.103	0.043
Miao_Nayong	China_AR_EN	Thailand_IA.SG	Atayal_Taiwan	AR33K	0.299267	0.364	0.151	0.484	0.085	0.102	0.045
Miao_Nayong	China_AR_EN	Thailand_BA	Paiwan_Taiwan	Laos_Hoabinhian.SG	0.674015	0.419	0.132	0.449	0.081	0.098	0.045
Miao_Nayong	China_AR_EN	Thailand_BA	Paiwan_Taiwan	AR33K	0.563148	0.416	0.128	0.456	0.081	0.101	0.045
Miao_Nayong	China_AR_EN	Longlin	Paiwan_Taiwan	Tarim_EMBA1	0.420806	0.406	0.093	0.501	0.059	0.051	0.034
Miao_Nayong	China_AR_EN	Longlin	Paiwan_Taiwan	Laos_Hoabinhian.SG	0.785972	0.43	0.086	0.485	0.062	0.05	0.036
Miao_Nayong	China_AR_EN	Longlin	Paiwan_Taiwan	AR33K	0.64533	0.427	0.082	0.492	0.063	0.052	0.035
Miao_Nayong	China_AR_EN	Longlin	Atayal_Taiwan	Tarim_EMBA1	0.0999833	0.388	0.076	0.536	0.066	0.057	0.037
Miao_Nayong	China_AR_EN	Longlin	Atayal_Taiwan	Laos_Hoabinhian.SG	0.278934	0.412	0.071	0.516	0.068	0.055	0.039
Miao_Nayong	China_AR_EN	Longlin	Atayal_Taiwan	AR33K	0.204674	0.41	0.065	0.525	0.07	0.058	0.039
Miao_Nayong	China_AR_EN	Laos_LN_BA.SG	Paiwan_Taiwan	Tarim_EMBA1	0.56059	0.41	0.146	0.445	0.052	0.069	0.044
Miao_Nayong	China_AR_EN	Laos_LN_BA.SG	Paiwan_Taiwan	Laos_Hoabinhian.SG	0.856111	0.437	0.124	0.439	0.055	0.066	0.044
Miao_Nayong	China_AR_EN	Laos_LN_BA.SG	Paiwan_Taiwan	AR33K	0.784329	0.428	0.132	0.44	0.055	0.071	0.045
Miao_Nayong	China_AR_EN	Laos_LN_BA.SG	Atayal_Taiwan	Tarim_EMBA1	0.194976	0.381	0.144	0.475	0.055	0.075	0.05
Miao_Nayong	China_AR_EN	Laos_LN_BA.SG	Atayal_Taiwan	Laos_Hoabinhian.SG	0.431391	0.408	0.125	0.468	0.056	0.068	0.048
Miao_Nayong	China_AR_EN	Laos_LN_BA.SG	Atayal_Taiwan	AR33K	0.355787	0.4	0.131	0.469	0.056	0.074	0.05
Miao_Nayong	China_AR_EN	Laos_BA.WGC	Paiwan_Taiwan	Tarim_EMBA1	0.596651	0.372	0.173	0.454	0.067	0.084	0.042
Miao_Nayong	China_AR_EN	Laos_BA.WGC	Paiwan_Taiwan	Laos_Hoabinhian.SG	0.869887	0.406	0.146	0.447	0.068	0.078	0.041
Miao_Nayong	China_AR_EN	Laos_BA.WGC	Paiwan_Taiwan	AR33K	0.760271	0.402	0.146	0.453	0.07	0.082	0.042
Miao_Nayong	China_AR_EN	Laos_BA.WGC	Atayal_Taiwan	Tarim_EMBA1	0.197014	0.341	0.173	0.486	0.077	0.1	0.048
Miao_Nayong	China_AR_EN	Laos_BA.WGC	Atayal_Taiwan	Laos_Hoabinhian.SG	0.409257	0.377	0.146	0.477	0.074	0.088	0.045
Miao_Nayong	China_AR_EN	Laos_BA.WGC	Atayal_Taiwan	AR33K	0.305031	0.375	0.14	0.485	0.077	0.094	0.047
Miao_Nayong	China_AR_EN	Lahu	Paiwan_Taiwan	Tarim_EMBA1	0.629869	0.284	0.371	0.344	0.095	0.161	0.076
Miao_Nayong	China_AR_EN	Lahu	Paiwan_Taiwan	Laos_Hoabinhian.SG	0.848321	0.328	0.315	0.357	0.102	0.164	0.074
Miao_Nayong	China_AR_EN	Lahu	Paiwan_Taiwan	AR33K	0.738593	0.325	0.31	0.364	0.105	0.169	0.076
Miao_Nayong	China_AR_EN	Lahu	Atayal_Taiwan	Tarim_EMBA1	0.267956	0.248	0.395	0.357	0.106	0.19	0.094
Miao_Nayong	China_AR_EN	Lahu	Atayal_Taiwan	Laos_Hoabinhian.SG	0.428067	0.295	0.331	0.374	0.113	0.189	0.088
Miao_Nayong	China_AR_EN	Lahu	Atayal_Taiwan	AR33K	0.329697	0.293	0.323	0.385	0.116	0.198	0.092
Miao_Nayong	China_AR_EN	Dushan	Paiwan_Taiwan	Tarim_EMBA1	0.36265	0.414	0.102	0.484	0.061	0.063	0.037
Miao_Nayong	China_AR_EN	Dushan	Paiwan_Taiwan	Laos_Hoabinhian.SG	0.70751	0.441	0.091	0.468	0.064	0.063	0.039
Miao_Nayong	China_AR_EN	Dushan	Paiwan_Taiwan	AR33K	0.5306	0.446	0.074	0.48	0.064	0.062	0.038
Miao_Nayong	China_AR_EN	Dushan	Atayal_Taiwan	Tarim_EMBA1	0.0796918	0.402	0.075	0.523	0.066	0.069	0.041
Miao_Nayong	China_AR_EN	Baojianshan	Paiwan_Taiwan	Tarim_EMBA1	0.369415	0.424	0.075	0.501	0.055	0.045	0.035
Miao_Nayong	China_AR_EN	Baojianshan	Paiwan_Taiwan	Laos_Hoabinhian.SG	0.81633	0.441	0.076	0.483	0.056	0.044	0.037
Miao_Nayong	China_AR_EN	Baojianshan	Paiwan_Taiwan	AR33K	0.676664	0.438	0.072	0.49	0.056	0.045	0.036
Miao_Nayong	China_AR_EN	Baojianshan	Atayal_Taiwan	Tarim_EMBA1	0.089966	0.404	0.059	0.537	0.058	0.047	0.038
Miao_Nayong	China_AR_EN	Baojianshan	Atayal_Taiwan	Laos_Hoabinhian.SG	0.308607	0.42	0.065	0.515	0.06	0.045	0.04
Miao_Nayong	China_AR_EN	Baojianshan	Atayal_Taiwan	AR33K	0.222511	0.418	0.058	0.524	0.06	0.047	0.039
Miao_Nayong	ARpost9K	Thailand_IA	Paiwan_Taiwan	Tarim_EMBA1	0.114569	0.103	0.594	0.304	0.074	0.149	0.091
Miao_Nayong	ARpost9K	Thailand_IA	Paiwan_Taiwan	Laos_Hoabinhian.SG	0.0561374	0.105	0.581	0.314	0.081	0.162	0.097
Miao_Nayong	ARpost9K	Thailand_IA	Paiwan_Taiwan	AR33K	0.115256	0.103	0.596	0.302	0.062	0.135	0.09
Miao_Nayong	ARpost9K	Thailand_IA.SG	Paiwan_Taiwan	Tarim_EMBA1	0.0450472	0.195	0.364	0.441	0.064	0.087	0.041
Miao_Nayong	ARpost9K	Thailand_IA.SG	Paiwan_Taiwan	Laos_Hoabinhian.SG	0.0168351	0.211	0.334	0.455	0.066	0.09	0.042
Miao_Nayong	ARpost9K	Thailand_IA.SG	Paiwan_Taiwan	AR33K	0.0432706	0.205	0.351	0.443	0.053	0.076	0.041
Miao_Nayong	ARpost9K	Laos_BA.WGC	Paiwan_Taiwan	Tarim_EMBA1	0.0352984	0.24	0.316	0.444	0.055	0.08	0.046
Miao_Nayong	ARpost9K	Laos_BA.WGC	Paiwan_Taiwan	Laos_Hoabinhian.SG	0.0294444	0.239	0.31	0.451	0.056	0.081	0.046
Miao_Nayong	ARpost9K	Laos_BA.WGC	Paiwan_Taiwan	AR33K	0.0164589	0.212	0.337	0.451	0.058	0.087	0.049
Miao_Nayong	ARpost9K	Lahu	Paiwan_Taiwan	Tarim_EMBA1	0.100336	0.129	0.614	0.257	0.07	0.133	0.072
Miao_Nayong	ARpost9K	Lahu	Paiwan_Taiwan	Laos_Hoabinhian.SG	0.101002	0.128	0.611	0.261	0.07	0.132	0.071
Miao_Nayong	ARpost9K	Lahu	Paiwan_Taiwan	AR33K	0.0618233	0.105	0.642	0.253	0.069	0.134	0.073
Miao_Nayong	ARpost9K	Lahu	Atayal_Taiwan	Tarim_EMBA1	0.0463551	0.09	0.657	0.252	0.065	0.131	0.077
Miao_Nayong	ARpost9K	Lahu	Atayal_Taiwan	Laos_Hoabinhian.SG	0.0464526	0.09	0.655	0.255	0.065	0.13	0.076
Miao_Nayong	ARpost9K	Lahu	Atayal_Taiwan	AR33K	0.0296299	0.068	0.684	0.248	0.063	0.132	0.078
Miao_Nayong	AR19K	Vietnam_N	Paiwan_Taiwan	Tarim_EMBA1	0.0274041	0.441	0.194	0.365	0.086	0.095	0.047
Miao_Nayong	AR19K	Vietnam_N	Paiwan_Taiwan	Laos_Hoabinhian.SG	0.0452947	0.468	0.148	0.384	0.083	0.09	0.046
Miao_Nayong	AR19K	Vietnam_N	Paiwan_Taiwan	AR33K	0.0106202	0.45	0.153	0.397	0.096	0.109	0.048
Miao_Nayong	AR19K	Vietnam_N	Atayal_Taiwan	Tarim_EMBA1	0.0106583	0.419	0.177	0.404	0.092	0.1	0.051
Miao_Nayong	AR19K	Vietnam_N	Atayal_Taiwan	Laos_Hoabinhian.SG	0.0145202	0.446	0.136	0.418	0.09	0.096	0.051
Miao_Nayong	AR19K	Vietnam_BA_DongSonCulture.SG	Paiwan_Taiwan	Tarim_EMBA1	0.0253485	0.425	0.225	0.35	0.097	0.116	0.05
Miao_Nayong	AR19K	Vietnam_BA_DongSonCulture.SG	Paiwan_Taiwan	Laos_Hoabinhian.SG	0.026221	0.481	0.142	0.377	0.105	0.129	0.054
Miao_Nayong	AR19K	Vietnam_BA_DongSonCulture.SG	Paiwan_Taiwan	AR33K	0.0126001	0.409	0.227	0.364	0.13	0.175	0.065
Miao_Nayong	AR19K	Thailand_IA	Taiwan_Hanben_IA	Tarim_EMBA1	0.0436392	0.187	0.637	0.176	0.114	0.2	0.117
Miao_Nayong	AR19K	Thailand_IA	Taiwan_Hanben_IA	Laos_Hoabinhian.SG	0.0130917	0.206	0.63	0.165	0.155	0.29	0.157
Miao_Nayong	AR19K	Thailand_IA	Taiwan_Hanben_IA	AR33K	0.039004	0.164	0.673	0.164	0.104	0.184	0.113
Miao_Nayong	AR19K	Thailand_IA	Paiwan_Taiwan	Tarim_EMBA1	0.362782	0.206	0.53	0.264	0.088	0.122	0.069
Miao_Nayong	AR19K	Thailand_IA	Paiwan_Taiwan	Laos_Hoabinhian.SG	0.366487	0.246	0.462	0.292	0.091	0.123	0.064
Miao_Nayong	AR19K	Thailand_IA	Paiwan_Taiwan	AR33K	0.436639	0.211	0.51	0.278	0.079	0.115	0.068
Miao_Nayong	AR19K	Thailand_IA	Atayal_Taiwan	Tarim_EMBA1	0.161806	0.192	0.541	0.267	0.094	0.146	0.09
Miao_Nayong	AR19K	Thailand_IA	Atayal_Taiwan	Laos_Hoabinhian.SG	0.135373	0.224	0.481	0.295	0.1	0.15	0.084
Miao_Nayong	AR19K	Thailand_IA	Atayal_Taiwan	AR33K	0.165589	0.186	0.541	0.273	0.086	0.141	0.091
Miao_Nayong	AR19K	Thailand_IA.SG	Paiwan_Taiwan	Tarim_EMBA1	0.0276194	0.311	0.304	0.385	0.177	0.179	0.039
Miao_Nayong	AR19K	Thailand_IA.SG	Paiwan_Taiwan	Laos_Hoabinhian.SG	0.0535195	0.383	0.218	0.399	0.137	0.139	0.04
Miao_Nayong	AR19K	Thailand_IA.SG	Paiwan_Taiwan	AR33K	0.0635303	0.328	0.277	0.395	0.102	0.11	0.04
Miao_Nayong	AR19K	Thailand_IA.SG	Atayal_Taiwan	Tarim_EMBA1	0.012114	0.284	0.294	0.422	0.198	0.203	0.044
Miao_Nayong	AR19K	Thailand_IA.SG	Atayal_Taiwan	Laos_Hoabinhian.SG	0.0160465	0.365	0.203	0.432	0.165	0.167	0.044
Miao_Nayong	AR19K	Thailand_IA.SG	Atayal_Taiwan	AR33K	0.0185117	0.294	0.279	0.427	0.117	0.126	0.044
Miao_Nayong	AR19K	Thailand_BA	Paiwan_Taiwan	Tarim_EMBA1	0.0175841	0.385	0.246	0.369	0.15	0.176	0.054
Miao_Nayong	AR19K	Longlin	Paiwan_Taiwan	Tarim_EMBA1	0.0400564	0.424	0.152	0.424	0.083	0.065	0.043
Miao_Nayong	AR19K	Longlin	Paiwan_Taiwan	Laos_Hoabinhian.SG	0.113429	0.428	0.14	0.433	0.075	0.058	0.042
Miao_Nayong	AR19K	Longlin	Paiwan_Taiwan	AR33K	0.0264203	0.412	0.138	0.45	0.083	0.064	0.042
Miao_Nayong	AR19K	Longlin	Atayal_Taiwan	Tarim_EMBA1	0.0139987	0.405	0.135	0.46	0.088	0.067	0.047
Miao_Nayong	AR19K	Longlin	Atayal_Taiwan	Laos_Hoabinhian.SG	0.0295311	0.41	0.125	0.465	0.083	0.063	0.046
Miao_Nayong	AR19K	Laos_LN_BA.SG	Paiwan_Taiwan	Tarim_EMBA1	0.0247391	0.451	0.199	0.351	0.084	0.098	0.049
Miao_Nayong	AR19K	Laos_LN_BA.SG	Paiwan_Taiwan	Laos_Hoabinhian.SG	0.0816778	0.455	0.173	0.371	0.073	0.081	0.046
Miao_Nayong	AR19K	Laos_LN_BA.SG	Paiwan_Taiwan	AR33K	0.0341677	0.424	0.201	0.375	0.076	0.089	0.048
Miao_Nayong	AR19K	Laos_LN_BA.SG	Atayal_Taiwan	Tarim_EMBA1	0.0137054	0.42	0.196	0.384	0.085	0.099	0.054
Miao_Nayong	AR19K	Laos_LN_BA.SG	Atayal_Taiwan	Laos_Hoabinhian.SG	0.030465	0.429	0.17	0.401	0.077	0.085	0.051
Miao_Nayong	AR19K	Laos_LN_BA.SG	Atayal_Taiwan	AR33K	0.0110808	0.395	0.203	0.402	0.08	0.094	0.052
Miao_Nayong	AR19K	Laos_BA.WGC	Paiwan_Taiwan	Tarim_EMBA1	0.0251079	0.396	0.229	0.375	0.123	0.131	0.045
Miao_Nayong	AR19K	Laos_BA.WGC	Paiwan_Taiwan	Laos_Hoabinhian.SG	0.104901	0.395	0.219	0.386	0.094	0.101	0.044
Miao_Nayong	AR19K	Laos_BA.WGC	Paiwan_Taiwan	AR33K	0.0358059	0.361	0.244	0.395	0.112	0.122	0.045
Miao_Nayong	AR19K	Laos_BA.WGC	Atayal_Taiwan	Tarim_EMBA1	0.0134587	0.361	0.227	0.412	0.13	0.139	0.049
Miao_Nayong	AR19K	Laos_BA.WGC	Atayal_Taiwan	Laos_Hoabinhian.SG	0.0359122	0.367	0.215	0.418	0.107	0.115	0.049
Miao_Nayong	AR19K	Laos_BA.WGC	Atayal_Taiwan	AR33K	0.0100385	0.329	0.245	0.426	0.131	0.144	0.051
Miao_Nayong	AR19K	Lahu	Taiwan_Hanben_IA	Tarim_EMBA1	0.0167165	0.209	0.558	0.233	0.143	0.215	0.086
Miao_Nayong	AR19K	Lahu	Taiwan_Hanben_IA	Laos_Hoabinhian.SG	0.0162376	0.235	0.519	0.246	0.148	0.224	0.089
Miao_Nayong	AR19K	Lahu	Paiwan_Taiwan	Tarim_EMBA1	0.244092	0.218	0.548	0.233	0.102	0.143	0.058
Miao_Nayong	AR19K	Lahu	Paiwan_Taiwan	Laos_Hoabinhian.SG	0.397988	0.244	0.505	0.251	0.098	0.139	0.058
Miao_Nayong	AR19K	Lahu	Paiwan_Taiwan	AR33K	0.203197	0.209	0.541	0.251	0.101	0.147	0.06
Miao_Nayong	AR19K	Lahu	Atayal_Taiwan	Tarim_EMBA1	0.139923	0.195	0.553	0.251	0.106	0.155	0.067
Miao_Nayong	AR19K	Lahu	Atayal_Taiwan	Laos_Hoabinhian.SG	0.201189	0.216	0.519	0.265	0.103	0.152	0.067
Miao_Nayong	AR19K	Lahu	Atayal_Taiwan	AR33K	0.092634	0.175	0.562	0.263	0.106	0.159	0.069
Miao_Nayong	AR19K	Dushan	Paiwan_Taiwan	Tarim_EMBA1	0.0169981	0.447	0.151	0.401	0.098	0.087	0.043
Miao_Nayong	AR19K	Dushan	Paiwan_Taiwan	Laos_Hoabinhian.SG	0.0473044	0.454	0.137	0.409	0.091	0.082	0.042
Miao_Nayong	AR19K	Dushan	Atayal_Taiwan	Laos_Hoabinhian.SG	0.0120279	0.445	0.113	0.442	0.099	0.088	0.047
Miao_Nayong	AR19K	Baojianshan	Paiwan_Taiwan	Tarim_EMBA1	0.0176528	0.474	0.103	0.423	0.077	0.051	0.045
Miao_Nayong	AR19K	Baojianshan	Paiwan_Taiwan	Laos_Hoabinhian.SG	0.0440178	0.479	0.09	0.43	0.074	0.051	0.043
Miao_Nayong	AR19K	Baojianshan	Atayal_Taiwan	Laos_Hoabinhian.SG	0.0127305	0.459	0.078	0.463	0.081	0.053	0.049
Miao_Nayong	AR14K	Thailand_IA	Paiwan_Taiwan	Tarim_EMBA1	0.156678	0.126	0.58	0.294	0.074	0.132	0.08
Miao_Nayong	AR14K	Thailand_IA	Paiwan_Taiwan	Laos_Hoabinhian.SG	0.0915157	0.136	0.553	0.311	0.082	0.144	0.083
Miao_Nayong	AR14K	Thailand_IA	Paiwan_Taiwan	AR33K	0.157333	0.124	0.58	0.296	0.066	0.128	0.083
Miao_Nayong	AR14K	Thailand_IA	Atayal_Taiwan	Tarim_EMBA1	0.0503366	0.087	0.637	0.276	0.081	0.169	0.114
Miao_Nayong	AR14K	Thailand_IA	Atayal_Taiwan	Laos_Hoabinhian.SG	0.0276538	0.092	0.616	0.292	0.084	0.173	0.115
Miao_Nayong	AR14K	Thailand_IA	Atayal_Taiwan	AR33K	0.0510252	0.086	0.641	0.273	0.067	0.154	0.113
Miao_Nayong	AR14K	Thailand_IA.SG	Paiwan_Taiwan	Tarim_EMBA1	0.0704729	0.223	0.364	0.414	0.069	0.086	0.041
Miao_Nayong	AR14K	Thailand_IA.SG	Paiwan_Taiwan	Laos_Hoabinhian.SG	0.0385988	0.249	0.321	0.429	0.075	0.094	0.042
Miao_Nayong	AR14K	Thailand_IA.SG	Paiwan_Taiwan	AR33K	0.0763775	0.237	0.344	0.419	0.059	0.079	0.042
Miao_Nayong	AR14K	Thailand_IA.SG	Atayal_Taiwan	Tarim_EMBA1	0.0152796	0.178	0.379	0.443	0.074	0.092	0.046
Miao_Nayong	AR14K	Thailand_IA.SG	Atayal_Taiwan	AR33K	0.0144495	0.192	0.363	0.445	0.061	0.083	0.047
Miao_Nayong	AR14K	Longlin	Paiwan_Taiwan	Tarim_EMBA1	0.0147309	0.315	0.186	0.499	0.058	0.056	0.035
Miao_Nayong	AR14K	Longlin	Paiwan_Taiwan	Laos_Hoabinhian.SG	0.0175535	0.323	0.173	0.504	0.057	0.054	0.035
Miao_Nayong	AR14K	Laos_LN_BA.SG	Paiwan_Taiwan	Tarim_EMBA1	0.0277928	0.337	0.271	0.393	0.054	0.078	0.049
Miao_Nayong	AR14K	Laos_LN_BA.SG	Paiwan_Taiwan	Laos_Hoabinhian.SG	0.02503	0.351	0.232	0.417	0.053	0.073	0.047
Miao_Nayong	AR14K	Laos_LN_BA.SG	Paiwan_Taiwan	AR33K	0.017449	0.32	0.27	0.41	0.054	0.081	0.05
Miao_Nayong	AR14K	Laos_BA.WGC	Paiwan_Taiwan	Tarim_EMBA1	0.0605134	0.272	0.318	0.41	0.063	0.084	0.048
Miao_Nayong	AR14K	Laos_BA.WGC	Paiwan_Taiwan	Laos_Hoabinhian.SG	0.0769701	0.277	0.304	0.419	0.063	0.083	0.048
Miao_Nayong	AR14K	Laos_BA.WGC	Paiwan_Taiwan	AR33K	0.0342	0.245	0.328	0.426	0.067	0.093	0.05
Miao_Nayong	AR14K	Laos_BA.WGC	Atayal_Taiwan	Tarim_EMBA1	0.0166275	0.228	0.336	0.435	0.064	0.086	0.053
Miao_Nayong	AR14K	Laos_BA.WGC	Atayal_Taiwan	Laos_Hoabinhian.SG	0.0175416	0.233	0.325	0.443	0.064	0.086	0.053
Miao_Nayong	AR14K	Lahu	Paiwan_Taiwan	Tarim_EMBA1	0.165482	0.153	0.6	0.247	0.073	0.125	0.064
Miao_Nayong	AR14K	Lahu	Paiwan_Taiwan	Laos_Hoabinhian.SG	0.189711	0.158	0.586	0.256	0.073	0.127	0.065
Miao_Nayong	AR14K	Lahu	Paiwan_Taiwan	AR33K	0.108147	0.134	0.613	0.253	0.073	0.131	0.068
Miao_Nayong	AR14K	Lahu	Atayal_Taiwan	Tarim_EMBA1	0.0735732	0.116	0.636	0.248	0.069	0.125	0.07
Miao_Nayong	AR14K	Lahu	Atayal_Taiwan	Laos_Hoabinhian.SG	0.0787767	0.119	0.627	0.254	0.07	0.126	0.07
Miao_Nayong	AR14K	Lahu	Atayal_Taiwan	AR33K	0.0452728	0.094	0.655	0.251	0.067	0.127	0.072
Miao_Nayong	AR13_10K	Thailand_IA.SG	Paiwan_Taiwan	Tarim_EMBA1	0.0140275	0.181	0.408	0.411	0.076	0.092	0.041
Miao_Nayong	AR13_10K	Thailand_IA.SG	Paiwan_Taiwan	AR33K	0.0113836	0.205	0.38	0.414	0.064	0.083	0.041
Miao_Nayong	AR13_10K	Lahu	Paiwan_Taiwan	Tarim_EMBA1	0.0399813	0.089	0.702	0.209	0.085	0.143	0.068
Miao_Nayong	AR13_10K	Lahu	Paiwan_Taiwan	Laos_Hoabinhian.SG	0.0432031	0.091	0.693	0.215	0.083	0.139	0.067
Miao_Longli	Huoshaogou_BA	Vietnam_N	Paiwan_Taiwan	Tarim_EMBA1	0.158906	0.413	0.082	0.505	0.049	0.059	0.032
Miao_Longli	Huoshaogou_BA	Vietnam_N	Paiwan_Taiwan	Laos_Hoabinhian.SG	0.307259	0.412	0.091	0.497	0.047	0.056	0.033
Miao_Longli	Huoshaogou_BA	Vietnam_N	Paiwan_Taiwan	AR33K	0.295188	0.408	0.094	0.498	0.048	0.059	0.032
Miao_Longli	Huoshaogou_BA	Vietnam_N	Atayal_Taiwan	Tarim_EMBA1	0.0178618	0.374	0.076	0.55	0.057	0.068	0.035
Miao_Longli	Huoshaogou_BA	Vietnam_N	Atayal_Taiwan	Laos_Hoabinhian.SG	0.0389354	0.377	0.083	0.54	0.054	0.065	0.036
Miao_Longli	Huoshaogou_BA	Vietnam_N	Atayal_Taiwan	AR33K	0.0349784	0.374	0.084	0.542	0.056	0.069	0.036
Miao_Longli	Huoshaogou_BA	Vietnam_BA_DongSonCulture.SG	Paiwan_Taiwan	Laos_Hoabinhian.SG	0.207652	0.421	0.082	0.498	0.054	0.072	0.037
Miao_Longli	Huoshaogou_BA	Vietnam_BA_DongSonCulture.SG	Paiwan_Taiwan	AR33K	0.226975	0.406	0.103	0.49	0.057	0.08	0.039
Miao_Longli	Huoshaogou_BA	Thailand_IA	Paiwan_Taiwan	Tarim_EMBA1	0.368281	0.237	0.341	0.422	0.124	0.173	0.06
Miao_Longli	Huoshaogou_BA	Thailand_IA	Paiwan_Taiwan	Laos_Hoabinhian.SG	0.335885	0.294	0.264	0.442	0.115	0.156	0.053
Miao_Longli	Huoshaogou_BA	Thailand_IA	Paiwan_Taiwan	AR33K	0.422778	0.261	0.313	0.426	0.121	0.169	0.059
Miao_Longli	Huoshaogou_BA	Thailand_IA	Atayal_Taiwan	Laos_Hoabinhian.SG	0.0572823	0.209	0.334	0.457	0.196	0.274	0.087
Miao_Longli	Huoshaogou_BA	Thailand_IA.SG	Paiwan_Taiwan	Tarim_EMBA1	0.346781	0.349	0.153	0.498	0.065	0.075	0.03
Miao_Longli	Huoshaogou_BA	Thailand_IA.SG	Paiwan_Taiwan	Laos_Hoabinhian.SG	0.35098	0.381	0.116	0.503	0.06	0.068	0.029
Miao_Longli	Huoshaogou_BA	Thailand_IA.SG	Paiwan_Taiwan	AR33K	0.400085	0.374	0.127	0.498	0.058	0.067	0.03
Miao_Longli	Huoshaogou_BA	Thailand_IA.SG	Atayal_Taiwan	Tarim_EMBA1	0.0551934	0.301	0.161	0.538	0.078	0.092	0.033
Miao_Longli	Huoshaogou_BA	Thailand_IA.SG	Atayal_Taiwan	Laos_Hoabinhian.SG	0.0606897	0.334	0.123	0.543	0.072	0.08	0.032
Miao_Longli	Huoshaogou_BA	Thailand_IA.SG	Atayal_Taiwan	AR33K	0.0666556	0.331	0.131	0.538	0.068	0.08	0.033
Miao_Longli	Huoshaogou_BA	Thailand_BA	Paiwan_Taiwan	Tarim_EMBA1	0.141324	0.37	0.122	0.508	0.1	0.114	0.031
Miao_Longli	Huoshaogou_BA	Thailand_BA	Paiwan_Taiwan	Laos_Hoabinhian.SG	0.28585	0.366	0.137	0.498	0.082	0.096	0.033
Miao_Longli	Huoshaogou_BA	Thailand_BA	Paiwan_Taiwan	AR33K	0.273821	0.36	0.142	0.498	0.086	0.103	0.033
Miao_Longli	Huoshaogou_BA	Longlin	Paiwan_Taiwan	Tarim_EMBA1	0.250751	0.392	0.076	0.532	0.049	0.041	0.026
Miao_Longli	Huoshaogou_BA	Longlin	Paiwan_Taiwan	Laos_Hoabinhian.SG	0.333042	0.402	0.07	0.529	0.049	0.04	0.026
Miao_Longli	Huoshaogou_BA	Longlin	Paiwan_Taiwan	AR33K	0.301852	0.402	0.068	0.531	0.05	0.041	0.026
Miao_Longli	Huoshaogou_BA	Longlin	Atayal_Taiwan	Tarim_EMBA1	0.0258716	0.357	0.066	0.577	0.056	0.045	0.029
Miao_Longli	Huoshaogou_BA	Longlin	Atayal_Taiwan	Laos_Hoabinhian.SG	0.0377583	0.371	0.058	0.57	0.058	0.046	0.029
Miao_Longli	Huoshaogou_BA	Longlin	Atayal_Taiwan	AR33K	0.0330991	0.371	0.056	0.573	0.059	0.046	0.029
Miao_Longli	Huoshaogou_BA	Laos_LN_BA.SG	Paiwan_Taiwan	Tarim_EMBA1	0.235467	0.407	0.101	0.493	0.045	0.059	0.034
Miao_Longli	Huoshaogou_BA	Laos_LN_BA.SG	Paiwan_Taiwan	Laos_Hoabinhian.SG	0.297279	0.42	0.086	0.495	0.044	0.055	0.033
Miao_Longli	Huoshaogou_BA	Laos_LN_BA.SG	Paiwan_Taiwan	AR33K	0.304866	0.414	0.093	0.493	0.045	0.058	0.034
Miao_Longli	Huoshaogou_BA	Laos_LN_BA.SG	Atayal_Taiwan	Tarim_EMBA1	0.0382718	0.36	0.11	0.531	0.05	0.067	0.038
Miao_Longli	Huoshaogou_BA	Laos_LN_BA.SG	Atayal_Taiwan	Laos_Hoabinhian.SG	0.0533136	0.375	0.094	0.532	0.049	0.062	0.036
Miao_Longli	Huoshaogou_BA	Laos_LN_BA.SG	Atayal_Taiwan	AR33K	0.0521536	0.37	0.1	0.531	0.05	0.066	0.037
Miao_Longli	Huoshaogou_BA	Laos_BA.WGC	Paiwan_Taiwan	Tarim_EMBA1	0.334534	0.376	0.131	0.493	0.054	0.066	0.032
Miao_Longli	Huoshaogou_BA	Laos_BA.WGC	Paiwan_Taiwan	Laos_Hoabinhian.SG	0.377225	0.392	0.112	0.495	0.053	0.063	0.032
Miao_Longli	Huoshaogou_BA	Laos_BA.WGC	Paiwan_Taiwan	AR33K	0.390692	0.385	0.121	0.494	0.055	0.066	0.032
Miao_Longli	Huoshaogou_BA	Laos_BA.WGC	Atayal_Taiwan	Tarim_EMBA1	0.0536977	0.329	0.139	0.532	0.063	0.08	0.037
Miao_Longli	Huoshaogou_BA	Laos_BA.WGC	Atayal_Taiwan	Laos_Hoabinhian.SG	0.0630963	0.347	0.119	0.534	0.064	0.077	0.036
Miao_Longli	Huoshaogou_BA	Laos_BA.WGC	Atayal_Taiwan	AR33K	0.0626678	0.341	0.126	0.533	0.067	0.083	0.037
Miao_Longli	Huoshaogou_BA	Lahu	Paiwan_Taiwan	Tarim_EMBA1	0.512942	0.276	0.329	0.395	0.081	0.133	0.059
Miao_Longli	Huoshaogou_BA	Lahu	Paiwan_Taiwan	Laos_Hoabinhian.SG	0.560611	0.292	0.305	0.403	0.083	0.135	0.059
Miao_Longli	Huoshaogou_BA	Lahu	Paiwan_Taiwan	AR33K	0.529876	0.291	0.304	0.405	0.084	0.136	0.06
Miao_Longli	Huoshaogou_BA	Lahu	Atayal_Taiwan	Tarim_EMBA1	0.224175	0.209	0.388	0.403	0.079	0.137	0.065
Miao_Longli	Huoshaogou_BA	Lahu	Atayal_Taiwan	Laos_Hoabinhian.SG	0.235716	0.22	0.372	0.408	0.086	0.145	0.066
Miao_Longli	Huoshaogou_BA	Lahu	Atayal_Taiwan	AR33K	0.209585	0.22	0.368	0.412	0.087	0.146	0.067
Miao_Longli	Huoshaogou_BA	Dushan	Paiwan_Taiwan	Tarim_EMBA1	0.144879	0.408	0.071	0.522	0.054	0.055	0.028
Miao_Longli	Huoshaogou_BA	Dushan	Paiwan_Taiwan	Laos_Hoabinhian.SG	0.219361	0.416	0.066	0.518	0.054	0.054	0.028
Miao_Longli	Huoshaogou_BA	Dushan	Paiwan_Taiwan	AR33K	0.189432	0.42	0.059	0.521	0.054	0.054	0.027
Miao_Longli	Huoshaogou_BA	Baojianshan	Paiwan_Taiwan	Tarim_EMBA1	0.137314	0.422	0.047	0.53	0.045	0.037	0.027
Miao_Longli	Huoshaogou_BA	Baojianshan	Paiwan_Taiwan	Laos_Hoabinhian.SG	0.232763	0.427	0.047	0.526	0.043	0.035	0.027
Miao_Longli	Huoshaogou_BA	Baojianshan	Paiwan_Taiwan	AR33K	0.216825	0.425	0.047	0.528	0.044	0.035	0.026
Miao_Longli	Huoshaogou_BA	Baojianshan	Atayal_Taiwan	Tarim_EMBA1	0.0171484	0.379	0.046	0.575	0.051	0.04	0.029
Miao_Longli	Huoshaogou_BA	Baojianshan	Atayal_Taiwan	Laos_Hoabinhian.SG	0.032367	0.387	0.045	0.568	0.049	0.038	0.03
Miao_Longli	Huoshaogou_BA	Baojianshan	Atayal_Taiwan	AR33K	0.0289838	0.386	0.043	0.571	0.05	0.038	0.029
Miao_Longli	Dadiwan_MN	Vietnam_N	Paiwan_Taiwan	Tarim_EMBA1	0.470285	0.499	0.081	0.42	0.065	0.067	0.035
Miao_Longli	Dadiwan_MN	Vietnam_BA_DongSonCulture.SG	Paiwan_Taiwan	Tarim_EMBA1	0.70656	0.468	0.127	0.406	0.062	0.069	0.036
Miao_Longli	Dadiwan_MN	Vietnam_BA_DongSonCulture.SG	Paiwan_Taiwan	AR33K	0.694427	0.467	0.126	0.407	0.071	0.083	0.038
Miao_Longli	Dadiwan_MN	Vietnam_BA_DongSonCulture.SG	Atayal_Taiwan	Tarim_EMBA1	0.582044	0.453	0.097	0.45	0.065	0.073	0.039
Miao_Longli	Dadiwan_MN	Vietnam_BA_DongSonCulture.SG	Atayal_Taiwan	AR33K	0.571727	0.457	0.09	0.454	0.073	0.088	0.041
Miao_Longli	Dadiwan_MN	Thailand_IA.SG	Paiwan_Taiwan	Tarim_EMBA1	0.450017	0.463	0.109	0.428	0.096	0.095	0.033
Miao_Longli	Dadiwan_MN	Thailand_IA.SG	Paiwan_Taiwan	AR33K	0.590237	0.465	0.105	0.43	0.084	0.084	0.032
Miao_Longli	Dadiwan_MN	Thailand_IA.SG	Atayal_Taiwan	AR33K	0.574569	0.439	0.09	0.472	0.086	0.084	0.034
Miao_Longli	Dadiwan_MN	Thailand_BA	Paiwan_Taiwan	Tarim_EMBA1	0.618241	0.432	0.143	0.425	0.088	0.088	0.033
Miao_Longli	Dadiwan_MN	Thailand_BA	Paiwan_Taiwan	AR33K	0.611979	0.447	0.123	0.43	0.095	0.095	0.033
Miao_Longli	Dadiwan_MN	Thailand_BA	Atayal_Taiwan	Tarim_EMBA1	0.487951	0.437	0.097	0.466	0.096	0.095	0.035
Miao_Longli	Dadiwan_MN	Shenxian	Paiwan_Taiwan	Tarim_EMBA1	0.553674	0.428	0.229	0.343	0.116	0.186	0.082
Miao_Longli	Dadiwan_MN	Shenxian	Paiwan_Taiwan	Laos_Hoabinhian.SG	0.436513	0.399	0.266	0.335	0.122	0.204	0.092
Miao_Longli	Dadiwan_MN	Shenxian	Paiwan_Taiwan	AR33K	0.623969	0.439	0.206	0.354	0.111	0.18	0.08
Miao_Longli	Dadiwan_MN	Layi	Paiwan_Taiwan	Tarim_EMBA1	0.757703	0.313	0.371	0.316	0.161	0.229	0.082
Miao_Longli	Dadiwan_MN	Layi	Paiwan_Taiwan	Laos_Hoabinhian.SG	0.775269	0.319	0.358	0.323	0.116	0.172	0.072
Miao_Longli	Dadiwan_MN	Layi	Atayal_Taiwan	Tarim_EMBA1	0.580594	0.316	0.318	0.365	0.207	0.31	0.114
Miao_Longli	Dadiwan_MN	Layi	Atayal_Taiwan	Laos_Hoabinhian.SG	0.590852	0.318	0.312	0.371	0.14	0.222	0.096
Miao_Longli	Dadiwan_MN	Baojianshan	Paiwan_Taiwan	Tarim_EMBA1	0.428323	0.511	0.046	0.442	0.062	0.043	0.035
Miao_Longli	China_YR_MN	Vietnam_N	Paiwan_Taiwan	Tarim_EMBA1	0.532568	0.514	0.068	0.417	0.058	0.058	0.031
Miao_Longli	China_YR_MN	Vietnam_BA_DongSonCulture.SG	Paiwan_Taiwan	Tarim_EMBA1	0.522567	0.512	0.075	0.413	0.062	0.066	0.032
Miao_Longli	China_YR_MN	Thailand_IA	Paiwan_Taiwan	Tarim_EMBA1	0.530944	0.396	0.22	0.384	0.176	0.21	0.048
Miao_Longli	China_YR_MN	Thailand_IA	Paiwan_Taiwan	AR33K	0.446081	0.338	0.276	0.386	0.173	0.205	0.047
Miao_Longli	China_YR_MN	Thailand_IA.SG	Paiwan_Taiwan	AR33K	0.51399	0.447	0.119	0.434	0.069	0.068	0.028
Miao_Longli	China_YR_MN	Thailand_IA.SG	Atayal_Taiwan	AR33K	0.130628	0.4	0.125	0.475	0.076	0.074	0.031
Miao_Longli	China_YR_MN	Laos_BA.WGC	Paiwan_Taiwan	AR33K	0.315499	0.486	0.084	0.43	0.077	0.08	0.031
Miao_Longli	China_YR_MN	Lahu	Paiwan_Taiwan	Tarim_EMBA1	0.620089	0.402	0.236	0.362	0.117	0.159	0.052
Miao_Longli	China_YR_MN	Lahu	Paiwan_Taiwan	Laos_Hoabinhian.SG	0.632965	0.403	0.224	0.373	0.122	0.166	0.053
Miao_Longli	China_YR_MN	Lahu	Paiwan_Taiwan	AR33K	0.446895	0.371	0.265	0.364	0.116	0.16	0.053
Miao_Longli	China_YR_MN	Lahu	Atayal_Taiwan	Tarim_EMBA1	0.314646	0.328	0.293	0.379	0.118	0.163	0.055
Miao_Longli	China_YR_MN	Lahu	Atayal_Taiwan	Laos_Hoabinhian.SG	0.339837	0.323	0.288	0.389	0.119	0.165	0.056
Miao_Longli	China_YR_MN	Lahu	Atayal_Taiwan	AR33K	0.19241	0.286	0.333	0.381	0.111	0.158	0.056
Miao_Longli	China_YR_LN	Vietnam_N	Paiwan_Taiwan	Tarim_EMBA1	0.16443	0.504	0.119	0.376	0.054	0.05	0.029
Miao_Longli	China_YR_LN	Vietnam_N	Paiwan_Taiwan	Laos_Hoabinhian.SG	0.0406493	0.516	0.096	0.388	0.061	0.056	0.03
Miao_Longli	China_YR_LN	Vietnam_N	Paiwan_Taiwan	AR33K	0.0818246	0.499	0.116	0.385	0.056	0.054	0.03
Miao_Longli	China_YR_LN	Vietnam_N	Atayal_Taiwan	Tarim_EMBA1	0.0273461	0.474	0.11	0.416	0.06	0.054	0.032
Miao_Longli	China_YR_LN	Vietnam_N	Atayal_Taiwan	AR33K	0.0108213	0.47	0.105	0.425	0.064	0.06	0.033
Miao_Longli	China_YR_LN	Vietnam_BA_DongSonCulture.SG	Paiwan_Taiwan	Tarim_EMBA1	0.107482	0.503	0.127	0.37	0.058	0.058	0.031
Miao_Longli	China_YR_LN	Vietnam_BA_DongSonCulture.SG	Paiwan_Taiwan	Laos_Hoabinhian.SG	0.0170155	0.532	0.086	0.383	0.075	0.081	0.033
Miao_Longli	China_YR_LN	Vietnam_BA_DongSonCulture.SG	Paiwan_Taiwan	AR33K	0.0829451	0.482	0.149	0.369	0.063	0.07	0.033
Miao_Longli	China_YR_LN	Vietnam_BA_DongSonCulture.SG	Atayal_Taiwan	Tarim_EMBA1	0.0186004	0.473	0.12	0.408	0.065	0.066	0.034
Miao_Longli	China_YR_LN	Vietnam_BA_DongSonCulture.SG	Atayal_Taiwan	AR33K	0.0129343	0.447	0.148	0.405	0.075	0.086	0.038
Miao_Longli	China_YR_LN	Vietnam_BA	Paiwan_Taiwan	AR33K	0.0672346	0.423	0.238	0.338	0.131	0.169	0.052
Miao_Longli	China_YR_LN	Thailand_IA	Paiwan_Taiwan	Tarim_EMBA1	0.720418	0.295	0.372	0.333	0.093	0.107	0.043
Miao_Longli	China_YR_LN	Thailand_IA	Paiwan_Taiwan	Laos_Hoabinhian.SG	0.228654	0.289	0.359	0.352	0.133	0.151	0.044
Miao_Longli	China_YR_LN	Thailand_IA	Paiwan_Taiwan	AR33K	0.741046	0.287	0.374	0.339	0.089	0.103	0.043
Miao_Longli	China_YR_LN	Thailand_IA	Atayal_Taiwan	Tarim_EMBA1	0.259435	0.246	0.392	0.362	0.111	0.131	0.054
Miao_Longli	China_YR_LN	Thailand_IA	Atayal_Taiwan	Laos_Hoabinhian.SG	0.0840047	0.237	0.379	0.385	0.152	0.177	0.054
Miao_Longli	China_YR_LN	Thailand_IA	Atayal_Taiwan	AR33K	0.248166	0.232	0.403	0.365	0.106	0.128	0.055
Miao_Longli	China_YR_LN	Thailand_IA.SG	Paiwan_Taiwan	Tarim_EMBA1	0.340675	0.443	0.171	0.386	0.066	0.06	0.028
Miao_Longli	China_YR_LN	Thailand_IA.SG	Paiwan_Taiwan	Laos_Hoabinhian.SG	0.0674841	0.467	0.136	0.397	0.075	0.068	0.029
Miao_Longli	China_YR_LN	Thailand_IA.SG	Paiwan_Taiwan	AR33K	0.42807	0.441	0.17	0.389	0.058	0.054	0.028
Miao_Longli	China_YR_LN	Thailand_IA.SG	Atayal_Taiwan	Tarim_EMBA1	0.0971649	0.402	0.17	0.428	0.074	0.066	0.032
Miao_Longli	China_YR_LN	Thailand_IA.SG	Atayal_Taiwan	Laos_Hoabinhian.SG	0.0258791	0.422	0.136	0.441	0.078	0.069	0.032
Miao_Longli	China_YR_LN	Thailand_IA.SG	Atayal_Taiwan	AR33K	0.112333	0.399	0.17	0.431	0.066	0.059	0.032
Miao_Longli	China_YR_LN	Thailand_BA	Paiwan_Taiwan	Tarim_EMBA1	0.15549	0.425	0.186	0.389	0.099	0.096	0.032
Miao_Longli	China_YR_LN	Thailand_BA	Paiwan_Taiwan	Laos_Hoabinhian.SG	0.0511333	0.425	0.178	0.397	0.129	0.129	0.032
Miao_Longli	China_YR_LN	Thailand_BA	Paiwan_Taiwan	AR33K	0.086696	0.406	0.198	0.396	0.121	0.123	0.033
Miao_Longli	China_YR_LN	Thailand_BA	Atayal_Taiwan	Tarim_EMBA1	0.0205818	0.405	0.164	0.43	0.122	0.115	0.035
Miao_Longli	China_YR_LN	Thailand_BA	Atayal_Taiwan	Laos_Hoabinhian.SG	0.0100896	0.402	0.16	0.438	0.153	0.148	0.035
Miao_Longli	China_YR_LN	Shenxian	Paiwan_Taiwan	Tarim_EMBA1	0.152307	0.353	0.4	0.247	0.203	0.31	0.116
Miao_Longli	China_YR_LN	Shenxian	Paiwan_Taiwan	Laos_Hoabinhian.SG	0.148084	0.339	0.418	0.243	0.186	0.289	0.113
Miao_Longli	China_YR_LN	Shenxian	Paiwan_Taiwan	AR33K	0.153987	0.35	0.4	0.25	0.179	0.284	0.114
Miao_Longli	China_YR_LN	Longlin	Paiwan_Taiwan	Tarim_EMBA1	0.283725	0.49	0.095	0.415	0.053	0.034	0.031
Miao_Longli	China_YR_LN	Longlin	Paiwan_Taiwan	Laos_Hoabinhian.SG	0.161175	0.484	0.092	0.424	0.054	0.035	0.031
Miao_Longli	China_YR_LN	Longlin	Paiwan_Taiwan	AR33K	0.173775	0.483	0.091	0.426	0.053	0.034	0.031
Miao_Longli	China_YR_LN	Longlin	Atayal_Taiwan	Tarim_EMBA1	0.0407093	0.464	0.082	0.454	0.06	0.036	0.035
Miao_Longli	China_YR_LN	Longlin	Atayal_Taiwan	Laos_Hoabinhian.SG	0.0309035	0.456	0.08	0.463	0.06	0.036	0.035
Miao_Longli	China_YR_LN	Longlin	Atayal_Taiwan	AR33K	0.0194998	0.455	0.079	0.466	0.062	0.037	0.036
Miao_Longli	China_YR_LN	Layi	Paiwan_Taiwan	Tarim_EMBA1	0.556403	0.231	0.525	0.244	0.223	0.296	0.094
Miao_Longli	China_YR_LN	Layi	Paiwan_Taiwan	Laos_Hoabinhian.SG	0.514841	0.272	0.475	0.254	0.176	0.245	0.089
Miao_Longli	China_YR_LN	Laos_LN_BA.SG	Paiwan_Taiwan	Tarim_EMBA1	0.390535	0.505	0.138	0.356	0.048	0.047	0.031
Miao_Longli	China_YR_LN	Laos_LN_BA.SG	Paiwan_Taiwan	Laos_Hoabinhian.SG	0.0976723	0.512	0.113	0.374	0.051	0.05	0.031
Miao_Longli	China_YR_LN	Laos_LN_BA.SG	Paiwan_Taiwan	AR33K	0.343122	0.491	0.143	0.366	0.047	0.047	0.031
Miao_Longli	China_YR_LN	Laos_LN_BA.SG	Atayal_Taiwan	Tarim_EMBA1	0.114281	0.47	0.137	0.393	0.051	0.051	0.034
Miao_Longli	China_YR_LN	Laos_LN_BA.SG	Atayal_Taiwan	Laos_Hoabinhian.SG	0.0329721	0.475	0.111	0.414	0.053	0.052	0.034
Miao_Longli	China_YR_LN	Laos_LN_BA.SG	Atayal_Taiwan	AR33K	0.0758596	0.457	0.14	0.402	0.052	0.052	0.034
Miao_Longli	China_YR_LN	Laos_BA.WGC	Paiwan_Taiwan	Tarim_EMBA1	0.317981	0.471	0.161	0.368	0.062	0.061	0.031
Miao_Longli	China_YR_LN	Laos_BA.WGC	Paiwan_Taiwan	Laos_Hoabinhian.SG	0.152446	0.469	0.15	0.381	0.065	0.064	0.032
Miao_Longli	China_YR_LN	Laos_BA.WGC	Paiwan_Taiwan	AR33K	0.361126	0.451	0.172	0.377	0.06	0.059	0.031
Miao_Longli	China_YR_LN	Laos_BA.WGC	Atayal_Taiwan	Tarim_EMBA1	0.0886233	0.433	0.16	0.406	0.068	0.068	0.035
Miao_Longli	China_YR_LN	Laos_BA.WGC	Atayal_Taiwan	Laos_Hoabinhian.SG	0.0499554	0.433	0.147	0.42	0.069	0.068	0.035
Miao_Longli	China_YR_LN	Laos_BA.WGC	Atayal_Taiwan	AR33K	0.0794894	0.413	0.172	0.415	0.07	0.069	0.036
Miao_Longli	China_YR_LN	Lahu	Paiwan_Taiwan	Tarim_EMBA1	0.888	0.335	0.371	0.294	0.076	0.097	0.035
Miao_Longli	China_YR_LN	Lahu	Paiwan_Taiwan	Laos_Hoabinhian.SG	0.775424	0.323	0.377	0.3	0.077	0.098	0.035
Miao_Longli	China_YR_LN	Lahu	Paiwan_Taiwan	AR33K	0.80408	0.322	0.376	0.302	0.075	0.096	0.035
Miao_Longli	China_YR_LN	Lahu	Atayal_Taiwan	Tarim_EMBA1	0.566098	0.287	0.393	0.321	0.079	0.103	0.039
Miao_Longli	China_YR_LN	Lahu	Atayal_Taiwan	Laos_Hoabinhian.SG	0.508866	0.277	0.395	0.328	0.08	0.104	0.039
Miao_Longli	China_YR_LN	Lahu	Atayal_Taiwan	AR33K	0.439894	0.272	0.399	0.329	0.08	0.103	0.039
Miao_Longli	China_YR_LN	Dushan	Paiwan_Taiwan	Tarim_EMBA1	0.153195	0.498	0.103	0.399	0.057	0.044	0.03
Miao_Longli	China_YR_LN	Dushan	Paiwan_Taiwan	Laos_Hoabinhian.SG	0.129132	0.487	0.106	0.407	0.056	0.043	0.03
Miao_Longli	China_YR_LN	Dushan	Paiwan_Taiwan	AR33K	0.0621362	0.501	0.09	0.41	0.057	0.043	0.03
Miao_Longli	China_YR_LN	Dushan	Atayal_Taiwan	Tarim_EMBA1	0.0204226	0.476	0.087	0.437	0.061	0.046	0.033
Miao_Longli	China_YR_LN	Dushan	Atayal_Taiwan	Laos_Hoabinhian.SG	0.0187971	0.467	0.088	0.445	0.06	0.045	0.033
Miao_Longli	China_YR_LN	Baojianshan	Paiwan_Taiwan	Tarim_EMBA1	0.239342	0.511	0.079	0.409	0.047	0.028	0.03
Miao_Longli	China_YR_LN	Baojianshan	Paiwan_Taiwan	Laos_Hoabinhian.SG	0.0758219	0.517	0.068	0.415	0.048	0.029	0.031
Miao_Longli	China_YR_LN	Baojianshan	Paiwan_Taiwan	AR33K	0.126132	0.505	0.077	0.418	0.047	0.029	0.03
Miao_Longli	China_YR_LN	Baojianshan	Atayal_Taiwan	Tarim_EMBA1	0.0384405	0.481	0.07	0.448	0.05	0.029	0.033
Miao_Longli	China_YR_LN	Baojianshan	Atayal_Taiwan	Laos_Hoabinhian.SG	0.0176729	0.484	0.061	0.455	0.051	0.029	0.034
Miao_Longli	China_YR_LN	Baojianshan	Atayal_Taiwan	AR33K	0.0160051	0.476	0.066	0.457	0.052	0.03	0.034
Miao_Longli	China_YR_LN	BaBanQinCen	Paiwan_Taiwan	Tarim_EMBA1	0.0287846	0.542	0.128	0.33	0.075	0.121	0.06
Miao_Longli	China_YR_LN	BaBanQinCen	Paiwan_Taiwan	Laos_Hoabinhian.SG	0.0191711	0.531	0.132	0.337	0.075	0.122	0.061
Miao_Longli	China_YR_LBIA	Vietnam_N	Paiwan_Taiwan	Tarim_EMBA1	0.0815701	0.534	0.083	0.383	0.062	0.059	0.03
Miao_Longli	China_YR_LBIA	Vietnam_N	Paiwan_Taiwan	Laos_Hoabinhian.SG	0.141538	0.544	0.083	0.373	0.06	0.054	0.031
Miao_Longli	China_YR_LBIA	Vietnam_N	Paiwan_Taiwan	AR33K	0.131517	0.535	0.092	0.374	0.062	0.059	0.031
Miao_Longli	China_YR_LBIA	Vietnam_N	Atayal_Taiwan	Tarim_EMBA1	0.0161471	0.5	0.075	0.425	0.072	0.067	0.033
Miao_Longli	China_YR_LBIA	Vietnam_N	Atayal_Taiwan	Laos_Hoabinhian.SG	0.0341683	0.509	0.079	0.412	0.068	0.06	0.035
Miao_Longli	China_YR_LBIA	Vietnam_N	Atayal_Taiwan	AR33K	0.0258751	0.504	0.081	0.415	0.072	0.068	0.035
Miao_Longli	China_YR_LBIA	Vietnam_BA_DongSonCulture.SG	Paiwan_Taiwan	Laos_Hoabinhian.SG	0.0984852	0.55	0.083	0.366	0.068	0.071	0.033
Miao_Longli	China_YR_LBIA	Vietnam_BA_DongSonCulture.SG	Paiwan_Taiwan	AR33K	0.112501	0.525	0.115	0.36	0.075	0.085	0.034
Miao_Longli	China_YR_LBIA	Vietnam_BA_DongSonCulture.SG	Atayal_Taiwan	Laos_Hoabinhian.SG	0.0272023	0.509	0.087	0.403	0.077	0.08	0.036
Miao_Longli	China_YR_LBIA	Vietnam_BA_DongSonCulture.SG	Atayal_Taiwan	AR33K	0.0265883	0.487	0.115	0.398	0.087	0.1	0.04
Miao_Longli	China_YR_LBIA	Thailand_IA	Paiwan_Taiwan	Tarim_EMBA1	0.51505	0.281	0.38	0.34	0.115	0.132	0.044
Miao_Longli	China_YR_LBIA	Thailand_IA	Paiwan_Taiwan	Laos_Hoabinhian.SG	0.346858	0.338	0.314	0.348	0.141	0.153	0.04
Miao_Longli	China_YR_LBIA	Thailand_IA	Paiwan_Taiwan	AR33K	0.558074	0.301	0.363	0.336	0.115	0.13	0.043
Miao_Longli	China_YR_LBIA	Thailand_IA	Atayal_Taiwan	Tarim_EMBA1	0.186256	0.225	0.404	0.371	0.128	0.155	0.056
Miao_Longli	China_YR_LBIA	Thailand_IA	Atayal_Taiwan	Laos_Hoabinhian.SG	0.130254	0.28	0.337	0.383	0.149	0.165	0.048
Miao_Longli	China_YR_LBIA	Thailand_IA	Atayal_Taiwan	AR33K	0.20861	0.247	0.386	0.367	0.129	0.152	0.054
Miao_Longli	China_YR_LBIA	Thailand_IA.SG	Paiwan_Taiwan	Tarim_EMBA1	0.573536	0.439	0.177	0.384	0.066	0.061	0.029
Miao_Longli	China_YR_LBIA	Thailand_IA.SG	Paiwan_Taiwan	Laos_Hoabinhian.SG	0.432131	0.481	0.138	0.382	0.065	0.056	0.03
Miao_Longli	China_YR_LBIA	Thailand_IA.SG	Paiwan_Taiwan	AR33K	0.592915	0.464	0.16	0.377	0.063	0.057	0.03
Miao_Longli	China_YR_LBIA	Thailand_IA.SG	Atayal_Taiwan	Tarim_EMBA1	0.190527	0.394	0.178	0.428	0.074	0.067	0.033
Miao_Longli	China_YR_LBIA	Thailand_IA.SG	Atayal_Taiwan	Laos_Hoabinhian.SG	0.16713	0.431	0.144	0.425	0.072	0.059	0.034
Miao_Longli	China_YR_LBIA	Thailand_IA.SG	Atayal_Taiwan	AR33K	0.218661	0.419	0.161	0.419	0.07	0.061	0.034
Miao_Longli	China_YR_LBIA	Thailand_BA	Paiwan_Taiwan	Tarim_EMBA1	0.099525	0.467	0.14	0.393	0.113	0.104	0.03
Miao_Longli	China_YR_LBIA	Thailand_BA	Paiwan_Taiwan	Laos_Hoabinhian.SG	0.191338	0.475	0.144	0.381	0.097	0.09	0.032
Miao_Longli	China_YR_LBIA	Thailand_BA	Paiwan_Taiwan	AR33K	0.181987	0.456	0.161	0.383	0.108	0.103	0.032
Miao_Longli	China_YR_LBIA	Thailand_BA	Atayal_Taiwan	Laos_Hoabinhian.SG	0.0368174	0.452	0.128	0.42	0.12	0.108	0.036
Miao_Longli	China_YR_LBIA	Shenxian	Paiwan_Taiwan	Tarim_EMBA1	0.307436	0.396	0.333	0.271	0.13	0.199	0.08
Miao_Longli	China_YR_LBIA	Shenxian	Paiwan_Taiwan	Laos_Hoabinhian.SG	0.375051	0.415	0.315	0.27	0.124	0.188	0.076
Miao_Longli	China_YR_LBIA	Shenxian	Paiwan_Taiwan	AR33K	0.374877	0.414	0.316	0.27	0.121	0.185	0.076
Miao_Longli	China_YR_LBIA	Shenxian	Cebuano_Philippines	Laos_Hoabinhian.SG	0.0761563	0.26	0.568	0.173	0.242	0.381	0.151
Miao_Longli	China_YR_LBIA	Shenxian	Atayal_Taiwan	Tarim_EMBA1	0.106895	0.308	0.441	0.251	0.213	0.358	0.155
Miao_Longli	China_YR_LBIA	Shenxian	Atayal_Taiwan	Laos_Hoabinhian.SG	0.134996	0.344	0.396	0.26	0.187	0.31	0.134
Miao_Longli	China_YR_LBIA	Shenxian	Atayal_Taiwan	AR33K	0.136343	0.34	0.401	0.259	0.182	0.306	0.134
Miao_Longli	China_YR_LBIA	Longlin	Paiwan_Taiwan	Tarim_EMBA1	0.204134	0.502	0.084	0.414	0.058	0.038	0.031
Miao_Longli	China_YR_LBIA	Longlin	Paiwan_Taiwan	Laos_Hoabinhian.SG	0.253029	0.517	0.077	0.406	0.059	0.037	0.033
Miao_Longli	China_YR_LBIA	Longlin	Paiwan_Taiwan	AR33K	0.212934	0.514	0.077	0.409	0.06	0.038	0.033
Miao_Longli	China_YR_LBIA	Longlin	Atayal_Taiwan	Tarim_EMBA1	0.0357543	0.469	0.074	0.458	0.068	0.042	0.037
Miao_Longli	China_YR_LBIA	Longlin	Atayal_Taiwan	Laos_Hoabinhian.SG	0.0502603	0.486	0.068	0.446	0.07	0.041	0.04
Miao_Longli	China_YR_LBIA	Longlin	Atayal_Taiwan	AR33K	0.0368681	0.485	0.066	0.45	0.072	0.043	0.04
Miao_Longli	China_YR_LBIA	Layi	Paiwan_Taiwan	Tarim_EMBA1	0.559879	0.229	0.52	0.251	0.227	0.308	0.1
Miao_Longli	China_YR_LBIA	Layi	Paiwan_Taiwan	Laos_Hoabinhian.SG	0.512908	0.292	0.452	0.256	0.198	0.27	0.09
Miao_Longli	China_YR_LBIA	Layi	Paiwan_Taiwan	AR33K	0.14207	0.33	0.37	0.3	0.28	0.35	0.084
Miao_Longli	China_YR_LBIA	Laos_LN_BA.SG	Paiwan_Taiwan	Tarim_EMBA1	0.50289	0.504	0.14	0.356	0.048	0.05	0.031
Miao_Longli	China_YR_LBIA	Laos_LN_BA.SG	Paiwan_Taiwan	Laos_Hoabinhian.SG	0.4502	0.527	0.116	0.357	0.049	0.047	0.032
Miao_Longli	China_YR_LBIA	Laos_LN_BA.SG	Paiwan_Taiwan	AR33K	0.532267	0.513	0.134	0.353	0.05	0.05	0.032
Miao_Longli	China_YR_LBIA	Laos_LN_BA.SG	Atayal_Taiwan	Tarim_EMBA1	0.185239	0.463	0.143	0.394	0.051	0.053	0.035
Miao_Longli	China_YR_LBIA	Laos_LN_BA.SG	Atayal_Taiwan	Laos_Hoabinhian.SG	0.18405	0.485	0.12	0.394	0.053	0.048	0.035
Miao_Longli	China_YR_LBIA	Laos_LN_BA.SG	Atayal_Taiwan	AR33K	0.192541	0.474	0.136	0.391	0.054	0.053	0.036
Miao_Longli	China_YR_LBIA	Laos_BA.WGC	Paiwan_Taiwan	Tarim_EMBA1	0.435368	0.47	0.16	0.369	0.063	0.063	0.031
Miao_Longli	China_YR_LBIA	Laos_BA.WGC	Paiwan_Taiwan	Laos_Hoabinhian.SG	0.406202	0.493	0.139	0.369	0.064	0.062	0.032
Miao_Longli	China_YR_LBIA	Laos_BA.WGC	Paiwan_Taiwan	AR33K	0.458489	0.478	0.155	0.367	0.065	0.064	0.032
Miao_Longli	China_YR_LBIA	Laos_BA.WGC	Atayal_Taiwan	Tarim_EMBA1	0.155086	0.429	0.162	0.408	0.066	0.066	0.035
Miao_Longli	China_YR_LBIA	Laos_BA.WGC	Atayal_Taiwan	Laos_Hoabinhian.SG	0.159047	0.45	0.143	0.407	0.068	0.063	0.035
Miao_Longli	China_YR_LBIA	Laos_BA.WGC	Atayal_Taiwan	AR33K	0.158614	0.438	0.157	0.406	0.07	0.069	0.036
Miao_Longli	China_YR_LBIA	Lahu	Paiwan_Taiwan	Tarim_EMBA1	0.764893	0.334	0.37	0.295	0.084	0.108	0.037
Miao_Longli	China_YR_LBIA	Lahu	Paiwan_Taiwan	Laos_Hoabinhian.SG	0.777696	0.351	0.352	0.297	0.088	0.11	0.037
Miao_Longli	China_YR_LBIA	Lahu	Paiwan_Taiwan	AR33K	0.727514	0.346	0.356	0.299	0.088	0.11	0.037
Miao_Longli	China_YR_LBIA	Lahu	Atayal_Taiwan	Tarim_EMBA1	0.523198	0.284	0.394	0.322	0.081	0.107	0.041
Miao_Longli	China_YR_LBIA	Lahu	Atayal_Taiwan	Laos_Hoabinhian.SG	0.538693	0.297	0.379	0.324	0.087	0.11	0.04
Miao_Longli	China_YR_LBIA	Lahu	Atayal_Taiwan	AR33K	0.464577	0.292	0.381	0.327	0.087	0.11	0.04
Miao_Longli	China_YR_LBIA	Dushan	Paiwan_Taiwan	Tarim_EMBA1	0.103486	0.518	0.084	0.398	0.066	0.053	0.03
Miao_Longli	China_YR_LBIA	Dushan	Paiwan_Taiwan	Laos_Hoabinhian.SG	0.151286	0.53	0.082	0.388	0.067	0.053	0.032
Miao_Longli	China_YR_LBIA	Dushan	Paiwan_Taiwan	AR33K	0.11102	0.535	0.073	0.392	0.066	0.052	0.032
Miao_Longli	China_YR_LBIA	Dushan	Atayal_Taiwan	Tarim_EMBA1	0.0174001	0.491	0.069	0.44	0.075	0.058	0.035
Miao_Longli	China_YR_LBIA	Dushan	Atayal_Taiwan	Laos_Hoabinhian.SG	0.0282744	0.508	0.067	0.425	0.075	0.058	0.037
Miao_Longli	China_YR_LBIA	Baojianshan	Paiwan_Taiwan	Tarim_EMBA1	0.136507	0.528	0.065	0.407	0.052	0.033	0.031
Miao_Longli	China_YR_LBIA	Baojianshan	Paiwan_Taiwan	Laos_Hoabinhian.SG	0.208154	0.541	0.062	0.397	0.051	0.031	0.032
Miao_Longli	China_YR_LBIA	Baojianshan	Paiwan_Taiwan	AR33K	0.187037	0.535	0.065	0.4	0.052	0.033	0.032
Miao_Longli	China_YR_LBIA	Baojianshan	Atayal_Taiwan	Tarim_EMBA1	0.0277868	0.492	0.058	0.45	0.057	0.034	0.036
Miao_Longli	China_YR_LBIA	Baojianshan	Atayal_Taiwan	Laos_Hoabinhian.SG	0.0522717	0.505	0.058	0.438	0.056	0.032	0.037
Miao_Longli	China_YR_LBIA	Baojianshan	Atayal_Taiwan	AR33K	0.0390515	0.502	0.057	0.441	0.057	0.033	0.037
Miao_Longli	China_Upper_YR_LN	Vietnam_N	Paiwan_Taiwan	Tarim_EMBA1	0.547049	0.495	0.062	0.443	0.05	0.054	0.028
Miao_Longli	China_Upper_YR_LN	Vietnam_N	Paiwan_Taiwan	AR33K	0.59647	0.493	0.068	0.439	0.05	0.055	0.029
Miao_Longli	China_Upper_YR_LN	Thailand_IA	Paiwan_Taiwan	Tarim_EMBA1	0.623778	0.359	0.242	0.399	0.155	0.193	0.049
Miao_Longli	China_Upper_YR_LN	Thailand_IA	Paiwan_Taiwan	AR33K	0.638717	0.363	0.238	0.399	0.153	0.189	0.049
Miao_Longli	China_Upper_YR_LN	Thailand_IA.SG	Paiwan_Taiwan	Tarim_EMBA1	0.835633	0.433	0.125	0.442	0.065	0.067	0.026
Miao_Longli	China_Upper_YR_LN	Thailand_IA.SG	Paiwan_Taiwan	Laos_Hoabinhian.SG	0.473755	0.471	0.077	0.452	0.072	0.071	0.027
Miao_Longli	China_Upper_YR_LN	Thailand_IA.SG	Paiwan_Taiwan	AR33K	0.82939	0.444	0.116	0.441	0.062	0.064	0.026
Miao_Longli	China_Upper_YR_LN	Thailand_IA.SG	Atayal_Taiwan	Tarim_EMBA1	0.517055	0.399	0.116	0.484	0.071	0.072	0.028
Miao_Longli	China_Upper_YR_LN	Thailand_IA.SG	Atayal_Taiwan	Laos_Hoabinhian.SG	0.340589	0.431	0.078	0.491	0.073	0.07	0.028
Miao_Longli	China_Upper_YR_LN	Thailand_IA.SG	Atayal_Taiwan	AR33K	0.529732	0.406	0.112	0.482	0.066	0.066	0.028
Miao_Longli	China_Upper_YR_LN	Thailand_BA	Paiwan_Taiwan	Tarim_EMBA1	0.595499	0.447	0.107	0.446	0.084	0.086	0.027
Miao_Longli	China_Upper_YR_LN	Thailand_BA	Paiwan_Taiwan	Laos_Hoabinhian.SG	0.482223	0.455	0.098	0.448	0.088	0.092	0.028
Miao_Longli	China_Upper_YR_LN	Thailand_BA	Paiwan_Taiwan	AR33K	0.666717	0.44	0.118	0.441	0.081	0.086	0.028
Miao_Longli	China_Upper_YR_LN	Shenxian	Paiwan_Taiwan	Tarim_EMBA1	0.817121	0.415	0.222	0.362	0.079	0.131	0.063
Miao_Longli	China_Upper_YR_LN	Shenxian	Paiwan_Taiwan	Laos_Hoabinhian.SG	0.806231	0.409	0.234	0.357	0.078	0.131	0.064
Miao_Longli	China_Upper_YR_LN	Shenxian	Paiwan_Taiwan	AR33K	0.84839	0.419	0.221	0.36	0.077	0.129	0.062
Miao_Longli	China_Upper_YR_LN	Shenxian	Atayal_Taiwan	Tarim_EMBA1	0.398865	0.399	0.194	0.407	0.1	0.18	0.089
Miao_Longli	China_Upper_YR_LN	Shenxian	Atayal_Taiwan	Laos_Hoabinhian.SG	0.417587	0.396	0.204	0.4	0.098	0.18	0.091
Miao_Longli	China_Upper_YR_LN	Shenxian	Atayal_Taiwan	AR33K	0.429382	0.398	0.202	0.4	0.095	0.172	0.087
Miao_Longli	China_Upper_YR_LN	Longlin	Paiwan_Taiwan	Tarim_EMBA1	0.622626	0.481	0.055	0.464	0.052	0.039	0.027
Miao_Longli	China_Upper_YR_LN	Longlin	Paiwan_Taiwan	Laos_Hoabinhian.SG	0.478204	0.487	0.047	0.465	0.055	0.041	0.028
Miao_Longli	China_Upper_YR_LN	Longlin	Paiwan_Taiwan	AR33K	0.604291	0.486	0.051	0.463	0.053	0.039	0.027
Miao_Longli	China_Upper_YR_LN	Layi	Paiwan_Taiwan	Tarim_EMBA1	0.854134	0.351	0.294	0.355	0.129	0.191	0.073
Miao_Longli	China_Upper_YR_LN	Layi	Paiwan_Taiwan	Laos_Hoabinhian.SG	0.886107	0.369	0.275	0.357	0.1	0.152	0.064
Miao_Longli	China_Upper_YR_LN	Layi	Atayal_Taiwan	Laos_Hoabinhian.SG	0.533717	0.336	0.278	0.386	0.147	0.241	0.103
Miao_Longli	China_Upper_YR_LN	Laos_LN_BA.SG	Paiwan_Taiwan	Tarim_EMBA1	0.651095	0.489	0.078	0.433	0.047	0.055	0.03
Miao_Longli	China_Upper_YR_LN	Laos_LN_BA.SG	Paiwan_Taiwan	AR33K	0.642959	0.492	0.075	0.433	0.048	0.056	0.03
Miao_Longli	China_Upper_YR_LN	Laos_LN_BA.SG	Atayal_Taiwan	Tarim_EMBA1	0.400568	0.451	0.076	0.473	0.049	0.057	0.032
Miao_Longli	China_Upper_YR_LN	Laos_LN_BA.SG	Atayal_Taiwan	AR33K	0.371061	0.453	0.073	0.474	0.051	0.057	0.032
Miao_Longli	China_Upper_YR_LN	Laos_BA.WGC	Paiwan_Taiwan	Tarim_EMBA1	0.705995	0.465	0.096	0.438	0.059	0.064	0.028
Miao_Longli	China_Upper_YR_LN	Laos_BA.WGC	Paiwan_Taiwan	Laos_Hoabinhian.SG	0.493132	0.479	0.076	0.445	0.062	0.067	0.029
Miao_Longli	China_Upper_YR_LN	Laos_BA.WGC	Paiwan_Taiwan	AR33K	0.700405	0.467	0.095	0.438	0.06	0.065	0.029
Miao_Longli	China_Upper_YR_LN	Laos_BA.WGC	Atayal_Taiwan	Tarim_EMBA1	0.41998	0.431	0.091	0.478	0.063	0.068	0.03
Miao_Longli	China_Upper_YR_LN	Laos_BA.WGC	Atayal_Taiwan	Laos_Hoabinhian.SG	0.338056	0.443	0.074	0.484	0.064	0.067	0.03
Miao_Longli	China_Upper_YR_LN	Laos_BA.WGC	Atayal_Taiwan	AR33K	0.39129	0.432	0.089	0.479	0.065	0.07	0.031
Miao_Longli	China_Upper_YR_LN	Lahu	Paiwan_Taiwan	Tarim_EMBA1	0.703463	0.386	0.235	0.379	0.1	0.146	0.054
Miao_Longli	China_Upper_YR_LN	Lahu	Paiwan_Taiwan	Laos_Hoabinhian.SG	0.573823	0.391	0.223	0.386	0.108	0.155	0.055
Miao_Longli	China_Upper_YR_LN	Lahu	Paiwan_Taiwan	AR33K	0.672712	0.394	0.222	0.384	0.104	0.149	0.053
Miao_Longli	China_Upper_YR_LN	Lahu	Atayal_Taiwan	Tarim_EMBA1	0.561196	0.331	0.264	0.404	0.098	0.146	0.056
Miao_Longli	China_Upper_YR_LN	Lahu	Atayal_Taiwan	Laos_Hoabinhian.SG	0.500179	0.336	0.254	0.41	0.105	0.153	0.057
Miao_Longli	China_Upper_YR_LN	Lahu	Atayal_Taiwan	AR33K	0.502125	0.336	0.255	0.41	0.103	0.15	0.056
Miao_Longli	China_Shimao_LN	Vietnam_N	Paiwan_Taiwan	Tarim_EMBA1	0.723999	0.446	0.127	0.427	0.05	0.052	0.032
Miao_Longli	China_Shimao_LN	Vietnam_N	Paiwan_Taiwan	Laos_Hoabinhian.SG	0.38739	0.457	0.105	0.438	0.054	0.056	0.032
Miao_Longli	China_Shimao_LN	Vietnam_N	Paiwan_Taiwan	AR33K	0.727247	0.447	0.125	0.428	0.051	0.053	0.032
Miao_Longli	China_Shimao_LN	Vietnam_N	Atayal_Taiwan	Tarim_EMBA1	0.317675	0.421	0.112	0.467	0.055	0.056	0.034
Miao_Longli	China_Shimao_LN	Vietnam_N	Atayal_Taiwan	Laos_Hoabinhian.SG	0.175131	0.432	0.09	0.478	0.058	0.06	0.035
Miao_Longli	China_Shimao_LN	Vietnam_N	Atayal_Taiwan	AR33K	0.314904	0.422	0.109	0.469	0.056	0.057	0.035
Miao_Longli	China_Shimao_LN	Vietnam_BA_DongSonCulture.SG	Paiwan_Taiwan	Tarim_EMBA1	0.460868	0.452	0.125	0.423	0.059	0.067	0.034
Miao_Longli	China_Shimao_LN	Vietnam_BA_DongSonCulture.SG	Paiwan_Taiwan	AR33K	0.465103	0.443	0.141	0.415	0.064	0.079	0.037
Miao_Longli	China_Shimao_LN	Vietnam_BA_DongSonCulture.SG	Atayal_Taiwan	Tarim_EMBA1	0.204215	0.425	0.112	0.462	0.065	0.075	0.037
Miao_Longli	China_Shimao_LN	Vietnam_BA_DongSonCulture.SG	Atayal_Taiwan	AR33K	0.218188	0.414	0.132	0.454	0.071	0.089	0.042
Miao_Longli	China_Shimao_LN	Thailand_IA	Paiwan_Taiwan	Tarim_EMBA1	0.898972	0.286	0.345	0.37	0.087	0.111	0.046
Miao_Longli	China_Shimao_LN	Thailand_IA	Paiwan_Taiwan	Laos_Hoabinhian.SG	0.438383	0.302	0.305	0.393	0.131	0.163	0.05
Miao_Longli	China_Shimao_LN	Thailand_IA	Paiwan_Taiwan	AR33K	0.916852	0.287	0.341	0.373	0.085	0.108	0.046
Miao_Longli	China_Shimao_LN	Thailand_IA	Atayal_Taiwan	Tarim_EMBA1	0.534741	0.266	0.329	0.406	0.094	0.122	0.052
Miao_Longli	China_Shimao_LN	Thailand_IA	Atayal_Taiwan	Laos_Hoabinhian.SG	0.239824	0.282	0.287	0.431	0.137	0.171	0.053
Miao_Longli	China_Shimao_LN	Thailand_IA	Atayal_Taiwan	AR33K	0.547202	0.267	0.325	0.408	0.093	0.121	0.052
Miao_Longli	China_Shimao_LN	Thailand_IA.SG	Paiwan_Taiwan	Tarim_EMBA1	0.876329	0.398	0.168	0.434	0.06	0.061	0.029
Miao_Longli	China_Shimao_LN	Thailand_IA.SG	Paiwan_Taiwan	Laos_Hoabinhian.SG	0.416309	0.424	0.128	0.448	0.068	0.069	0.03
Miao_Longli	China_Shimao_LN	Thailand_IA.SG	Paiwan_Taiwan	AR33K	0.795599	0.41	0.156	0.435	0.06	0.062	0.03
Miao_Longli	China_Shimao_LN	Thailand_IA.SG	Atayal_Taiwan	Tarim_EMBA1	0.561258	0.364	0.161	0.475	0.063	0.063	0.031
Miao_Longli	China_Shimao_LN	Thailand_IA.SG	Atayal_Taiwan	Laos_Hoabinhian.SG	0.270607	0.385	0.127	0.488	0.069	0.067	0.032
Miao_Longli	China_Shimao_LN	Thailand_IA.SG	Atayal_Taiwan	AR33K	0.516711	0.374	0.151	0.475	0.062	0.062	0.032
Miao_Longli	China_Shimao_LN	Thailand_BA	Paiwan_Taiwan	Tarim_EMBA1	0.706724	0.391	0.172	0.436	0.072	0.076	0.032
Miao_Longli	China_Shimao_LN	Thailand_BA	Paiwan_Taiwan	Laos_Hoabinhian.SG	0.44365	0.401	0.155	0.444	0.078	0.082	0.033
Miao_Longli	China_Shimao_LN	Thailand_BA	Paiwan_Taiwan	AR33K	0.706608	0.391	0.173	0.436	0.074	0.079	0.033
Miao_Longli	China_Shimao_LN	Thailand_BA	Atayal_Taiwan	Tarim_EMBA1	0.250775	0.381	0.141	0.478	0.086	0.087	0.034
Miao_Longli	China_Shimao_LN	Thailand_BA	Atayal_Taiwan	Laos_Hoabinhian.SG	0.166407	0.388	0.127	0.485	0.093	0.096	0.035
Miao_Longli	China_Shimao_LN	Thailand_BA	Atayal_Taiwan	AR33K	0.248797	0.382	0.139	0.479	0.088	0.091	0.035
Miao_Longli	China_Shimao_LN	Shenxian	Paiwan_Taiwan	Tarim_EMBA1	0.6858	0.38	0.292	0.328	0.094	0.158	0.075
Miao_Longli	China_Shimao_LN	Shenxian	Paiwan_Taiwan	Laos_Hoabinhian.SG	0.652323	0.371	0.301	0.329	0.093	0.159	0.078
Miao_Longli	China_Shimao_LN	Shenxian	Paiwan_Taiwan	AR33K	0.677097	0.387	0.279	0.334	0.091	0.154	0.075
Miao_Longli	China_Shimao_LN	Shenxian	Cebuano_Philippines	Tarim_EMBA1	0.0811214	0.208	0.608	0.184	0.172	0.292	0.133
Miao_Longli	China_Shimao_LN	Shenxian	Cebuano_Philippines	Laos_Hoabinhian.SG	0.0828596	0.207	0.613	0.18	0.166	0.287	0.135
Miao_Longli	China_Shimao_LN	Shenxian	Atayal_Taiwan	Tarim_EMBA1	0.306894	0.35	0.301	0.349	0.126	0.232	0.116
Miao_Longli	China_Shimao_LN	Shenxian	Atayal_Taiwan	Laos_Hoabinhian.SG	0.29037	0.34	0.314	0.346	0.126	0.239	0.123
Miao_Longli	China_Shimao_LN	Shenxian	Atayal_Taiwan	AR33K	0.304746	0.356	0.291	0.353	0.125	0.234	0.119
Miao_Longli	China_Shimao_LN	Longlin	Paiwan_Taiwan	Tarim_EMBA1	0.808284	0.434	0.097	0.469	0.052	0.037	0.03
Miao_Longli	China_Shimao_LN	Longlin	Paiwan_Taiwan	Laos_Hoabinhian.SG	0.655877	0.43	0.094	0.476	0.052	0.037	0.03
Miao_Longli	China_Shimao_LN	Longlin	Paiwan_Taiwan	AR33K	0.881664	0.431	0.096	0.473	0.05	0.035	0.03
Miao_Longli	China_Shimao_LN	Longlin	Atayal_Taiwan	Tarim_EMBA1	0.344531	0.412	0.081	0.507	0.057	0.038	0.033
Miao_Longli	China_Shimao_LN	Longlin	Atayal_Taiwan	Laos_Hoabinhian.SG	0.284364	0.408	0.078	0.514	0.058	0.039	0.034
Miao_Longli	China_Shimao_LN	Longlin	Atayal_Taiwan	AR33K	0.379254	0.41	0.079	0.511	0.057	0.037	0.034
Miao_Longli	China_Shimao_LN	Layi	Paiwan_Taiwan	Tarim_EMBA1	0.859825	0.306	0.376	0.318	0.127	0.19	0.077
Miao_Longli	China_Shimao_LN	Layi	Paiwan_Taiwan	Laos_Hoabinhian.SG	0.857708	0.321	0.353	0.327	0.107	0.164	0.073
Miao_Longli	China_Shimao_LN	Layi	Paiwan_Taiwan	AR33K	0.589604	0.384	0.246	0.37	0.105	0.148	0.058
Miao_Longli	China_Shimao_LN	Layi	Atayal_Taiwan	Tarim_EMBA1	0.5603	0.249	0.423	0.328	0.176	0.284	0.121
Miao_Longli	China_Shimao_LN	Layi	Atayal_Taiwan	Laos_Hoabinhian.SG	0.535097	0.273	0.388	0.339	0.14	0.236	0.11
Miao_Longli	China_Shimao_LN	Layi	Atayal_Taiwan	AR33K	0.253131	0.355	0.239	0.406	0.136	0.2	0.078
Miao_Longli	China_Shimao_LN	Laos_LN_BA.SG	Paiwan_Taiwan	Tarim_EMBA1	0.880395	0.453	0.135	0.413	0.046	0.051	0.033
Miao_Longli	China_Shimao_LN	Laos_LN_BA.SG	Paiwan_Taiwan	Laos_Hoabinhian.SG	0.515322	0.459	0.11	0.43	0.048	0.051	0.033
Miao_Longli	China_Shimao_LN	Laos_LN_BA.SG	Paiwan_Taiwan	AR33K	0.956267	0.445	0.139	0.415	0.046	0.05	0.033
Miao_Longli	China_Shimao_LN	Laos_LN_BA.SG	Atayal_Taiwan	Tarim_EMBA1	0.610322	0.418	0.132	0.45	0.047	0.052	0.036
Miao_Longli	China_Shimao_LN	Laos_LN_BA.SG	Atayal_Taiwan	Laos_Hoabinhian.SG	0.342582	0.423	0.11	0.467	0.049	0.052	0.035
Miao_Longli	China_Shimao_LN	Laos_LN_BA.SG	Atayal_Taiwan	AR33K	0.684379	0.412	0.135	0.453	0.048	0.051	0.035
Miao_Longli	China_Shimao_LN	Laos_BA.WGC	Paiwan_Taiwan	Tarim_EMBA1	0.794209	0.426	0.15	0.424	0.056	0.061	0.033
Miao_Longli	China_Shimao_LN	Laos_BA.WGC	Paiwan_Taiwan	Laos_Hoabinhian.SG	0.591925	0.424	0.14	0.436	0.059	0.062	0.033
Miao_Longli	China_Shimao_LN	Laos_BA.WGC	Paiwan_Taiwan	AR33K	0.90674	0.417	0.157	0.426	0.055	0.059	0.032
Miao_Longli	China_Shimao_LN	Laos_BA.WGC	Atayal_Taiwan	Tarim_EMBA1	0.495258	0.39	0.147	0.462	0.059	0.063	0.035
Miao_Longli	China_Shimao_LN	Laos_BA.WGC	Atayal_Taiwan	Laos_Hoabinhian.SG	0.3678	0.39	0.137	0.473	0.061	0.063	0.035
Miao_Longli	China_Shimao_LN	Laos_BA.WGC	Atayal_Taiwan	AR33K	0.590267	0.383	0.152	0.465	0.058	0.061	0.035
Miao_Longli	China_Shimao_LN	Lahu	Taiwan_Hanben_IA	Tarim_EMBA1	0.0187899	0.29	0.338	0.372	0.133	0.196	0.072
Miao_Longli	China_Shimao_LN	Lahu	Taiwan_Hanben_IA	AR33K	0.0148865	0.303	0.316	0.381	0.133	0.193	0.069
Miao_Longli	China_Shimao_LN	Lahu	Paiwan_Taiwan	Tarim_EMBA1	0.943476	0.315	0.343	0.342	0.076	0.109	0.044
Miao_Longli	China_Shimao_LN	Lahu	Paiwan_Taiwan	Laos_Hoabinhian.SG	0.88967	0.307	0.345	0.348	0.077	0.11	0.044
Miao_Longli	China_Shimao_LN	Lahu	Paiwan_Taiwan	AR33K	0.985545	0.311	0.343	0.346	0.074	0.104	0.042
Miao_Longli	China_Shimao_LN	Lahu	Atayal_Taiwan	Tarim_EMBA1	0.82359	0.278	0.352	0.371	0.075	0.11	0.047
Miao_Longli	China_Shimao_LN	Lahu	Atayal_Taiwan	Laos_Hoabinhian.SG	0.783554	0.27	0.354	0.376	0.076	0.11	0.047
Miao_Longli	China_Shimao_LN	Lahu	Atayal_Taiwan	AR33K	0.874175	0.276	0.348	0.376	0.074	0.106	0.045
Miao_Longli	China_Shimao_LN	Dushan	Paiwan_Taiwan	Tarim_EMBA1	0.602641	0.444	0.105	0.451	0.054	0.047	0.03
Miao_Longli	China_Shimao_LN	Dushan	Paiwan_Taiwan	Laos_Hoabinhian.SG	0.576385	0.436	0.108	0.456	0.052	0.046	0.03
Miao_Longli	China_Shimao_LN	Dushan	Paiwan_Taiwan	AR33K	0.637428	0.446	0.099	0.455	0.053	0.044	0.03
Miao_Longli	China_Shimao_LN	Dushan	Atayal_Taiwan	Tarim_EMBA1	0.221652	0.427	0.084	0.49	0.06	0.051	0.033
Miao_Longli	China_Shimao_LN	Dushan	Atayal_Taiwan	Laos_Hoabinhian.SG	0.21009	0.419	0.086	0.495	0.058	0.05	0.033
Miao_Longli	China_Shimao_LN	Dushan	Atayal_Taiwan	AR33K	0.225113	0.43	0.076	0.494	0.058	0.047	0.033
Miao_Longli	China_Shimao_LN	Baojianshan	Paiwan_Taiwan	Tarim_EMBA1	0.676589	0.459	0.078	0.463	0.046	0.032	0.03
Miao_Longli	China_Shimao_LN	Baojianshan	Paiwan_Taiwan	Laos_Hoabinhian.SG	0.405698	0.466	0.066	0.468	0.047	0.033	0.03
Miao_Longli	China_Shimao_LN	Baojianshan	Paiwan_Taiwan	AR33K	0.698629	0.459	0.077	0.464	0.046	0.032	0.03
Miao_Longli	China_Shimao_LN	Baojianshan	Atayal_Taiwan	Tarim_EMBA1	0.318745	0.431	0.068	0.502	0.049	0.033	0.033
Miao_Longli	China_Shimao_LN	Baojianshan	Atayal_Taiwan	Laos_Hoabinhian.SG	0.204109	0.435	0.058	0.507	0.05	0.033	0.033
Miao_Longli	China_Shimao_LN	Baojianshan	Atayal_Taiwan	AR33K	0.323489	0.431	0.066	0.504	0.05	0.032	0.033
Miao_Longli	China_Shimao_LN	BaBanQinCen	Paiwan_Taiwan	Tarim_EMBA1	0.241551	0.482	0.133	0.385	0.071	0.128	0.071
Miao_Longli	China_Shimao_LN	BaBanQinCen	Paiwan_Taiwan	AR33K	0.262432	0.488	0.115	0.397	0.061	0.101	0.057
Miao_Longli	China_NEastAsia_Coastal_EN	Lahu	Paiwan_Taiwan	Tarim_EMBA1	0.0451897	0.182	0.519	0.298	0.082	0.125	0.051
Miao_Longli	China_NEastAsia_Coastal_EN	Lahu	Paiwan_Taiwan	Laos_Hoabinhian.SG	0.0732994	0.195	0.492	0.313	0.083	0.125	0.05
Miao_Longli	China_NEastAsia_Coastal_EN	Lahu	Paiwan_Taiwan	AR33K	0.085862	0.2	0.486	0.314	0.08	0.12	0.048
Miao_Longli	China_NEastAsia_Coastal_EN	Lahu	Atayal_Taiwan	Tarim_EMBA1	0.0280239	0.122	0.568	0.31	0.073	0.112	0.05
Miao_Longli	China_NEastAsia_Coastal_EN	Lahu	Atayal_Taiwan	Laos_Hoabinhian.SG	0.0427265	0.132	0.543	0.325	0.073	0.114	0.051
Miao_Longli	China_NEastAsia_Coastal_EN	Lahu	Atayal_Taiwan	AR33K	0.0419341	0.136	0.537	0.328	0.073	0.112	0.049
Miao_Longli	China_AR_EN	Yiyang	Paiwan_Taiwan	Tarim_EMBA1	0.575153	0.365	0.296	0.338	0.052	0.136	0.1
Miao_Longli	China_AR_EN	Yiyang	Paiwan_Taiwan	Laos_Hoabinhian.SG	0.711321	0.386	0.264	0.35	0.055	0.132	0.093
Miao_Longli	China_AR_EN	Yiyang	Paiwan_Taiwan	AR33K	0.717865	0.385	0.262	0.352	0.054	0.13	0.093
Miao_Longli	China_AR_EN	Yiyang	Cebuano_Philippines	Tarim_EMBA1	0.176256	0.32	0.48	0.2	0.065	0.188	0.14
Miao_Longli	China_AR_EN	Yiyang	Cebuano_Philippines	Laos_Hoabinhian.SG	0.197669	0.335	0.453	0.211	0.071	0.195	0.141
Miao_Longli	China_AR_EN	Yiyang	Cebuano_Philippines	AR33K	0.186346	0.335	0.466	0.199	0.072	0.194	0.139
Miao_Longli	China_AR_EN	Yiyang	Atayal_Taiwan	Tarim_EMBA1	0.232859	0.337	0.322	0.34	0.06	0.227	0.182
Miao_Longli	China_AR_EN	Yiyang	Atayal_Taiwan	Laos_Hoabinhian.SG	0.31982	0.362	0.269	0.369	0.063	0.203	0.155
Miao_Longli	China_AR_EN	Yiyang	Atayal_Taiwan	AR33K	0.325842	0.361	0.264	0.375	0.061	0.201	0.155
Miao_Longli	China_AR_EN	Vietnam_N	Paiwan_Taiwan	Tarim_EMBA1	0.436828	0.366	0.142	0.491	0.046	0.055	0.033
Miao_Longli	China_AR_EN	Vietnam_N	Paiwan_Taiwan	Laos_Hoabinhian.SG	0.910698	0.376	0.148	0.475	0.046	0.052	0.034
Miao_Longli	China_AR_EN	Vietnam_N	Paiwan_Taiwan	AR33K	0.9018	0.372	0.153	0.475	0.045	0.054	0.034
Miao_Longli	China_AR_EN	Vietnam_N	Atayal_Taiwan	Tarim_EMBA1	0.16791	0.336	0.126	0.537	0.048	0.058	0.035
Miao_Longli	China_AR_EN	Vietnam_N	Atayal_Taiwan	Laos_Hoabinhian.SG	0.539007	0.347	0.135	0.518	0.047	0.054	0.035
Miao_Longli	China_AR_EN	Vietnam_N	Atayal_Taiwan	AR33K	0.499047	0.344	0.136	0.52	0.047	0.056	0.036
Miao_Longli	China_AR_EN	Vietnam_BA_DongSonCulture.SG	Paiwan_Taiwan	Tarim_EMBA1	0.186651	0.379	0.127	0.494	0.06	0.078	0.037
Miao_Longli	China_AR_EN	Vietnam_BA_DongSonCulture.SG	Paiwan_Taiwan	Laos_Hoabinhian.SG	0.888112	0.367	0.174	0.459	0.048	0.063	0.038
Miao_Longli	China_AR_EN	Vietnam_BA_DongSonCulture.SG	Paiwan_Taiwan	AR33K	0.973748	0.353	0.2	0.447	0.047	0.065	0.039
Miao_Longli	China_AR_EN	Vietnam_BA_DongSonCulture.SG	Atayal_Taiwan	Tarim_EMBA1	0.066513	0.355	0.102	0.543	0.064	0.086	0.042
Miao_Longli	China_AR_EN	Vietnam_BA_DongSonCulture.SG	Atayal_Taiwan	Laos_Hoabinhian.SG	0.541563	0.341	0.159	0.5	0.047	0.064	0.04
Miao_Longli	China_AR_EN	Vietnam_BA_DongSonCulture.SG	Atayal_Taiwan	AR33K	0.601623	0.33	0.18	0.49	0.047	0.069	0.042
Miao_Longli	China_AR_EN	Vietnam_BA	Paiwan_Taiwan	Tarim_EMBA1	0.618057	0.323	0.252	0.425	0.061	0.101	0.054
Miao_Longli	China_AR_EN	Vietnam_BA	Paiwan_Taiwan	Laos_Hoabinhian.SG	0.63341	0.354	0.207	0.439	0.069	0.103	0.05
Miao_Longli	China_AR_EN	Vietnam_BA	Paiwan_Taiwan	AR33K	0.671505	0.346	0.224	0.43	0.07	0.109	0.054
Miao_Longli	China_AR_EN	Vietnam_BA	Atayal_Taiwan	Tarim_EMBA1	0.171205	0.304	0.229	0.467	0.072	0.135	0.075
Miao_Longli	China_AR_EN	Vietnam_BA	Atayal_Taiwan	Laos_Hoabinhian.SG	0.217047	0.342	0.171	0.487	0.083	0.134	0.066
Miao_Longli	China_AR_EN	Vietnam_BA	Atayal_Taiwan	AR33K	0.219813	0.337	0.183	0.481	0.088	0.154	0.078
Miao_Longli	China_AR_EN	Thailand_IA	Paiwan_Taiwan	Tarim_EMBA1	0.804317	0.215	0.38	0.406	0.07	0.102	0.049
Miao_Longli	China_AR_EN	Thailand_IA	Paiwan_Taiwan	Laos_Hoabinhian.SG	0.794288	0.257	0.321	0.421	0.078	0.106	0.046
Miao_Longli	China_AR_EN	Thailand_IA	Paiwan_Taiwan	AR33K	0.894598	0.237	0.356	0.407	0.074	0.105	0.048
Miao_Longli	China_AR_EN	Thailand_IA	Atayal_Taiwan	Tarim_EMBA1	0.39067	0.195	0.361	0.443	0.079	0.12	0.058
Miao_Longli	China_AR_EN	Thailand_IA	Atayal_Taiwan	Laos_Hoabinhian.SG	0.461978	0.24	0.298	0.462	0.082	0.114	0.05
Miao_Longli	China_AR_EN	Thailand_IA	Atayal_Taiwan	AR33K	0.513706	0.223	0.329	0.448	0.083	0.122	0.056
Miao_Longli	China_AR_EN	Thailand_IA.SG	Paiwan_Taiwan	Tarim_EMBA1	0.721828	0.311	0.204	0.485	0.053	0.064	0.03
Miao_Longli	China_AR_EN	Thailand_IA.SG	Paiwan_Taiwan	Laos_Hoabinhian.SG	0.77074	0.348	0.165	0.488	0.056	0.062	0.031
Miao_Longli	China_AR_EN	Thailand_IA.SG	Paiwan_Taiwan	AR33K	0.809014	0.347	0.174	0.48	0.055	0.064	0.032
Miao_Longli	China_AR_EN	Thailand_IA.SG	Atayal_Taiwan	Tarim_EMBA1	0.410594	0.28	0.192	0.528	0.054	0.066	0.033
Miao_Longli	China_AR_EN	Thailand_IA.SG	Atayal_Taiwan	Laos_Hoabinhian.SG	0.555198	0.313	0.159	0.528	0.054	0.059	0.031
Miao_Longli	China_AR_EN	Thailand_IA.SG	Atayal_Taiwan	AR33K	0.56319	0.314	0.165	0.522	0.054	0.063	0.033
Miao_Longli	China_AR_EN	Thailand_BA	Paiwan_Taiwan	Tarim_EMBA1	0.383121	0.312	0.193	0.496	0.072	0.086	0.035
Miao_Longli	China_AR_EN	Thailand_BA	Paiwan_Taiwan	Laos_Hoabinhian.SG	0.890538	0.322	0.203	0.475	0.06	0.072	0.036
Miao_Longli	China_AR_EN	Thailand_BA	Paiwan_Taiwan	AR33K	0.875594	0.317	0.207	0.475	0.061	0.076	0.037
Miao_Longli	China_AR_EN	Thailand_BA	Atayal_Taiwan	Tarim_EMBA1	0.112367	0.297	0.159	0.543	0.083	0.099	0.037
Miao_Longli	China_AR_EN	Thailand_BA	Atayal_Taiwan	Laos_Hoabinhian.SG	0.457278	0.301	0.182	0.517	0.065	0.079	0.039
Miao_Longli	China_AR_EN	Thailand_BA	Atayal_Taiwan	AR33K	0.412971	0.301	0.179	0.52	0.066	0.083	0.04
Miao_Longli	China_AR_EN	Shenxian	Paiwan_Taiwan	Tarim_EMBA1	0.292176	0.286	0.356	0.358	0.125	0.253	0.133
Miao_Longli	China_AR_EN	Shenxian	Paiwan_Taiwan	Laos_Hoabinhian.SG	0.46035	0.323	0.307	0.37	0.117	0.222	0.114
Miao_Longli	China_AR_EN	Shenxian	Paiwan_Taiwan	AR33K	0.469655	0.325	0.303	0.372	0.112	0.218	0.114
Miao_Longli	China_AR_EN	Longlin	Paiwan_Taiwan	Tarim_EMBA1	0.656496	0.35	0.115	0.535	0.045	0.038	0.027
Miao_Longli	China_AR_EN	Longlin	Paiwan_Taiwan	Laos_Hoabinhian.SG	0.854394	0.366	0.108	0.526	0.048	0.038	0.028
Miao_Longli	China_AR_EN	Longlin	Paiwan_Taiwan	AR33K	0.80158	0.365	0.106	0.529	0.048	0.039	0.028
Miao_Longli	China_AR_EN	Longlin	Atayal_Taiwan	Tarim_EMBA1	0.25288	0.322	0.099	0.579	0.047	0.039	0.028
Miao_Longli	China_AR_EN	Longlin	Atayal_Taiwan	Laos_Hoabinhian.SG	0.433606	0.342	0.092	0.566	0.051	0.039	0.03
Miao_Longli	China_AR_EN	Longlin	Atayal_Taiwan	AR33K	0.391443	0.341	0.089	0.57	0.051	0.04	0.03
Miao_Longli	China_AR_EN	Layi	Paiwan_Taiwan	Tarim_EMBA1	0.734389	0.213	0.453	0.334	0.115	0.204	0.1
Miao_Longli	China_AR_EN	Layi	Paiwan_Taiwan	Laos_Hoabinhian.SG	0.766312	0.263	0.389	0.348	0.106	0.182	0.089
Miao_Longli	China_AR_EN	Layi	Paiwan_Taiwan	AR33K	0.371594	0.315	0.268	0.416	0.133	0.212	0.088
Miao_Longli	China_AR_EN	Layi	Atayal_Taiwan	Laos_Hoabinhian.SG	0.474447	0.223	0.417	0.36	0.133	0.254	0.133
Miao_Longli	China_AR_EN	Layi	Atayal_Taiwan	AR33K	0.18208	0.29	0.255	0.455	0.143	0.243	0.108
Miao_Longli	China_AR_EN	Laos_LN_BA.SG	Taiwan_Hanben_IA	Tarim_EMBA1	0.0283212	0.368	0.096	0.535	0.046	0.068	0.045
Miao_Longli	China_AR_EN	Laos_LN_BA.SG	Taiwan_Hanben_IA	AR33K	0.15838	0.392	0.076	0.532	0.047	0.066	0.044
Miao_Longli	China_AR_EN	Laos_LN_BA.SG	Paiwan_Taiwan	Tarim_EMBA1	0.753598	0.365	0.167	0.468	0.042	0.055	0.036
Miao_Longli	China_AR_EN	Laos_LN_BA.SG	Paiwan_Taiwan	Laos_Hoabinhian.SG	0.864152	0.387	0.145	0.468	0.044	0.053	0.036
Miao_Longli	China_AR_EN	Laos_LN_BA.SG	Paiwan_Taiwan	AR33K	0.89339	0.379	0.157	0.465	0.044	0.056	0.036
Miao_Longli	China_AR_EN	Laos_LN_BA.SG	Atayal_Taiwan	Tarim_EMBA1	0.497166	0.329	0.164	0.507	0.041	0.055	0.038
Miao_Longli	China_AR_EN	Laos_LN_BA.SG	Atayal_Taiwan	Laos_Hoabinhian.SG	0.684744	0.35	0.144	0.506	0.043	0.052	0.037
Miao_Longli	China_AR_EN	Laos_LN_BA.SG	Atayal_Taiwan	AR33K	0.690841	0.345	0.152	0.503	0.042	0.055	0.038
Miao_Longli	China_AR_EN	Laos_BA.WGC	Paiwan_Taiwan	Tarim_EMBA1	0.863084	0.334	0.191	0.475	0.046	0.059	0.034
Miao_Longli	China_AR_EN	Laos_BA.WGC	Paiwan_Taiwan	Laos_Hoabinhian.SG	0.939781	0.355	0.172	0.474	0.05	0.058	0.034
Miao_Longli	China_AR_EN	Laos_BA.WGC	Paiwan_Taiwan	AR33K	0.949797	0.35	0.179	0.472	0.05	0.06	0.034
Miao_Longli	China_AR_EN	Laos_BA.WGC	Atayal_Taiwan	Tarim_EMBA1	0.574702	0.301	0.183	0.516	0.045	0.059	0.036
Miao_Longli	China_AR_EN	Laos_BA.WGC	Atayal_Taiwan	Laos_Hoabinhian.SG	0.740398	0.322	0.164	0.514	0.048	0.056	0.035
Miao_Longli	China_AR_EN	Laos_BA.WGC	Atayal_Taiwan	AR33K	0.732664	0.318	0.168	0.513	0.048	0.059	0.036
Miao_Longli	China_AR_EN	Lahu	Taiwan_Hanben_IA	Tarim_EMBA1	0.0626166	0.245	0.323	0.433	0.091	0.165	0.081
Miao_Longli	China_AR_EN	Lahu	Taiwan_Hanben_IA	Laos_Hoabinhian.SG	0.136816	0.333	0.188	0.479	0.108	0.182	0.083
Miao_Longli	China_AR_EN	Lahu	Taiwan_Hanben_IA	AR33K	0.176682	0.313	0.215	0.472	0.098	0.167	0.078
Miao_Longli	China_AR_EN	Lahu	Paiwan_Taiwan	Tarim_EMBA1	0.893829	0.237	0.397	0.367	0.061	0.103	0.051
Miao_Longli	China_AR_EN	Lahu	Paiwan_Taiwan	Laos_Hoabinhian.SG	0.944398	0.255	0.373	0.372	0.069	0.11	0.051
Miao_Longli	China_AR_EN	Lahu	Paiwan_Taiwan	AR33K	0.916981	0.256	0.369	0.376	0.069	0.111	0.051
Miao_Longli	China_AR_EN	Lahu	Atayal_Taiwan	Tarim_EMBA1	0.805405	0.205	0.399	0.396	0.056	0.101	0.053
Miao_Longli	China_AR_EN	Lahu	Atayal_Taiwan	Laos_Hoabinhian.SG	0.882436	0.223	0.376	0.401	0.063	0.106	0.053
Miao_Longli	China_AR_EN	Lahu	Atayal_Taiwan	AR33K	0.839096	0.224	0.369	0.407	0.063	0.107	0.053
Miao_Longli	China_AR_EN	Dushan	Paiwan_Taiwan	Tarim_EMBA1	0.700621	0.348	0.137	0.515	0.045	0.045	0.029
Miao_Longli	China_AR_EN	Dushan	Paiwan_Taiwan	Laos_Hoabinhian.SG	0.939258	0.365	0.133	0.502	0.048	0.046	0.031
Miao_Longli	China_AR_EN	Dushan	Paiwan_Taiwan	AR33K	0.848935	0.367	0.123	0.51	0.048	0.045	0.03
Miao_Longli	China_AR_EN	Dushan	Atayal_Taiwan	Tarim_EMBA1	0.241612	0.325	0.115	0.56	0.047	0.046	0.031
Miao_Longli	China_AR_EN	Dushan	Atayal_Taiwan	Laos_Hoabinhian.SG	0.450637	0.345	0.111	0.544	0.05	0.047	0.032
Miao_Longli	China_AR_EN	Dushan	Atayal_Taiwan	AR33K	0.374942	0.347	0.099	0.554	0.049	0.045	0.031
Miao_Longli	China_AR_EN	Baojianshan	Paiwan_Taiwan	Tarim_EMBA1	0.676305	0.365	0.102	0.533	0.042	0.035	0.028
Miao_Longli	China_AR_EN	Baojianshan	Paiwan_Taiwan	Laos_Hoabinhian.SG	0.986955	0.379	0.1	0.52	0.043	0.033	0.029
Miao_Longli	China_AR_EN	Baojianshan	Paiwan_Taiwan	AR33K	0.976029	0.375	0.102	0.523	0.043	0.034	0.028
Miao_Longli	China_AR_EN	Baojianshan	Atayal_Taiwan	Tarim_EMBA1	0.303133	0.334	0.09	0.577	0.042	0.034	0.029
Miao_Longli	China_AR_EN	Baojianshan	Atayal_Taiwan	Laos_Hoabinhian.SG	0.699075	0.349	0.09	0.561	0.043	0.032	0.03
Miao_Longli	China_AR_EN	Baojianshan	Atayal_Taiwan	AR33K	0.637093	0.346	0.089	0.565	0.043	0.033	0.03
Miao_Longli	China_AR_EN	BaBanQinCen	Paiwan_Taiwan	Tarim_EMBA1	0.505272	0.355	0.251	0.394	0.051	0.101	0.064
Miao_Longli	China_AR_EN	BaBanQinCen	Paiwan_Taiwan	Laos_Hoabinhian.SG	0.774815	0.374	0.236	0.39	0.052	0.096	0.06
Miao_Longli	China_AR_EN	BaBanQinCen	Paiwan_Taiwan	AR33K	0.551874	0.388	0.19	0.422	0.051	0.091	0.056
Miao_Longli	China_AR_EN	BaBanQinCen	Atayal_Taiwan	Tarim_EMBA1	0.147588	0.34	0.215	0.444	0.053	0.122	0.082
Miao_Longli	China_AR_EN	BaBanQinCen	Atayal_Taiwan	Laos_Hoabinhian.SG	0.310744	0.361	0.201	0.438	0.053	0.112	0.075
Miao_Longli	China_AR_EN	BaBanQinCen	Atayal_Taiwan	AR33K	0.207577	0.374	0.148	0.478	0.052	0.102	0.067
Miao_Longli	ARpost9K	Vietnam_N	Paiwan_Taiwan	Tarim_EMBA1	0.0206825	0.279	0.206	0.515	0.037	0.055	0.034
Miao_Longli	ARpost9K	Thailand_IA	Paiwan_Taiwan	Tarim_EMBA1	0.541513	0.136	0.469	0.395	0.052	0.095	0.057
Miao_Longli	ARpost9K	Thailand_IA	Paiwan_Taiwan	Laos_Hoabinhian.SG	0.237699	0.137	0.452	0.41	0.059	0.105	0.06
Miao_Longli	ARpost9K	Thailand_IA	Paiwan_Taiwan	AR33K	0.506894	0.125	0.481	0.394	0.05	0.095	0.059
Miao_Longli	ARpost9K	Thailand_IA	Atayal_Taiwan	Tarim_EMBA1	0.157869	0.098	0.494	0.408	0.059	0.118	0.075
Miao_Longli	ARpost9K	Thailand_IA	Atayal_Taiwan	Laos_Hoabinhian.SG	0.0716286	0.1	0.472	0.428	0.064	0.123	0.074
Miao_Longli	ARpost9K	Thailand_IA	Atayal_Taiwan	AR33K	0.147485	0.087	0.508	0.405	0.055	0.117	0.078
Miao_Longli	ARpost9K	Thailand_IA.SG	Paiwan_Taiwan	Tarim_EMBA1	0.204327	0.232	0.262	0.506	0.041	0.057	0.03
Miao_Longli	ARpost9K	Thailand_IA.SG	Paiwan_Taiwan	Laos_Hoabinhian.SG	0.0575015	0.243	0.236	0.521	0.042	0.058	0.03
Miao_Longli	ARpost9K	Thailand_IA.SG	Paiwan_Taiwan	AR33K	0.232076	0.231	0.261	0.508	0.037	0.053	0.03
Miao_Longli	ARpost9K	Thailand_IA.SG	Atayal_Taiwan	Tarim_EMBA1	0.0296554	0.19	0.267	0.543	0.046	0.067	0.035
Miao_Longli	ARpost9K	Thailand_IA.SG	Atayal_Taiwan	Laos_Hoabinhian.SG	0.0100197	0.203	0.238	0.559	0.047	0.065	0.033
Miao_Longli	ARpost9K	Thailand_IA.SG	Atayal_Taiwan	AR33K	0.0307472	0.192	0.263	0.545	0.041	0.061	0.034
Miao_Longli	ARpost9K	Thailand_BA	Paiwan_Taiwan	Tarim_EMBA1	0.0441023	0.202	0.298	0.5	0.059	0.092	0.046
Miao_Longli	ARpost9K	Thailand_BA	Paiwan_Taiwan	Laos_Hoabinhian.SG	0.034843	0.205	0.296	0.499	0.059	0.095	0.049
Miao_Longli	ARpost9K	Thailand_BA	Paiwan_Taiwan	AR33K	0.0221226	0.174	0.339	0.487	0.067	0.119	0.062
Miao_Longli	ARpost9K	Shenxian	Paiwan_Taiwan	Tarim_EMBA1	0.157237	0.167	0.559	0.274	0.088	0.203	0.124
Miao_Longli	ARpost9K	Shenxian	Paiwan_Taiwan	Laos_Hoabinhian.SG	0.156189	0.168	0.557	0.274	0.087	0.206	0.127
Miao_Longli	ARpost9K	Shenxian	Paiwan_Taiwan	AR33K	0.156026	0.162	0.57	0.268	0.081	0.197	0.124
Miao_Longli	ARpost9K	Shenxian	Atayal_Taiwan	AR33K	0.0731915	0.1	0.702	0.198	0.092	0.251	0.17
Miao_Longli	ARpost9K	Longlin	Paiwan_Taiwan	Tarim_EMBA1	0.0831841	0.274	0.15	0.576	0.034	0.034	0.022
Miao_Longli	ARpost9K	Longlin	Paiwan_Taiwan	Laos_Hoabinhian.SG	0.0753405	0.272	0.148	0.58	0.034	0.034	0.022
Miao_Longli	ARpost9K	Longlin	Paiwan_Taiwan	AR33K	0.0158919	0.263	0.148	0.589	0.035	0.036	0.022
Miao_Longli	ARpost9K	Layi	Paiwan_Taiwan	Tarim_EMBA1	0.592746	0.115	0.601	0.284	0.095	0.197	0.115
Miao_Longli	ARpost9K	Layi	Paiwan_Taiwan	Laos_Hoabinhian.SG	0.492353	0.126	0.589	0.285	0.092	0.197	0.118
Miao_Longli	ARpost9K	Laos_LN_BA.SG	Paiwan_Taiwan	Tarim_EMBA1	0.0761664	0.292	0.214	0.494	0.033	0.051	0.034
Miao_Longli	ARpost9K	Laos_LN_BA.SG	Paiwan_Taiwan	Laos_Hoabinhian.SG	0.0333845	0.294	0.198	0.507	0.034	0.051	0.033
Miao_Longli	ARpost9K	Laos_LN_BA.SG	Paiwan_Taiwan	AR33K	0.0265041	0.277	0.223	0.5	0.034	0.055	0.035
Miao_Longli	ARpost9K	Laos_BA.WGC	Paiwan_Taiwan	Tarim_EMBA1	0.107146	0.256	0.25	0.493	0.041	0.062	0.037
Miao_Longli	ARpost9K	Laos_BA.WGC	Paiwan_Taiwan	Laos_Hoabinhian.SG	0.0782177	0.254	0.245	0.501	0.042	0.063	0.037
Miao_Longli	ARpost9K	Laos_BA.WGC	Paiwan_Taiwan	AR33K	0.0789978	0.235	0.272	0.494	0.042	0.065	0.038
Miao_Longli	ARpost9K	Laos_BA.WGC	Atayal_Taiwan	Tarim_EMBA1	0.0158397	0.214	0.262	0.524	0.045	0.072	0.043
Miao_Longli	ARpost9K	Laos_BA.WGC	Atayal_Taiwan	Laos_Hoabinhian.SG	0.0133006	0.214	0.252	0.534	0.045	0.07	0.042
Miao_Longli	ARpost9K	Laos_BA.WGC	Atayal_Taiwan	AR33K	0.0112107	0.193	0.282	0.525	0.045	0.075	0.045
Miao_Longli	ARpost9K	Lahu	Paiwan_Taiwan	Tarim_EMBA1	0.584277	0.167	0.48	0.352	0.043	0.084	0.048
Miao_Longli	ARpost9K	Lahu	Paiwan_Taiwan	Laos_Hoabinhian.SG	0.584392	0.165	0.479	0.356	0.043	0.083	0.047
Miao_Longli	ARpost9K	Lahu	Paiwan_Taiwan	AR33K	0.344286	0.152	0.494	0.353	0.043	0.085	0.048
Miao_Longli	ARpost9K	Lahu	Atayal_Taiwan	Tarim_EMBA1	0.310015	0.133	0.497	0.37	0.042	0.086	0.052
Miao_Longli	ARpost9K	Lahu	Atayal_Taiwan	Laos_Hoabinhian.SG	0.329883	0.131	0.495	0.374	0.042	0.085	0.051
Miao_Longli	ARpost9K	Lahu	Atayal_Taiwan	AR33K	0.182074	0.118	0.508	0.374	0.041	0.087	0.053
Miao_Longli	AR19K	Vietnam_N	Paiwan_Taiwan	Tarim_EMBA1	0.0237236	0.385	0.195	0.42	0.067	0.073	0.038
Miao_Longli	AR19K	Vietnam_N	Paiwan_Taiwan	Laos_Hoabinhian.SG	0.0672807	0.42	0.143	0.438	0.069	0.075	0.038
Miao_Longli	AR19K	Vietnam_N	Paiwan_Taiwan	AR33K	0.0172703	0.41	0.142	0.448	0.08	0.09	0.038
Miao_Longli	AR19K	Vietnam_N	Atayal_Taiwan	Tarim_EMBA1	0.0108357	0.365	0.165	0.47	0.069	0.074	0.039
Miao_Longli	AR19K	Vietnam_N	Atayal_Taiwan	Laos_Hoabinhian.SG	0.0245067	0.392	0.125	0.484	0.072	0.076	0.039
Miao_Longli	AR19K	Vietnam_BA_DongSonCulture.SG	Paiwan_Taiwan	Tarim_EMBA1	0.0278009	0.377	0.221	0.403	0.068	0.082	0.041
Miao_Longli	AR19K	Vietnam_BA_DongSonCulture.SG	Paiwan_Taiwan	Laos_Hoabinhian.SG	0.0355507	0.435	0.133	0.432	0.083	0.1	0.043
Miao_Longli	AR19K	Vietnam_BA_DongSonCulture.SG	Paiwan_Taiwan	AR33K	0.0176392	0.389	0.188	0.423	0.094	0.126	0.05
Miao_Longli	AR19K	Vietnam_BA_DongSonCulture.SG	Atayal_Taiwan	Tarim_EMBA1	0.0114708	0.358	0.191	0.451	0.072	0.088	0.044
Miao_Longli	AR19K	Vietnam_BA_DongSonCulture.SG	Atayal_Taiwan	Laos_Hoabinhian.SG	0.0140485	0.405	0.119	0.476	0.089	0.109	0.047
Miao_Longli	AR19K	Vietnam_BA	Paiwan_Taiwan	Laos_Hoabinhian.SG	0.0950543	0.354	0.272	0.374	0.112	0.156	0.061
Miao_Longli	AR19K	Vietnam_BA	Paiwan_Taiwan	AR33K	0.0940521	0.308	0.336	0.356	0.098	0.14	0.061
Miao_Longli	AR19K	Vietnam_BA	Atayal_Taiwan	Laos_Hoabinhian.SG	0.0237721	0.337	0.252	0.411	0.139	0.21	0.086
Miao_Longli	AR19K	Vietnam_BA	Atayal_Taiwan	AR33K	0.0207469	0.283	0.332	0.385	0.128	0.202	0.089
Miao_Longli	AR19K	Thailand_IA	Taiwan_Hanben_IA	Tarim_EMBA1	0.0168882	0.164	0.562	0.274	0.116	0.213	0.118
Miao_Longli	AR19K	Thailand_IA	Paiwan_Taiwan	Tarim_EMBA1	0.443685	0.167	0.507	0.325	0.075	0.104	0.06
Miao_Longli	AR19K	Thailand_IA	Paiwan_Taiwan	Laos_Hoabinhian.SG	0.57898	0.224	0.414	0.361	0.075	0.1	0.052
Miao_Longli	AR19K	Thailand_IA	Paiwan_Taiwan	AR33K	0.666753	0.185	0.466	0.349	0.07	0.099	0.055
Miao_Longli	AR19K	Thailand_IA	Atayal_Taiwan	Tarim_EMBA1	0.242133	0.155	0.484	0.361	0.078	0.113	0.069
Miao_Longli	AR19K	Thailand_IA	Atayal_Taiwan	Laos_Hoabinhian.SG	0.265094	0.198	0.411	0.391	0.08	0.109	0.059
Miao_Longli	AR19K	Thailand_IA	Atayal_Taiwan	AR33K	0.299256	0.159	0.465	0.376	0.075	0.111	0.065
Miao_Longli	AR19K	Thailand_IA.SG	Paiwan_Taiwan	Laos_Hoabinhian.SG	0.0469246	0.384	0.158	0.458	0.103	0.101	0.032
Miao_Longli	AR19K	Thailand_IA.SG	Paiwan_Taiwan	AR33K	0.0463732	0.336	0.208	0.456	0.087	0.093	0.032
Miao_Longli	AR19K	Thailand_IA.SG	Atayal_Taiwan	Laos_Hoabinhian.SG	0.0190965	0.354	0.145	0.501	0.113	0.109	0.034
Miao_Longli	AR19K	Thailand_IA.SG	Atayal_Taiwan	AR33K	0.0178254	0.303	0.197	0.5	0.094	0.099	0.034
Miao_Longli	AR19K	Thailand_BA	Paiwan_Taiwan	Tarim_EMBA1	0.0312287	0.274	0.308	0.418	0.11	0.134	0.049
Miao_Longli	AR19K	Thailand_BA	Paiwan_Taiwan	Laos_Hoabinhian.SG	0.0495863	0.343	0.215	0.442	0.138	0.158	0.043
Miao_Longli	AR19K	Thailand_BA	Paiwan_Taiwan	AR33K	0.0181321	0.301	0.255	0.443	0.181	0.221	0.056
Miao_Longli	AR19K	Longlin	Paiwan_Taiwan	Tarim_EMBA1	0.0193857	0.384	0.136	0.48	0.07	0.053	0.035
Miao_Longli	AR19K	Longlin	Paiwan_Taiwan	Laos_Hoabinhian.SG	0.197057	0.385	0.128	0.488	0.059	0.045	0.033
Miao_Longli	AR19K	Longlin	Paiwan_Taiwan	AR33K	0.052474	0.379	0.123	0.498	0.063	0.049	0.033
Miao_Longli	AR19K	Longlin	Atayal_Taiwan	Laos_Hoabinhian.SG	0.0570446	0.362	0.108	0.53	0.065	0.046	0.036
Miao_Longli	AR19K	Longlin	Atayal_Taiwan	AR33K	0.0130001	0.354	0.105	0.541	0.071	0.051	0.037
Miao_Longli	AR19K	Laos_LN_BA.SG	Paiwan_Taiwan	Laos_Hoabinhian.SG	0.0702958	0.424	0.143	0.433	0.066	0.074	0.038
Miao_Longli	AR19K	Laos_LN_BA.SG	Paiwan_Taiwan	AR33K	0.0229172	0.41	0.151	0.439	0.071	0.083	0.039
Miao_Longli	AR19K	Laos_LN_BA.SG	Atayal_Taiwan	Laos_Hoabinhian.SG	0.0310541	0.388	0.137	0.475	0.07	0.077	0.04
Miao_Longli	AR19K	Laos_BA.WGC	Paiwan_Taiwan	Laos_Hoabinhian.SG	0.0862045	0.378	0.186	0.436	0.081	0.091	0.037
Miao_Longli	AR19K	Laos_BA.WGC	Paiwan_Taiwan	AR33K	0.0417163	0.352	0.211	0.437	0.087	0.102	0.039
Miao_Longli	AR19K	Laos_BA.WGC	Atayal_Taiwan	Laos_Hoabinhian.SG	0.0334363	0.348	0.172	0.48	0.089	0.1	0.04
Miao_Longli	AR19K	Laos_BA.WGC	Atayal_Taiwan	AR33K	0.0143694	0.323	0.195	0.482	0.096	0.113	0.042
Miao_Longli	AR19K	Lahu	Paiwan_Taiwan	Tarim_EMBA1	0.137249	0.198	0.504	0.298	0.077	0.112	0.046
Miao_Longli	AR19K	Lahu	Paiwan_Taiwan	Laos_Hoabinhian.SG	0.543269	0.231	0.45	0.32	0.069	0.101	0.044
Miao_Longli	AR19K	Lahu	Paiwan_Taiwan	AR33K	0.261111	0.215	0.462	0.322	0.075	0.111	0.046
Miao_Longli	AR19K	Lahu	Atayal_Taiwan	Tarim_EMBA1	0.136335	0.175	0.491	0.333	0.076	0.116	0.051
Miao_Longli	AR19K	Lahu	Atayal_Taiwan	Laos_Hoabinhian.SG	0.389925	0.199	0.45	0.351	0.069	0.104	0.048
Miao_Longli	AR19K	Lahu	Atayal_Taiwan	AR33K	0.173313	0.18	0.466	0.354	0.075	0.115	0.051
Miao_Longli	AR19K	Dushan	Paiwan_Taiwan	Tarim_EMBA1	0.0103328	0.394	0.146	0.46	0.08	0.069	0.035
Miao_Longli	AR19K	Dushan	Paiwan_Taiwan	Laos_Hoabinhian.SG	0.0726109	0.408	0.126	0.466	0.071	0.063	0.034
Miao_Longli	AR19K	Dushan	Paiwan_Taiwan	AR33K	0.012241	0.424	0.097	0.48	0.08	0.068	0.035
Miao_Longli	AR19K	Dushan	Atayal_Taiwan	Laos_Hoabinhian.SG	0.0195184	0.392	0.099	0.509	0.078	0.066	0.037
Miao_Longli	AR19K	Baojianshan	Paiwan_Taiwan	Tarim_EMBA1	0.0106242	0.423	0.102	0.475	0.063	0.042	0.036
Miao_Longli	AR19K	Baojianshan	Paiwan_Taiwan	Laos_Hoabinhian.SG	0.065245	0.433	0.086	0.481	0.06	0.041	0.035
Miao_Longli	AR19K	Baojianshan	Paiwan_Taiwan	AR33K	0.0145593	0.432	0.078	0.49	0.066	0.047	0.036
Miao_Longli	AR19K	Baojianshan	Atayal_Taiwan	Laos_Hoabinhian.SG	0.0228552	0.403	0.073	0.524	0.064	0.041	0.038
Miao_Longli	AR19K	BaBanQinCen	Paiwan_Taiwan	Laos_Hoabinhian.SG	0.048306	0.415	0.229	0.356	0.09	0.152	0.077
Miao_Longli	AR14K	Vietnam_N	Paiwan_Taiwan	Tarim_EMBA1	0.0934524	0.309	0.218	0.474	0.042	0.055	0.036
Miao_Longli	AR14K	Vietnam_N	Paiwan_Taiwan	Laos_Hoabinhian.SG	0.0755319	0.319	0.198	0.483	0.044	0.058	0.037
Miao_Longli	AR14K	Vietnam_N	Paiwan_Taiwan	AR33K	0.0373051	0.303	0.214	0.484	0.045	0.063	0.038
Miao_Longli	AR14K	Vietnam_N	Atayal_Taiwan	Tarim_EMBA1	0.0104239	0.28	0.205	0.515	0.047	0.061	0.038
Miao_Longli	AR14K	Vietnam_BA_DongSonCulture.SG	Paiwan_Taiwan	Tarim_EMBA1	0.0235641	0.312	0.221	0.467	0.05	0.071	0.04
Miao_Longli	AR14K	Vietnam_BA_DongSonCulture.SG	Paiwan_Taiwan	Laos_Hoabinhian.SG	0.0123775	0.329	0.196	0.476	0.055	0.085	0.047
Miao_Longli	AR14K	Vietnam_BA_DongSonCulture.SG	Paiwan_Taiwan	AR33K	0.0170678	0.287	0.26	0.453	0.061	0.102	0.055
Miao_Longli	AR14K	Vietnam_BA	Paiwan_Taiwan	Laos_Hoabinhian.SG	0.0169064	0.229	0.376	0.395	0.123	0.212	0.096
Miao_Longli	AR14K	Vietnam_BA	Paiwan_Taiwan	AR33K	0.0259085	0.207	0.416	0.378	0.098	0.176	0.087
Miao_Longli	AR14K	Thailand_IA	Paiwan_Taiwan	Tarim_EMBA1	0.708759	0.151	0.472	0.377	0.053	0.087	0.054
Miao_Longli	AR14K	Thailand_IA	Paiwan_Taiwan	Laos_Hoabinhian.SG	0.536153	0.168	0.434	0.398	0.057	0.089	0.051
Miao_Longli	AR14K	Thailand_IA	Paiwan_Taiwan	AR33K	0.750476	0.148	0.467	0.385	0.052	0.087	0.053
Miao_Longli	AR14K	Thailand_IA	Atayal_Taiwan	Tarim_EMBA1	0.262346	0.122	0.477	0.402	0.058	0.102	0.065
Miao_Longli	AR14K	Thailand_IA	Atayal_Taiwan	Laos_Hoabinhian.SG	0.170835	0.135	0.441	0.424	0.062	0.102	0.061
Miao_Longli	AR14K	Thailand_IA	Atayal_Taiwan	AR33K	0.252283	0.114	0.483	0.404	0.056	0.102	0.066
Miao_Longli	AR14K	Thailand_IA.SG	Paiwan_Taiwan	Tarim_EMBA1	0.230191	0.253	0.272	0.474	0.047	0.059	0.031
Miao_Longli	AR14K	Thailand_IA.SG	Paiwan_Taiwan	Laos_Hoabinhian.SG	0.192814	0.276	0.234	0.491	0.047	0.058	0.031
Miao_Longli	AR14K	Thailand_IA.SG	Paiwan_Taiwan	AR33K	0.38157	0.26	0.259	0.481	0.042	0.055	0.031
Miao_Longli	AR14K	Thailand_IA.SG	Atayal_Taiwan	Tarim_EMBA1	0.0608922	0.218	0.268	0.514	0.052	0.065	0.033
Miao_Longli	AR14K	Thailand_IA.SG	Atayal_Taiwan	Laos_Hoabinhian.SG	0.0465356	0.24	0.231	0.53	0.052	0.063	0.033
Miao_Longli	AR14K	Thailand_IA.SG	Atayal_Taiwan	AR33K	0.0829455	0.224	0.257	0.519	0.046	0.06	0.034
Miao_Longli	AR14K	Thailand_BA	Paiwan_Taiwan	Tarim_EMBA1	0.106693	0.233	0.297	0.47	0.066	0.092	0.044
Miao_Longli	AR14K	Thailand_BA	Paiwan_Taiwan	Laos_Hoabinhian.SG	0.0896167	0.241	0.284	0.475	0.07	0.101	0.048
Miao_Longli	AR14K	Thailand_BA	Paiwan_Taiwan	AR33K	0.0551538	0.213	0.32	0.468	0.077	0.117	0.055
Miao_Longli	AR14K	Thailand_BA	Atayal_Taiwan	Laos_Hoabinhian.SG	0.0101676	0.202	0.292	0.507	0.085	0.125	0.059
Miao_Longli	AR14K	Shenxian	Paiwan_Taiwan	Tarim_EMBA1	0.169132	0.182	0.566	0.252	0.097	0.204	0.116
Miao_Longli	AR14K	Shenxian	Paiwan_Taiwan	Laos_Hoabinhian.SG	0.165436	0.188	0.551	0.261	0.103	0.221	0.127
Miao_Longli	AR14K	Shenxian	Paiwan_Taiwan	AR33K	0.171179	0.181	0.562	0.257	0.093	0.204	0.121
Miao_Longli	AR14K	Shenxian	Cebuano_Philippines	Tarim_EMBA1	0.142198	0.225	0.467	0.308	0.11	0.245	0.142
Miao_Longli	AR14K	Shenxian	Cebuano_Philippines	Laos_Hoabinhian.SG	0.134985	0.232	0.45	0.318	0.119	0.269	0.157
Miao_Longli	AR14K	Shenxian	Cebuano_Philippines	AR33K	0.130131	0.237	0.45	0.312	0.119	0.272	0.158
Miao_Longli	AR14K	Shenxian	Atayal_Taiwan	Tarim_EMBA1	0.0823327	0.125	0.67	0.205	0.114	0.265	0.163
Miao_Longli	AR14K	Shenxian	Atayal_Taiwan	Laos_Hoabinhian.SG	0.0774138	0.121	0.681	0.197	0.119	0.282	0.174
Miao_Longli	AR14K	Shenxian	Atayal_Taiwan	AR33K	0.0826084	0.122	0.677	0.201	0.1	0.244	0.157
Miao_Longli	AR14K	Longlin	Paiwan_Taiwan	Tarim_EMBA1	0.16639	0.296	0.161	0.543	0.041	0.038	0.026
Miao_Longli	AR14K	Longlin	Paiwan_Taiwan	Laos_Hoabinhian.SG	0.29051	0.299	0.153	0.548	0.04	0.036	0.026
Miao_Longli	AR14K	Longlin	Paiwan_Taiwan	AR33K	0.103878	0.292	0.153	0.555	0.042	0.037	0.026
Miao_Longli	AR14K	Longlin	Atayal_Taiwan	Tarim_EMBA1	0.0138832	0.27	0.146	0.585	0.048	0.042	0.028
Miao_Longli	AR14K	Longlin	Atayal_Taiwan	Laos_Hoabinhian.SG	0.022207	0.27	0.141	0.589	0.048	0.041	0.028
Miao_Longli	AR14K	Layi	Paiwan_Taiwan	Tarim_EMBA1	0.609251	0.127	0.607	0.266	0.102	0.188	0.103
Miao_Longli	AR14K	Layi	Paiwan_Taiwan	Laos_Hoabinhian.SG	0.473665	0.13	0.609	0.262	0.106	0.204	0.115
Miao_Longli	AR14K	Laos_LN_BA.SG	Paiwan_Taiwan	Tarim_EMBA1	0.204327	0.317	0.234	0.449	0.039	0.055	0.037
Miao_Longli	AR14K	Laos_LN_BA.SG	Paiwan_Taiwan	Laos_Hoabinhian.SG	0.2766	0.325	0.208	0.467	0.039	0.052	0.035
Miao_Longli	AR14K	Laos_LN_BA.SG	Paiwan_Taiwan	AR33K	0.202808	0.309	0.229	0.462	0.039	0.055	0.036
Miao_Longli	AR14K	Laos_LN_BA.SG	Atayal_Taiwan	Tarim_EMBA1	0.0499173	0.284	0.232	0.484	0.042	0.06	0.039
Miao_Longli	AR14K	Laos_LN_BA.SG	Atayal_Taiwan	Laos_Hoabinhian.SG	0.0580617	0.292	0.206	0.502	0.042	0.056	0.037
Miao_Longli	AR14K	Laos_LN_BA.SG	Atayal_Taiwan	AR33K	0.0295337	0.272	0.232	0.495	0.044	0.062	0.04
Miao_Longli	AR14K	Laos_BA.WGC	Paiwan_Taiwan	Tarim_EMBA1	0.186165	0.281	0.261	0.458	0.048	0.066	0.038
Miao_Longli	AR14K	Laos_BA.WGC	Paiwan_Taiwan	Laos_Hoabinhian.SG	0.324765	0.285	0.246	0.468	0.046	0.062	0.037
Miao_Longli	AR14K	Laos_BA.WGC	Paiwan_Taiwan	AR33K	0.269143	0.268	0.267	0.465	0.047	0.065	0.038
Miao_Longli	AR14K	Laos_BA.WGC	Atayal_Taiwan	Tarim_EMBA1	0.0501211	0.246	0.26	0.494	0.051	0.071	0.042
Miao_Longli	AR14K	Laos_BA.WGC	Atayal_Taiwan	Laos_Hoabinhian.SG	0.0780511	0.25	0.247	0.503	0.049	0.067	0.04
Miao_Longli	AR14K	Laos_BA.WGC	Atayal_Taiwan	AR33K	0.0506825	0.23	0.272	0.499	0.051	0.072	0.043
Miao_Longli	AR14K	Lahu	Paiwan_Taiwan	Tarim_EMBA1	0.807258	0.178	0.496	0.326	0.045	0.079	0.044
Miao_Longli	AR14K	Lahu	Paiwan_Taiwan	Laos_Hoabinhian.SG	0.964889	0.183	0.48	0.337	0.044	0.078	0.043
Miao_Longli	AR14K	Lahu	Paiwan_Taiwan	AR33K	0.746737	0.174	0.489	0.338	0.045	0.08	0.044
Miao_Longli	AR14K	Lahu	Atayal_Taiwan	Tarim_EMBA1	0.514079	0.148	0.503	0.349	0.044	0.081	0.047
Miao_Longli	AR14K	Lahu	Atayal_Taiwan	Laos_Hoabinhian.SG	0.65585	0.151	0.491	0.358	0.044	0.08	0.047
Miao_Longli	AR14K	Lahu	Atayal_Taiwan	AR33K	0.405689	0.139	0.501	0.359	0.044	0.081	0.047
Miao_Longli	AR14K	Dushan	Paiwan_Taiwan	Tarim_EMBA1	0.0431311	0.302	0.178	0.52	0.046	0.049	0.03
Miao_Longli	AR14K	Dushan	Paiwan_Taiwan	Laos_Hoabinhian.SG	0.0728356	0.307	0.167	0.526	0.045	0.048	0.03
Miao_Longli	AR14K	Dushan	Paiwan_Taiwan	AR33K	0.0134382	0.308	0.154	0.538	0.047	0.048	0.029
Miao_Longli	AR14K	Baojianshan	Paiwan_Taiwan	Tarim_EMBA1	0.0808462	0.326	0.131	0.544	0.038	0.031	0.026
Miao_Longli	AR14K	Baojianshan	Paiwan_Taiwan	Laos_Hoabinhian.SG	0.0939016	0.333	0.12	0.547	0.037	0.031	0.027
Miao_Longli	AR14K	Baojianshan	Paiwan_Taiwan	AR33K	0.0315413	0.323	0.123	0.554	0.039	0.032	0.026
Miao_Longli	AR13_10K	Thailand_IA	Paiwan_Taiwan	Tarim_EMBA1	0.206715	0.103	0.528	0.369	0.074	0.131	0.071
Miao_Longli	AR13_10K	Thailand_IA	Paiwan_Taiwan	Laos_Hoabinhian.SG	0.100459	0.115	0.495	0.39	0.078	0.132	0.068
Miao_Longli	AR13_10K	Thailand_IA	Paiwan_Taiwan	AR33K	0.217859	0.102	0.525	0.373	0.069	0.125	0.07
Miao_Longli	AR13_10K	Thailand_IA.SG	Paiwan_Taiwan	Tarim_EMBA1	0.0517874	0.237	0.279	0.484	0.05	0.065	0.031
Miao_Longli	AR13_10K	Thailand_IA.SG	Paiwan_Taiwan	Laos_Hoabinhian.SG	0.027901	0.251	0.253	0.496	0.049	0.061	0.03
Miao_Longli	AR13_10K	Thailand_IA.SG	Paiwan_Taiwan	AR33K	0.0645265	0.244	0.268	0.488	0.045	0.059	0.03
Miao_Longli	AR13_10K	Laos_BA.WGC	Paiwan_Taiwan	Tarim_EMBA1	0.0184827	0.259	0.273	0.468	0.055	0.076	0.039
Miao_Longli	AR13_10K	Laos_BA.WGC	Paiwan_Taiwan	Laos_Hoabinhian.SG	0.0199138	0.26	0.264	0.476	0.054	0.073	0.038
Miao_Longli	AR13_10K	Laos_BA.WGC	Paiwan_Taiwan	AR33K	0.024181	0.244	0.285	0.471	0.053	0.074	0.039
Miao_Longli	AR13_10K	Lahu	Paiwan_Taiwan	Tarim_EMBA1	0.22363	0.161	0.516	0.323	0.053	0.095	0.049
Miao_Longli	AR13_10K	Lahu	Paiwan_Taiwan	Laos_Hoabinhian.SG	0.284986	0.16	0.511	0.328	0.051	0.091	0.048
Miao_Longli	AR13_10K	Lahu	Paiwan_Taiwan	AR33K	0.191189	0.153	0.518	0.329	0.051	0.092	0.048
Miao_Longli	AR13_10K	Lahu	Atayal_Taiwan	Tarim_EMBA1	0.0918244	0.115	0.552	0.333	0.048	0.091	0.051
Miao_Longli	AR13_10K	Lahu	Atayal_Taiwan	Laos_Hoabinhian.SG	0.115933	0.114	0.547	0.339	0.047	0.089	0.05
Miao_Longli	AR13_10K	Lahu	Atayal_Taiwan	AR33K	0.0781098	0.107	0.551	0.342	0.047	0.089	0.051
Miao_Congjiang	Huoshaogou_BA	Vietnam_N	Paiwan_Taiwan	Laos_Hoabinhian.SG	0.0234896	0.409	0.119	0.471	0.048	0.06	0.03
Miao_Congjiang	Huoshaogou_BA	Vietnam_N	Paiwan_Taiwan	AR33K	0.0174998	0.409	0.115	0.476	0.051	0.064	0.03
Miao_Congjiang	Huoshaogou_BA	Thailand_IA	Paiwan_Taiwan	Tarim_EMBA1	0.178394	0.13	0.515	0.355	0.117	0.18	0.076
Miao_Congjiang	Huoshaogou_BA	Thailand_IA	Paiwan_Taiwan	Laos_Hoabinhian.SG	0.120764	0.192	0.423	0.385	0.126	0.171	0.058
Miao_Congjiang	Huoshaogou_BA	Thailand_IA	Paiwan_Taiwan	AR33K	0.181871	0.152	0.485	0.363	0.149	0.218	0.08
Miao_Congjiang	Huoshaogou_BA	Thailand_IA.SG	Paiwan_Taiwan	Laos_Hoabinhian.SG	0.0322401	0.37	0.155	0.475	0.066	0.077	0.026
Miao_Congjiang	Huoshaogou_BA	Thailand_IA.SG	Paiwan_Taiwan	AR33K	0.0342818	0.367	0.16	0.473	0.063	0.075	0.027
Miao_Congjiang	Huoshaogou_BA	Thailand_BA	Paiwan_Taiwan	Laos_Hoabinhian.SG	0.0178095	0.354	0.178	0.468	0.098	0.122	0.037
Miao_Congjiang	Huoshaogou_BA	Thailand_BA	Paiwan_Taiwan	AR33K	0.0127348	0.357	0.17	0.473	0.11	0.138	0.039
Miao_Congjiang	Huoshaogou_BA	Longlin	Paiwan_Taiwan	Tarim_EMBA1	0.0124789	0.372	0.108	0.521	0.05	0.041	0.022
Miao_Congjiang	Huoshaogou_BA	Longlin	Paiwan_Taiwan	Laos_Hoabinhian.SG	0.0499595	0.386	0.101	0.513	0.048	0.04	0.023
Miao_Congjiang	Huoshaogou_BA	Longlin	Paiwan_Taiwan	AR33K	0.030341	0.391	0.091	0.518	0.05	0.041	0.022
Miao_Congjiang	Huoshaogou_BA	Laos_LN_BA.SG	Paiwan_Taiwan	Laos_Hoabinhian.SG	0.0304932	0.421	0.113	0.466	0.04	0.052	0.029
Miao_Congjiang	Huoshaogou_BA	Laos_LN_BA.SG	Paiwan_Taiwan	AR33K	0.024802	0.417	0.115	0.468	0.042	0.055	0.03
Miao_Congjiang	Huoshaogou_BA	Laos_BA.WGC	Paiwan_Taiwan	Tarim_EMBA1	0.0216117	0.35	0.18	0.47	0.06	0.073	0.03
Miao_Congjiang	Huoshaogou_BA	Laos_BA.WGC	Paiwan_Taiwan	Laos_Hoabinhian.SG	0.0483565	0.376	0.154	0.47	0.058	0.069	0.029
Miao_Congjiang	Huoshaogou_BA	Laos_BA.WGC	Paiwan_Taiwan	AR33K	0.0416385	0.372	0.157	0.471	0.06	0.074	0.03
Miao_Congjiang	Huoshaogou_BA	Lahu	Paiwan_Taiwan	Tarim_EMBA1	0.0533797	0.223	0.441	0.336	0.091	0.149	0.062
Miao_Congjiang	Huoshaogou_BA	Lahu	Paiwan_Taiwan	Laos_Hoabinhian.SG	0.117595	0.259	0.388	0.352	0.084	0.136	0.056
Miao_Congjiang	Huoshaogou_BA	Lahu	Paiwan_Taiwan	AR33K	0.0830785	0.265	0.374	0.361	0.086	0.138	0.057
Miao_Congjiang	Huoshaogou_BA	Lahu	Atayal_Taiwan	Laos_Hoabinhian.SG	0.0126893	0.184	0.47	0.346	0.12	0.202	0.085
Miao_Congjiang	Huoshaogou_BA	Baojianshan	Paiwan_Taiwan	Laos_Hoabinhian.SG	0.0137134	0.43	0.061	0.508	0.042	0.034	0.023
Miao_Congjiang	Dadiwan_MN	Vietnam_N	Paiwan_Taiwan	Tarim_EMBA1	0.789474	0.524	0.073	0.403	0.064	0.066	0.032
Miao_Congjiang	Dadiwan_MN	Vietnam_N	Paiwan_Taiwan	AR33K	0.723149	0.524	0.07	0.406	0.064	0.067	0.032
Miao_Congjiang	Dadiwan_MN	Vietnam_BA_DongSonCulture.SG	Paiwan_Taiwan	Tarim_EMBA1	0.861038	0.51	0.095	0.395	0.064	0.071	0.032
Miao_Congjiang	Dadiwan_MN	Vietnam_BA_DongSonCulture.SG	Paiwan_Taiwan	AR33K	0.867525	0.49	0.12	0.39	0.068	0.079	0.033
Miao_Congjiang	Dadiwan_MN	Thailand_IA.SG	Paiwan_Taiwan	Tarim_EMBA1	0.863717	0.475	0.118	0.408	0.083	0.083	0.029
Miao_Congjiang	Dadiwan_MN	Thailand_IA.SG	Paiwan_Taiwan	AR33K	0.866683	0.476	0.116	0.408	0.074	0.074	0.029
Miao_Congjiang	Dadiwan_MN	Thailand_IA.SG	Atayal_Taiwan	AR33K	0.663786	0.462	0.093	0.444	0.078	0.078	0.03
Miao_Congjiang	Dadiwan_MN	Thailand_BA	Paiwan_Taiwan	Tarim_EMBA1	0.872433	0.48	0.116	0.404	0.08	0.082	0.03
Miao_Congjiang	Dadiwan_MN	Thailand_BA	Paiwan_Taiwan	AR33K	0.79496	0.481	0.112	0.407	0.084	0.087	0.03
Miao_Congjiang	Dadiwan_MN	Layi	Paiwan_Taiwan	Tarim_EMBA1	0.896843	0.396	0.275	0.329	0.152	0.211	0.071
Miao_Congjiang	Dadiwan_MN	Layi	Paiwan_Taiwan	Laos_Hoabinhian.SG	0.886978	0.372	0.307	0.32	0.11	0.158	0.062
Miao_Congjiang	Dadiwan_MN	Layi	Atayal_Taiwan	Laos_Hoabinhian.SG	0.607321	0.373	0.267	0.361	0.163	0.252	0.099
Miao_Congjiang	Dadiwan_MN	Laos_BA.WGC	Paiwan_Taiwan	Tarim_EMBA1	0.800234	0.509	0.087	0.404	0.074	0.077	0.031
Miao_Congjiang	Dadiwan_MN	Laos_BA.WGC	Paiwan_Taiwan	AR33K	0.77742	0.5	0.093	0.407	0.075	0.076	0.03
Miao_Congjiang	Dadiwan_MN	Baojianshan	Paiwan_Taiwan	Tarim_EMBA1	0.770124	0.532	0.045	0.423	0.06	0.043	0.032
Miao_Congjiang	China_YR_MN	Vietnam_N	Paiwan_Taiwan	Tarim_EMBA1	0.0894397	0.531	0.074	0.395	0.066	0.067	0.026
Miao_Congjiang	China_YR_MN	Thailand_IA	Paiwan_Taiwan	Tarim_EMBA1	0.244798	0.29	0.367	0.343	0.189	0.22	0.049
Miao_Congjiang	China_YR_MN	Thailand_IA	Paiwan_Taiwan	AR33K	0.227406	0.218	0.443	0.339	0.162	0.197	0.054
Miao_Congjiang	China_YR_MN	Thailand_IA.SG	Paiwan_Taiwan	AR33K	0.0502333	0.426	0.163	0.411	0.079	0.079	0.023
Miao_Congjiang	China_YR_MN	Longlin	Paiwan_Taiwan	Tarim_EMBA1	0.148938	0.497	0.076	0.427	0.067	0.047	0.029
Miao_Congjiang	China_YR_MN	Longlin	Paiwan_Taiwan	Laos_Hoabinhian.SG	0.109998	0.499	0.07	0.43	0.069	0.048	0.03
Miao_Congjiang	China_YR_MN	Longlin	Paiwan_Taiwan	AR33K	0.0114823	0.505	0.06	0.436	0.082	0.057	0.033
Miao_Congjiang	China_YR_MN	Laos_LN_BA.SG	Paiwan_Taiwan	Tarim_EMBA1	0.0944803	0.534	0.076	0.391	0.062	0.066	0.027
Miao_Congjiang	China_YR_MN	Laos_LN_BA.SG	Paiwan_Taiwan	AR33K	0.0125371	0.515	0.082	0.403	0.068	0.073	0.027
Miao_Congjiang	China_YR_MN	Laos_BA.WGC	Paiwan_Taiwan	Tarim_EMBA1	0.104799	0.51	0.094	0.396	0.08	0.081	0.026
Miao_Congjiang	China_YR_MN	Laos_BA.WGC	Paiwan_Taiwan	Laos_Hoabinhian.SG	0.0818583	0.512	0.086	0.402	0.081	0.081	0.026
Miao_Congjiang	China_YR_MN	Laos_BA.WGC	Paiwan_Taiwan	AR33K	0.0173469	0.47	0.123	0.407	0.11	0.114	0.027
Miao_Congjiang	China_YR_MN	Lahu	Paiwan_Taiwan	Tarim_EMBA1	0.306314	0.346	0.338	0.315	0.1	0.134	0.041
Miao_Congjiang	China_YR_MN	Lahu	Paiwan_Taiwan	Laos_Hoabinhian.SG	0.25748	0.342	0.34	0.318	0.104	0.14	0.042
Miao_Congjiang	China_YR_MN	Lahu	Paiwan_Taiwan	AR33K	0.0580869	0.302	0.386	0.312	0.112	0.153	0.046
Miao_Congjiang	China_YR_MN	Lahu	Atayal_Taiwan	Tarim_EMBA1	0.0568764	0.282	0.388	0.33	0.106	0.146	0.046
Miao_Congjiang	China_YR_MN	Lahu	Atayal_Taiwan	Laos_Hoabinhian.SG	0.0523719	0.276	0.394	0.331	0.107	0.148	0.047
Miao_Congjiang	China_YR_MN	Baojianshan	Paiwan_Taiwan	Tarim_EMBA1	0.0765384	0.546	0.039	0.415	0.057	0.037	0.029
Miao_Congjiang	China_YR_LN	Thailand_IA	Paiwan_Taiwan	Tarim_EMBA1	0.428676	0.232	0.461	0.307	0.088	0.101	0.047
Miao_Congjiang	China_YR_LN	Thailand_IA	Paiwan_Taiwan	Laos_Hoabinhian.SG	0.137768	0.21	0.466	0.324	0.11	0.124	0.047
Miao_Congjiang	China_YR_LN	Thailand_IA	Paiwan_Taiwan	AR33K	0.436381	0.22	0.469	0.31	0.084	0.098	0.048
Miao_Congjiang	China_YR_LN	Thailand_IA	Atayal_Taiwan	Tarim_EMBA1	0.112738	0.173	0.506	0.321	0.11	0.132	0.062
Miao_Congjiang	China_YR_LN	Thailand_IA	Atayal_Taiwan	Laos_Hoabinhian.SG	0.0392028	0.145	0.512	0.343	0.139	0.162	0.061
Miao_Congjiang	China_YR_LN	Thailand_IA	Atayal_Taiwan	AR33K	0.110384	0.159	0.52	0.321	0.105	0.128	0.063
Miao_Congjiang	China_YR_LN	Thailand_IA.SG	Paiwan_Taiwan	Tarim_EMBA1	0.0105229	0.387	0.241	0.372	0.076	0.071	0.023
Miao_Congjiang	China_YR_LN	Thailand_IA.SG	Paiwan_Taiwan	AR33K	0.0100449	0.399	0.232	0.369	0.062	0.06	0.023
Miao_Congjiang	China_YR_LN	Shenxian	Cebuano_Philippines	Laos_Hoabinhian.SG	0.132931	0.271	0.541	0.189	0.265	0.432	0.175
Miao_Congjiang	China_YR_LN	Longlin	Paiwan_Taiwan	Tarim_EMBA1	0.0159463	0.455	0.134	0.411	0.051	0.035	0.026
Miao_Congjiang	China_YR_LN	Laos_LN_BA.SG	Paiwan_Taiwan	Tarim_EMBA1	0.0280115	0.493	0.175	0.332	0.042	0.042	0.024
Miao_Congjiang	China_YR_LN	Laos_BA.WGC	Paiwan_Taiwan	Tarim_EMBA1	0.0260247	0.432	0.22	0.348	0.062	0.062	0.028
Miao_Congjiang	China_YR_LN	Laos_BA.WGC	Paiwan_Taiwan	Laos_Hoabinhian.SG	0.0113842	0.426	0.219	0.356	0.066	0.066	0.029
Miao_Congjiang	China_YR_LN	Laos_BA.WGC	Paiwan_Taiwan	AR33K	0.0154032	0.405	0.239	0.356	0.062	0.063	0.03
Miao_Congjiang	China_YR_LN	Lahu	Paiwan_Taiwan	Tarim_EMBA1	0.468975	0.281	0.464	0.256	0.062	0.078	0.026
Miao_Congjiang	China_YR_LN	Lahu	Paiwan_Taiwan	Laos_Hoabinhian.SG	0.372952	0.273	0.47	0.257	0.062	0.079	0.027
Miao_Congjiang	China_YR_LN	Lahu	Paiwan_Taiwan	AR33K	0.161496	0.256	0.484	0.26	0.062	0.079	0.027
Miao_Congjiang	China_YR_LN	Lahu	Atayal_Taiwan	Tarim_EMBA1	0.128316	0.241	0.481	0.278	0.066	0.086	0.031
Miao_Congjiang	China_YR_LN	Lahu	Atayal_Taiwan	Laos_Hoabinhian.SG	0.114731	0.236	0.485	0.279	0.066	0.086	0.031
Miao_Congjiang	China_YR_LN	Lahu	Atayal_Taiwan	AR33K	0.0350081	0.217	0.502	0.281	0.069	0.09	0.032
Miao_Congjiang	China_YR_LBIA	Thailand_IA	Paiwan_Taiwan	Tarim_EMBA1	0.303877	0.2	0.489	0.311	0.099	0.119	0.05
Miao_Congjiang	China_YR_LBIA	Thailand_IA	Paiwan_Taiwan	Laos_Hoabinhian.SG	0.185905	0.25	0.429	0.321	0.121	0.132	0.044
Miao_Congjiang	China_YR_LBIA	Thailand_IA	Paiwan_Taiwan	AR33K	0.319833	0.229	0.462	0.309	0.114	0.13	0.048
Miao_Congjiang	China_YR_LBIA	Thailand_IA	Atayal_Taiwan	Tarim_EMBA1	0.086562	0.136	0.54	0.323	0.115	0.146	0.067
Miao_Congjiang	China_YR_LBIA	Thailand_IA	Atayal_Taiwan	Laos_Hoabinhian.SG	0.0492072	0.181	0.478	0.342	0.14	0.157	0.057
Miao_Congjiang	China_YR_LBIA	Thailand_IA	Atayal_Taiwan	AR33K	0.090013	0.161	0.516	0.324	0.138	0.164	0.065
Miao_Congjiang	China_YR_LBIA	Thailand_IA.SG	Paiwan_Taiwan	Tarim_EMBA1	0.0186934	0.4	0.229	0.371	0.086	0.079	0.024
Miao_Congjiang	China_YR_LBIA	Thailand_IA.SG	Paiwan_Taiwan	Laos_Hoabinhian.SG	0.0355742	0.47	0.172	0.358	0.071	0.063	0.025
Miao_Congjiang	China_YR_LBIA	Thailand_IA.SG	Paiwan_Taiwan	AR33K	0.0504098	0.457	0.188	0.355	0.071	0.065	0.024
Miao_Congjiang	China_YR_LBIA	Shenxian	Cebuano_Philippines	Laos_Hoabinhian.SG	0.145543	0.236	0.614	0.149	0.194	0.306	0.126
Miao_Congjiang	China_YR_LBIA	Shenxian	Cebuano_Philippines	AR33K	0.140555	0.23	0.636	0.134	0.199	0.314	0.128
Miao_Congjiang	China_YR_LBIA	Longlin	Paiwan_Taiwan	Laos_Hoabinhian.SG	0.0184996	0.511	0.098	0.39	0.06	0.038	0.03
Miao_Congjiang	China_YR_LBIA	Laos_LN_BA.SG	Paiwan_Taiwan	Tarim_EMBA1	0.0403043	0.498	0.166	0.336	0.044	0.046	0.025
Miao_Congjiang	China_YR_LBIA	Laos_LN_BA.SG	Paiwan_Taiwan	Laos_Hoabinhian.SG	0.0904603	0.53	0.141	0.329	0.043	0.042	0.025
Miao_Congjiang	China_YR_LBIA	Laos_LN_BA.SG	Paiwan_Taiwan	AR33K	0.0885153	0.516	0.155	0.329	0.045	0.045	0.025
Miao_Congjiang	China_YR_LBIA	Laos_LN_BA.SG	Atayal_Taiwan	Laos_Hoabinhian.SG	0.0130114	0.495	0.145	0.359	0.048	0.044	0.028
Miao_Congjiang	China_YR_LBIA	Laos_BA.WGC	Paiwan_Taiwan	Tarim_EMBA1	0.0314225	0.444	0.204	0.352	0.07	0.072	0.027
Miao_Congjiang	China_YR_LBIA	Laos_BA.WGC	Paiwan_Taiwan	Laos_Hoabinhian.SG	0.0582582	0.479	0.177	0.344	0.068	0.067	0.027
Miao_Congjiang	China_YR_LBIA	Laos_BA.WGC	Paiwan_Taiwan	AR33K	0.0515422	0.468	0.187	0.345	0.07	0.07	0.028
Miao_Congjiang	China_YR_LBIA	Lahu	Paiwan_Taiwan	Tarim_EMBA1	0.190132	0.27	0.473	0.257	0.078	0.099	0.03
Miao_Congjiang	China_YR_LBIA	Lahu	Paiwan_Taiwan	Laos_Hoabinhian.SG	0.369793	0.308	0.434	0.258	0.078	0.096	0.029
Miao_Congjiang	China_YR_LBIA	Lahu	Paiwan_Taiwan	AR33K	0.241747	0.304	0.432	0.264	0.078	0.097	0.028
Miao_Congjiang	China_YR_LBIA	Lahu	Atayal_Taiwan	Tarim_EMBA1	0.0588743	0.224	0.5	0.276	0.075	0.097	0.033
Miao_Congjiang	China_YR_LBIA	Lahu	Atayal_Taiwan	Laos_Hoabinhian.SG	0.113577	0.262	0.46	0.278	0.079	0.1	0.032
Miao_Congjiang	China_YR_LBIA	Lahu	Atayal_Taiwan	AR33K	0.0583773	0.256	0.46	0.284	0.081	0.101	0.032
Miao_Congjiang	China_Upper_YR_LN	Vietnam_N	Paiwan_Taiwan	Tarim_EMBA1	0.0668809	0.494	0.08	0.426	0.052	0.056	0.024
Miao_Congjiang	China_Upper_YR_LN	Vietnam_N	Paiwan_Taiwan	Laos_Hoabinhian.SG	0.144312	0.5	0.08	0.42	0.052	0.056	0.024
Miao_Congjiang	China_Upper_YR_LN	Vietnam_N	Paiwan_Taiwan	AR33K	0.18387	0.493	0.091	0.416	0.049	0.054	0.025
Miao_Congjiang	China_Upper_YR_LN	Vietnam_N	Atayal_Taiwan	AR33K	0.0181092	0.478	0.07	0.452	0.061	0.067	0.027
Miao_Congjiang	China_Upper_YR_LN	Thailand_IA	Paiwan_Taiwan	Tarim_EMBA1	0.358779	0.264	0.376	0.36	0.132	0.166	0.05
Miao_Congjiang	China_Upper_YR_LN	Thailand_IA	Paiwan_Taiwan	Laos_Hoabinhian.SG	0.165523	0.324	0.296	0.38	0.218	0.258	0.051
Miao_Congjiang	China_Upper_YR_LN	Thailand_IA	Paiwan_Taiwan	AR33K	0.388442	0.291	0.345	0.364	0.151	0.185	0.048
Miao_Congjiang	China_Upper_YR_LN	Thailand_IA.SG	Paiwan_Taiwan	Tarim_EMBA1	0.234724	0.41	0.166	0.424	0.068	0.072	0.021
Miao_Congjiang	China_Upper_YR_LN	Thailand_IA.SG	Paiwan_Taiwan	Laos_Hoabinhian.SG	0.177417	0.458	0.115	0.427	0.073	0.074	0.022
Miao_Congjiang	China_Upper_YR_LN	Thailand_IA.SG	Paiwan_Taiwan	AR33K	0.416975	0.437	0.145	0.418	0.059	0.061	0.022
Miao_Congjiang	China_Upper_YR_LN	Thailand_IA.SG	Atayal_Taiwan	Tarim_EMBA1	0.0321182	0.384	0.155	0.461	0.086	0.09	0.023
Miao_Congjiang	China_Upper_YR_LN	Thailand_IA.SG	Atayal_Taiwan	Laos_Hoabinhian.SG	0.0445496	0.431	0.108	0.461	0.082	0.08	0.023
Miao_Congjiang	China_Upper_YR_LN	Thailand_IA.SG	Atayal_Taiwan	AR33K	0.0831798	0.402	0.144	0.454	0.068	0.068	0.023
Miao_Congjiang	China_Upper_YR_LN	Thailand_BA	Paiwan_Taiwan	Tarim_EMBA1	0.0513998	0.463	0.108	0.429	0.1	0.105	0.024
Miao_Congjiang	China_Upper_YR_LN	Thailand_BA	Paiwan_Taiwan	Laos_Hoabinhian.SG	0.15164	0.457	0.122	0.42	0.083	0.088	0.026
Miao_Congjiang	China_Upper_YR_LN	Thailand_BA	Paiwan_Taiwan	AR33K	0.161559	0.452	0.13	0.418	0.086	0.093	0.027
Miao_Congjiang	China_Upper_YR_LN	Shenxian	Paiwan_Taiwan	Tarim_EMBA1	0.279395	0.347	0.379	0.275	0.13	0.229	0.105
Miao_Congjiang	China_Upper_YR_LN	Shenxian	Paiwan_Taiwan	Laos_Hoabinhian.SG	0.408708	0.379	0.333	0.287	0.109	0.19	0.088
Miao_Congjiang	China_Upper_YR_LN	Shenxian	Paiwan_Taiwan	AR33K	0.403689	0.377	0.337	0.286	0.111	0.193	0.089
Miao_Congjiang	China_Upper_YR_LN	Longlin	Paiwan_Taiwan	Tarim_EMBA1	0.170307	0.462	0.082	0.456	0.05	0.037	0.023
Miao_Congjiang	China_Upper_YR_LN	Longlin	Paiwan_Taiwan	Laos_Hoabinhian.SG	0.228075	0.476	0.073	0.451	0.053	0.038	0.024
Miao_Congjiang	China_Upper_YR_LN	Longlin	Paiwan_Taiwan	AR33K	0.221651	0.478	0.072	0.45	0.053	0.038	0.025
Miao_Congjiang	China_Upper_YR_LN	Longlin	Atayal_Taiwan	Tarim_EMBA1	0.0156745	0.449	0.063	0.488	0.059	0.042	0.026
Miao_Congjiang	China_Upper_YR_LN	Longlin	Atayal_Taiwan	Laos_Hoabinhian.SG	0.0339105	0.467	0.054	0.479	0.06	0.042	0.028
Miao_Congjiang	China_Upper_YR_LN	Longlin	Atayal_Taiwan	AR33K	0.0185786	0.472	0.05	0.479	0.065	0.044	0.029
Miao_Congjiang	China_Upper_YR_LN	Layi	Paiwan_Taiwan	Laos_Hoabinhian.SG	0.55853	0.325	0.369	0.306	0.147	0.222	0.085
Miao_Congjiang	China_Upper_YR_LN	Laos_LN_BA.SG	Paiwan_Taiwan	Tarim_EMBA1	0.193945	0.478	0.112	0.41	0.043	0.049	0.024
Miao_Congjiang	China_Upper_YR_LN	Laos_LN_BA.SG	Paiwan_Taiwan	Laos_Hoabinhian.SG	0.162577	0.504	0.08	0.417	0.046	0.05	0.024
Miao_Congjiang	China_Upper_YR_LN	Laos_LN_BA.SG	Paiwan_Taiwan	AR33K	0.273326	0.49	0.102	0.408	0.044	0.05	0.025
Miao_Congjiang	China_Upper_YR_LN	Laos_LN_BA.SG	Atayal_Taiwan	Tarim_EMBA1	0.0333981	0.448	0.107	0.445	0.047	0.055	0.026
Miao_Congjiang	China_Upper_YR_LN	Laos_LN_BA.SG	Atayal_Taiwan	Laos_Hoabinhian.SG	0.0473891	0.472	0.079	0.449	0.049	0.052	0.025
Miao_Congjiang	China_Upper_YR_LN	Laos_LN_BA.SG	Atayal_Taiwan	AR33K	0.0461024	0.46	0.098	0.442	0.049	0.054	0.026
Miao_Congjiang	China_Upper_YR_LN	Laos_BA.WGC	Paiwan_Taiwan	Tarim_EMBA1	0.234327	0.446	0.134	0.419	0.057	0.062	0.025
Miao_Congjiang	China_Upper_YR_LN	Laos_BA.WGC	Paiwan_Taiwan	Laos_Hoabinhian.SG	0.259754	0.466	0.115	0.419	0.057	0.061	0.024
Miao_Congjiang	China_Upper_YR_LN	Laos_BA.WGC	Paiwan_Taiwan	AR33K	0.308467	0.461	0.122	0.416	0.057	0.061	0.025
Miao_Congjiang	China_Upper_YR_LN	Laos_BA.WGC	Atayal_Taiwan	Tarim_EMBA1	0.0424855	0.414	0.133	0.453	0.067	0.074	0.027
Miao_Congjiang	China_Upper_YR_LN	Laos_BA.WGC	Atayal_Taiwan	Laos_Hoabinhian.SG	0.0672124	0.436	0.113	0.451	0.066	0.07	0.026
Miao_Congjiang	China_Upper_YR_LN	Laos_BA.WGC	Atayal_Taiwan	AR33K	0.0495822	0.429	0.122	0.449	0.07	0.076	0.027
Miao_Congjiang	China_Upper_YR_LN	Lahu	Paiwan_Taiwan	Tarim_EMBA1	0.273791	0.32	0.351	0.329	0.09	0.13	0.046
Miao_Congjiang	China_Upper_YR_LN	Lahu	Paiwan_Taiwan	Laos_Hoabinhian.SG	0.36278	0.345	0.319	0.336	0.092	0.131	0.045
Miao_Congjiang	China_Upper_YR_LN	Lahu	Paiwan_Taiwan	AR33K	0.320549	0.353	0.307	0.34	0.092	0.13	0.044
Miao_Congjiang	China_Upper_YR_LN	Lahu	Atayal_Taiwan	Tarim_EMBA1	0.0968478	0.275	0.377	0.348	0.092	0.137	0.051
Miao_Congjiang	China_Upper_YR_LN	Lahu	Atayal_Taiwan	Laos_Hoabinhian.SG	0.147414	0.302	0.342	0.356	0.097	0.14	0.05
Miao_Congjiang	China_Upper_YR_LN	Lahu	Atayal_Taiwan	AR33K	0.0852523	0.304	0.336	0.36	0.102	0.146	0.05
Miao_Congjiang	China_Upper_YR_LN	Dushan	Paiwan_Taiwan	Tarim_EMBA1	0.0532556	0.496	0.065	0.44	0.056	0.051	0.023
Miao_Congjiang	China_Upper_YR_LN	Dushan	Paiwan_Taiwan	Laos_Hoabinhian.SG	0.120587	0.502	0.065	0.434	0.055	0.049	0.023
Miao_Congjiang	China_Upper_YR_LN	Baojianshan	Paiwan_Taiwan	Tarim_EMBA1	0.0445532	0.513	0.041	0.446	0.046	0.035	0.023
Miao_Congjiang	China_Upper_YR_LN	Baojianshan	Paiwan_Taiwan	Laos_Hoabinhian.SG	0.0872488	0.526	0.034	0.44	0.046	0.032	0.024
Miao_Congjiang	China_Upper_YR_LN	Baojianshan	Paiwan_Taiwan	AR33K	0.097482	0.521	0.039	0.44	0.046	0.033	0.024
Miao_Congjiang	China_Shimao_LN	Vietnam_N	Paiwan_Taiwan	Tarim_EMBA1	0.148471	0.458	0.137	0.405	0.053	0.055	0.028
Miao_Congjiang	China_Shimao_LN	Vietnam_N	Paiwan_Taiwan	Laos_Hoabinhian.SG	0.0920964	0.463	0.128	0.409	0.057	0.059	0.028
Miao_Congjiang	China_Shimao_LN	Vietnam_N	Paiwan_Taiwan	AR33K	0.172101	0.456	0.142	0.403	0.054	0.058	0.029
Miao_Congjiang	China_Shimao_LN	Vietnam_N	Atayal_Taiwan	Tarim_EMBA1	0.0197327	0.436	0.125	0.439	0.062	0.064	0.031
Miao_Congjiang	China_Shimao_LN	Vietnam_N	Atayal_Taiwan	Laos_Hoabinhian.SG	0.0168616	0.44	0.119	0.441	0.065	0.068	0.031
Miao_Congjiang	China_Shimao_LN	Vietnam_N	Atayal_Taiwan	AR33K	0.0243026	0.433	0.131	0.437	0.064	0.068	0.031
Miao_Congjiang	China_Shimao_LN	Vietnam_BA_DongSonCulture.SG	Paiwan_Taiwan	Tarim_EMBA1	0.0267645	0.5	0.096	0.405	0.079	0.089	0.032
Miao_Congjiang	China_Shimao_LN	Vietnam_BA_DongSonCulture.SG	Paiwan_Taiwan	AR33K	0.0534446	0.459	0.15	0.39	0.084	0.101	0.034
Miao_Congjiang	China_Shimao_LN	Thailand_IA	Paiwan_Taiwan	Tarim_EMBA1	0.734224	0.251	0.407	0.342	0.08	0.101	0.046
Miao_Congjiang	China_Shimao_LN	Thailand_IA	Paiwan_Taiwan	Laos_Hoabinhian.SG	0.329198	0.251	0.391	0.358	0.102	0.125	0.045
Miao_Congjiang	China_Shimao_LN	Thailand_IA	Paiwan_Taiwan	AR33K	0.722977	0.249	0.408	0.342	0.081	0.102	0.046
Miao_Congjiang	China_Shimao_LN	Thailand_IA	Atayal_Taiwan	Tarim_EMBA1	0.263069	0.218	0.421	0.361	0.088	0.116	0.055
Miao_Congjiang	China_Shimao_LN	Thailand_IA	Atayal_Taiwan	Laos_Hoabinhian.SG	0.10422	0.218	0.402	0.38	0.115	0.142	0.053
Miao_Congjiang	China_Shimao_LN	Thailand_IA	Atayal_Taiwan	AR33K	0.261335	0.219	0.42	0.361	0.091	0.118	0.055
Miao_Congjiang	China_Shimao_LN	Thailand_IA.SG	Paiwan_Taiwan	Tarim_EMBA1	0.3775	0.39	0.198	0.412	0.062	0.062	0.025
Miao_Congjiang	China_Shimao_LN	Thailand_IA.SG	Paiwan_Taiwan	Laos_Hoabinhian.SG	0.104983	0.426	0.156	0.419	0.071	0.07	0.026
Miao_Congjiang	China_Shimao_LN	Thailand_IA.SG	Paiwan_Taiwan	AR33K	0.258423	0.415	0.176	0.409	0.061	0.062	0.025
Miao_Congjiang	China_Shimao_LN	Thailand_IA.SG	Atayal_Taiwan	Tarim_EMBA1	0.0775198	0.36	0.193	0.448	0.07	0.07	0.027
Miao_Congjiang	China_Shimao_LN	Thailand_IA.SG	Atayal_Taiwan	Laos_Hoabinhian.SG	0.0290129	0.392	0.155	0.453	0.076	0.074	0.028
Miao_Congjiang	China_Shimao_LN	Thailand_IA.SG	Atayal_Taiwan	AR33K	0.0683617	0.379	0.175	0.446	0.066	0.065	0.028
Miao_Congjiang	China_Shimao_LN	Thailand_BA	Paiwan_Taiwan	Tarim_EMBA1	0.102485	0.421	0.167	0.413	0.083	0.087	0.03
Miao_Congjiang	China_Shimao_LN	Thailand_BA	Paiwan_Taiwan	Laos_Hoabinhian.SG	0.0939897	0.418	0.171	0.412	0.083	0.089	0.032
Miao_Congjiang	China_Shimao_LN	Thailand_BA	Paiwan_Taiwan	AR33K	0.124983	0.415	0.176	0.409	0.087	0.094	0.032
Miao_Congjiang	China_Shimao_LN	Thailand_BA	Atayal_Taiwan	Laos_Hoabinhian.SG	0.0134008	0.402	0.153	0.445	0.105	0.112	0.034
Miao_Congjiang	China_Shimao_LN	Thailand_BA	Atayal_Taiwan	AR33K	0.0137548	0.405	0.151	0.444	0.111	0.119	0.035
Miao_Congjiang	China_Shimao_LN	Shenxian	Paiwan_Taiwan	Tarim_EMBA1	0.239122	0.303	0.468	0.229	0.171	0.289	0.126
Miao_Congjiang	China_Shimao_LN	Shenxian	Paiwan_Taiwan	Laos_Hoabinhian.SG	0.244993	0.296	0.482	0.222	0.155	0.269	0.123
Miao_Congjiang	China_Shimao_LN	Shenxian	Paiwan_Taiwan	AR33K	0.230941	0.305	0.47	0.225	0.177	0.306	0.136
Miao_Congjiang	China_Shimao_LN	Shenxian	Cebuano_Philippines	Tarim_EMBA1	0.213204	0.236	0.567	0.198	0.132	0.221	0.103
Miao_Congjiang	China_Shimao_LN	Shenxian	Cebuano_Philippines	Laos_Hoabinhian.SG	0.231853	0.246	0.555	0.199	0.119	0.203	0.098
Miao_Congjiang	China_Shimao_LN	Shenxian	Cebuano_Philippines	AR33K	0.165311	0.216	0.627	0.157	0.154	0.26	0.12
Miao_Congjiang	China_Shimao_LN	Longlin	Paiwan_Taiwan	Tarim_EMBA1	0.459023	0.425	0.119	0.455	0.049	0.034	0.027
Miao_Congjiang	China_Shimao_LN	Longlin	Paiwan_Taiwan	Laos_Hoabinhian.SG	0.3427	0.426	0.117	0.457	0.05	0.035	0.027
Miao_Congjiang	China_Shimao_LN	Longlin	Paiwan_Taiwan	AR33K	0.400809	0.429	0.115	0.456	0.05	0.034	0.028
Miao_Congjiang	China_Shimao_LN	Longlin	Atayal_Taiwan	Tarim_EMBA1	0.0668955	0.403	0.108	0.489	0.057	0.038	0.031
Miao_Congjiang	China_Shimao_LN	Longlin	Atayal_Taiwan	Laos_Hoabinhian.SG	0.0572173	0.405	0.106	0.49	0.058	0.039	0.031
Miao_Congjiang	China_Shimao_LN	Longlin	Atayal_Taiwan	AR33K	0.0503929	0.41	0.101	0.489	0.061	0.04	0.032
Miao_Congjiang	China_Shimao_LN	Layi	Paiwan_Taiwan	Tarim_EMBA1	0.593778	0.229	0.512	0.258	0.173	0.255	0.097
Miao_Congjiang	China_Shimao_LN	Layi	Paiwan_Taiwan	Laos_Hoabinhian.SG	0.550856	0.263	0.469	0.268	0.141	0.213	0.087
Miao_Congjiang	China_Shimao_LN	Layi	Paiwan_Taiwan	AR33K	0.142969	0.304	0.384	0.312	0.215	0.295	0.09
Miao_Congjiang	China_Shimao_LN	Laos_LN_BA.SG	Paiwan_Taiwan	Tarim_EMBA1	0.597283	0.453	0.16	0.388	0.042	0.046	0.028
Miao_Congjiang	China_Shimao_LN	Laos_LN_BA.SG	Paiwan_Taiwan	Laos_Hoabinhian.SG	0.241146	0.465	0.137	0.399	0.045	0.047	0.028
Miao_Congjiang	China_Shimao_LN	Laos_LN_BA.SG	Paiwan_Taiwan	AR33K	0.59236	0.452	0.16	0.389	0.043	0.046	0.028
Miao_Congjiang	China_Shimao_LN	Laos_LN_BA.SG	Atayal_Taiwan	Tarim_EMBA1	0.214881	0.42	0.161	0.418	0.043	0.047	0.03
Miao_Congjiang	China_Shimao_LN	Laos_LN_BA.SG	Atayal_Taiwan	Laos_Hoabinhian.SG	0.0912508	0.432	0.138	0.429	0.046	0.047	0.03
Miao_Congjiang	China_Shimao_LN	Laos_LN_BA.SG	Atayal_Taiwan	AR33K	0.203636	0.421	0.159	0.42	0.044	0.047	0.03
Miao_Congjiang	China_Shimao_LN	Laos_BA.WGC	Paiwan_Taiwan	Tarim_EMBA1	0.402055	0.422	0.176	0.402	0.056	0.059	0.029
Miao_Congjiang	China_Shimao_LN	Laos_BA.WGC	Paiwan_Taiwan	Laos_Hoabinhian.SG	0.275123	0.421	0.171	0.408	0.058	0.061	0.029
Miao_Congjiang	China_Shimao_LN	Laos_BA.WGC	Paiwan_Taiwan	AR33K	0.405001	0.418	0.179	0.403	0.057	0.06	0.029
Miao_Congjiang	China_Shimao_LN	Laos_BA.WGC	Atayal_Taiwan	Tarim_EMBA1	0.119826	0.383	0.182	0.435	0.06	0.063	0.032
Miao_Congjiang	China_Shimao_LN	Laos_BA.WGC	Atayal_Taiwan	Laos_Hoabinhian.SG	0.0885633	0.385	0.176	0.439	0.062	0.064	0.032
Miao_Congjiang	China_Shimao_LN	Laos_BA.WGC	Atayal_Taiwan	AR33K	0.110377	0.381	0.183	0.436	0.062	0.065	0.032
Miao_Congjiang	China_Shimao_LN	Lahu	Paiwan_Taiwan	Tarim_EMBA1	0.80222	0.278	0.42	0.302	0.065	0.091	0.035
Miao_Congjiang	China_Shimao_LN	Lahu	Paiwan_Taiwan	Laos_Hoabinhian.SG	0.727305	0.277	0.42	0.303	0.066	0.092	0.035
Miao_Congjiang	China_Shimao_LN	Lahu	Paiwan_Taiwan	AR33K	0.755979	0.284	0.411	0.305	0.065	0.091	0.034
Miao_Congjiang	China_Shimao_LN	Lahu	Atayal_Taiwan	Tarim_EMBA1	0.42277	0.248	0.427	0.325	0.065	0.094	0.038
Miao_Congjiang	China_Shimao_LN	Lahu	Atayal_Taiwan	Laos_Hoabinhian.SG	0.403977	0.248	0.426	0.326	0.066	0.095	0.038
Miao_Congjiang	China_Shimao_LN	Lahu	Atayal_Taiwan	AR33K	0.356229	0.254	0.415	0.33	0.067	0.095	0.037
Miao_Congjiang	China_Shimao_LN	Dushan	Paiwan_Taiwan	Tarim_EMBA1	0.130025	0.451	0.118	0.431	0.056	0.047	0.027
Miao_Congjiang	China_Shimao_LN	Dushan	Paiwan_Taiwan	Laos_Hoabinhian.SG	0.129196	0.449	0.12	0.431	0.055	0.046	0.027
Miao_Congjiang	China_Shimao_LN	Dushan	Paiwan_Taiwan	AR33K	0.097728	0.464	0.104	0.432	0.058	0.047	0.027
Miao_Congjiang	China_Shimao_LN	Dushan	Atayal_Taiwan	Tarim_EMBA1	0.0125534	0.442	0.095	0.462	0.066	0.055	0.03
Miao_Congjiang	China_Shimao_LN	Dushan	Atayal_Taiwan	Laos_Hoabinhian.SG	0.014076	0.443	0.096	0.461	0.064	0.054	0.03
Miao_Congjiang	China_Shimao_LN	Baojianshan	Paiwan_Taiwan	Tarim_EMBA1	0.151493	0.474	0.085	0.442	0.045	0.031	0.027
Miao_Congjiang	China_Shimao_LN	Baojianshan	Paiwan_Taiwan	Laos_Hoabinhian.SG	0.0968083	0.48	0.078	0.443	0.045	0.031	0.027
Miao_Congjiang	China_Shimao_LN	Baojianshan	Paiwan_Taiwan	AR33K	0.151137	0.477	0.082	0.441	0.045	0.031	0.027
Miao_Congjiang	China_Shimao_LN	Baojianshan	Atayal_Taiwan	Tarim_EMBA1	0.0231656	0.45	0.075	0.475	0.049	0.033	0.03
Miao_Congjiang	China_Shimao_LN	Baojianshan	Atayal_Taiwan	Laos_Hoabinhian.SG	0.0204405	0.454	0.071	0.475	0.049	0.032	0.03
Miao_Congjiang	China_Shimao_LN	Baojianshan	Atayal_Taiwan	AR33K	0.0240202	0.454	0.072	0.474	0.05	0.032	0.03
Miao_Congjiang	China_AR_EN	Yiyang	Paiwan_Taiwan	Tarim_EMBA1	0.0859385	0.324	0.454	0.221	0.096	0.295	0.208
Miao_Congjiang	China_AR_EN	Yiyang	Paiwan_Taiwan	Laos_Hoabinhian.SG	0.232155	0.398	0.285	0.317	0.095	0.25	0.164
Miao_Congjiang	China_AR_EN	Yiyang	Paiwan_Taiwan	AR33K	0.224908	0.391	0.292	0.317	0.086	0.231	0.154
Miao_Congjiang	China_AR_EN	Yiyang	Cebuano_Philippines	Tarim_EMBA1	0.124761	0.316	0.464	0.22	0.067	0.181	0.128
Miao_Congjiang	China_AR_EN	Yiyang	Cebuano_Philippines	Laos_Hoabinhian.SG	0.233772	0.359	0.385	0.256	0.068	0.169	0.116
Miao_Congjiang	China_AR_EN	Yiyang	Cebuano_Philippines	AR33K	0.241826	0.358	0.389	0.253	0.067	0.161	0.108
Miao_Congjiang	China_AR_EN	Vietnam_N	Paiwan_Taiwan	Tarim_EMBA1	0.0472771	0.373	0.153	0.475	0.051	0.065	0.034
Miao_Congjiang	China_AR_EN	Vietnam_N	Paiwan_Taiwan	Laos_Hoabinhian.SG	0.639405	0.39	0.155	0.454	0.048	0.057	0.033
Miao_Congjiang	China_AR_EN	Vietnam_N	Paiwan_Taiwan	AR33K	0.549084	0.386	0.157	0.457	0.047	0.058	0.033
Miao_Congjiang	China_AR_EN	Vietnam_N	Atayal_Taiwan	Laos_Hoabinhian.SG	0.146644	0.363	0.148	0.49	0.052	0.063	0.035
Miao_Congjiang	China_AR_EN	Vietnam_N	Atayal_Taiwan	AR33K	0.111315	0.36	0.145	0.495	0.052	0.066	0.037
Miao_Congjiang	China_AR_EN	Vietnam_BA_DongSonCulture.SG	Paiwan_Taiwan	Laos_Hoabinhian.SG	0.541983	0.388	0.171	0.44	0.051	0.067	0.037
Miao_Congjiang	China_AR_EN	Vietnam_BA_DongSonCulture.SG	Paiwan_Taiwan	AR33K	0.574029	0.371	0.196	0.433	0.051	0.07	0.037
Miao_Congjiang	China_AR_EN	Vietnam_BA_DongSonCulture.SG	Atayal_Taiwan	Laos_Hoabinhian.SG	0.123747	0.364	0.163	0.473	0.054	0.075	0.041
Miao_Congjiang	China_AR_EN	Vietnam_BA_DongSonCulture.SG	Atayal_Taiwan	AR33K	0.105003	0.35	0.182	0.468	0.058	0.086	0.045
Miao_Congjiang	China_AR_EN	Vietnam_BA	Paiwan_Taiwan	Tarim_EMBA1	0.12395	0.304	0.317	0.38	0.073	0.127	0.065
Miao_Congjiang	China_AR_EN	Vietnam_BA	Paiwan_Taiwan	Laos_Hoabinhian.SG	0.283297	0.379	0.207	0.414	0.088	0.14	0.063
Miao_Congjiang	China_AR_EN	Vietnam_BA	Paiwan_Taiwan	AR33K	0.287405	0.365	0.23	0.405	0.086	0.142	0.066
Miao_Congjiang	China_AR_EN	Vietnam_BA	Atayal_Taiwan	Tarim_EMBA1	0.0117457	0.262	0.358	0.379	0.097	0.19	0.103
Miao_Congjiang	China_AR_EN	Thailand_IA	Paiwan_Taiwan	Tarim_EMBA1	0.585563	0.177	0.451	0.372	0.067	0.099	0.051
Miao_Congjiang	China_AR_EN	Thailand_IA	Paiwan_Taiwan	Laos_Hoabinhian.SG	0.703988	0.245	0.36	0.395	0.077	0.102	0.044
Miao_Congjiang	China_AR_EN	Thailand_IA	Paiwan_Taiwan	AR33K	0.790016	0.226	0.391	0.383	0.075	0.105	0.048
Miao_Congjiang	China_AR_EN	Thailand_IA	Atayal_Taiwan	Tarim_EMBA1	0.153928	0.142	0.476	0.383	0.083	0.131	0.067
Miao_Congjiang	China_AR_EN	Thailand_IA	Atayal_Taiwan	Laos_Hoabinhian.SG	0.213491	0.216	0.366	0.418	0.088	0.12	0.052
Miao_Congjiang	China_AR_EN	Thailand_IA	Atayal_Taiwan	AR33K	0.241098	0.196	0.402	0.402	0.092	0.136	0.061
Miao_Congjiang	China_AR_EN	Thailand_IA.SG	Paiwan_Taiwan	Tarim_EMBA1	0.130454	0.306	0.225	0.469	0.061	0.074	0.029
Miao_Congjiang	China_AR_EN	Thailand_IA.SG	Paiwan_Taiwan	Laos_Hoabinhian.SG	0.594521	0.36	0.177	0.463	0.056	0.062	0.029
Miao_Congjiang	China_AR_EN	Thailand_IA.SG	Paiwan_Taiwan	AR33K	0.650476	0.356	0.186	0.458	0.052	0.062	0.03
Miao_Congjiang	China_AR_EN	Thailand_IA.SG	Atayal_Taiwan	Tarim_EMBA1	0.0156668	0.28	0.215	0.505	0.07	0.088	0.034
Miao_Congjiang	China_AR_EN	Thailand_IA.SG	Atayal_Taiwan	Laos_Hoabinhian.SG	0.182438	0.329	0.172	0.499	0.058	0.065	0.03
Miao_Congjiang	China_AR_EN	Thailand_IA.SG	Atayal_Taiwan	AR33K	0.187024	0.328	0.177	0.495	0.055	0.066	0.032
Miao_Congjiang	China_AR_EN	Thailand_BA	Paiwan_Taiwan	Tarim_EMBA1	0.0338744	0.327	0.198	0.474	0.088	0.112	0.04
Miao_Congjiang	China_AR_EN	Thailand_BA	Paiwan_Taiwan	Laos_Hoabinhian.SG	0.613721	0.346	0.207	0.446	0.063	0.08	0.039
Miao_Congjiang	China_AR_EN	Thailand_BA	Paiwan_Taiwan	AR33K	0.506767	0.343	0.207	0.45	0.064	0.084	0.04
Miao_Congjiang	China_AR_EN	Thailand_BA	Atayal_Taiwan	Laos_Hoabinhian.SG	0.125176	0.323	0.199	0.478	0.072	0.096	0.045
Miao_Congjiang	China_AR_EN	Thailand_BA	Atayal_Taiwan	AR33K	0.0907625	0.324	0.19	0.485	0.073	0.101	0.047
Miao_Congjiang	China_AR_EN	Shenxian	Cebuano_Philippines	Laos_Hoabinhian.SG	0.204419	0.242	0.5	0.258	0.149	0.286	0.144
Miao_Congjiang	China_AR_EN	Shenxian	Cebuano_Philippines	AR33K	0.181919	0.237	0.525	0.238	0.169	0.326	0.163
Miao_Congjiang	China_AR_EN	Longlin	Paiwan_Taiwan	Tarim_EMBA1	0.176056	0.345	0.132	0.523	0.044	0.038	0.025
Miao_Congjiang	China_AR_EN	Longlin	Paiwan_Taiwan	Laos_Hoabinhian.SG	0.762408	0.375	0.12	0.506	0.047	0.038	0.027
Miao_Congjiang	China_AR_EN	Longlin	Paiwan_Taiwan	AR33K	0.577366	0.374	0.115	0.511	0.048	0.039	0.027
Miao_Congjiang	China_AR_EN	Longlin	Atayal_Taiwan	Tarim_EMBA1	0.0178848	0.319	0.121	0.56	0.05	0.042	0.027
Miao_Congjiang	China_AR_EN	Longlin	Atayal_Taiwan	Laos_Hoabinhian.SG	0.171454	0.352	0.108	0.54	0.052	0.041	0.029
Miao_Congjiang	China_AR_EN	Longlin	Atayal_Taiwan	AR33K	0.118763	0.351	0.102	0.547	0.052	0.042	0.029
Miao_Congjiang	China_AR_EN	Layi	Paiwan_Taiwan	Tarim_EMBA1	0.540059	0.152	0.585	0.263	0.144	0.255	0.123
Miao_Congjiang	China_AR_EN	Layi	Paiwan_Taiwan	Laos_Hoabinhian.SG	0.607325	0.253	0.434	0.313	0.12	0.205	0.097
Miao_Congjiang	China_AR_EN	Laos_LN_BA.SG	Taiwan_Hanben_IA	Laos_Hoabinhian.SG	0.0222692	0.43	0.078	0.492	0.048	0.067	0.043
Miao_Congjiang	China_AR_EN	Laos_LN_BA.SG	Taiwan_Hanben_IA	AR33K	0.0197781	0.41	0.103	0.487	0.047	0.066	0.041
Miao_Congjiang	China_AR_EN	Laos_LN_BA.SG	Paiwan_Taiwan	Tarim_EMBA1	0.236784	0.369	0.179	0.452	0.04	0.052	0.033
Miao_Congjiang	China_AR_EN	Laos_LN_BA.SG	Paiwan_Taiwan	Laos_Hoabinhian.SG	0.799584	0.4	0.155	0.445	0.041	0.05	0.034
Miao_Congjiang	China_AR_EN	Laos_LN_BA.SG	Paiwan_Taiwan	AR33K	0.758226	0.391	0.164	0.445	0.041	0.052	0.034
Miao_Congjiang	China_AR_EN	Laos_LN_BA.SG	Atayal_Taiwan	Tarim_EMBA1	0.0501361	0.338	0.18	0.482	0.04	0.055	0.036
Miao_Congjiang	China_AR_EN	Laos_LN_BA.SG	Atayal_Taiwan	Laos_Hoabinhian.SG	0.392256	0.366	0.158	0.476	0.04	0.049	0.035
Miao_Congjiang	China_AR_EN	Laos_LN_BA.SG	Atayal_Taiwan	AR33K	0.332944	0.36	0.164	0.476	0.04	0.052	0.036
Miao_Congjiang	China_AR_EN	Laos_BA.WGC	Paiwan_Taiwan	Tarim_EMBA1	0.381486	0.328	0.214	0.458	0.047	0.061	0.033
Miao_Congjiang	China_AR_EN	Laos_BA.WGC	Paiwan_Taiwan	Laos_Hoabinhian.SG	0.840328	0.365	0.183	0.452	0.05	0.059	0.033
Miao_Congjiang	China_AR_EN	Laos_BA.WGC	Paiwan_Taiwan	AR33K	0.774095	0.36	0.185	0.455	0.05	0.061	0.033
Miao_Congjiang	China_AR_EN	Laos_BA.WGC	Atayal_Taiwan	Tarim_EMBA1	0.0929088	0.296	0.213	0.491	0.048	0.064	0.037
Miao_Congjiang	China_AR_EN	Laos_BA.WGC	Atayal_Taiwan	Laos_Hoabinhian.SG	0.349062	0.331	0.184	0.485	0.05	0.061	0.035
Miao_Congjiang	China_AR_EN	Laos_BA.WGC	Atayal_Taiwan	AR33K	0.286403	0.329	0.181	0.49	0.05	0.064	0.036
Miao_Congjiang	China_AR_EN	Lahu	Taiwan_Hanben_IA	Laos_Hoabinhian.SG	0.0283648	0.318	0.269	0.413	0.11	0.185	0.082
Miao_Congjiang	China_AR_EN	Lahu	Taiwan_Hanben_IA	AR33K	0.0157565	0.315	0.267	0.418	0.113	0.191	0.084
Miao_Congjiang	China_AR_EN	Lahu	Paiwan_Taiwan	Tarim_EMBA1	0.494561	0.204	0.469	0.326	0.056	0.095	0.045
Miao_Congjiang	China_AR_EN	Lahu	Paiwan_Taiwan	Laos_Hoabinhian.SG	0.983783	0.247	0.419	0.334	0.058	0.093	0.043
Miao_Congjiang	China_AR_EN	Lahu	Paiwan_Taiwan	AR33K	0.905641	0.247	0.411	0.342	0.058	0.094	0.044
Miao_Congjiang	China_AR_EN	Lahu	Atayal_Taiwan	Tarim_EMBA1	0.212348	0.177	0.476	0.346	0.054	0.096	0.05
Miao_Congjiang	China_AR_EN	Lahu	Atayal_Taiwan	Laos_Hoabinhian.SG	0.661726	0.22	0.424	0.356	0.055	0.093	0.046
Miao_Congjiang	China_AR_EN	Lahu	Atayal_Taiwan	AR33K	0.519644	0.221	0.413	0.367	0.055	0.094	0.047
Miao_Congjiang	China_AR_EN	Dushan	Paiwan_Taiwan	Tarim_EMBA1	0.120078	0.352	0.15	0.498	0.047	0.049	0.028
Miao_Congjiang	China_AR_EN	Dushan	Paiwan_Taiwan	Laos_Hoabinhian.SG	0.652472	0.385	0.133	0.482	0.05	0.048	0.029
Miao_Congjiang	China_AR_EN	Dushan	Paiwan_Taiwan	AR33K	0.436505	0.387	0.12	0.492	0.05	0.048	0.028
Miao_Congjiang	China_AR_EN	Dushan	Atayal_Taiwan	Laos_Hoabinhian.SG	0.0900565	0.375	0.107	0.518	0.055	0.054	0.032
Miao_Congjiang	China_AR_EN	Dushan	Atayal_Taiwan	AR33K	0.0575996	0.378	0.091	0.53	0.055	0.052	0.031
Miao_Congjiang	China_AR_EN	Baojianshan	Paiwan_Taiwan	Tarim_EMBA1	0.102346	0.373	0.105	0.522	0.043	0.035	0.026
Miao_Congjiang	China_AR_EN	Baojianshan	Paiwan_Taiwan	Laos_Hoabinhian.SG	0.901394	0.393	0.106	0.501	0.042	0.033	0.028
Miao_Congjiang	China_AR_EN	Baojianshan	Paiwan_Taiwan	AR33K	0.752763	0.389	0.104	0.507	0.042	0.033	0.027
Miao_Congjiang	China_AR_EN	Baojianshan	Atayal_Taiwan	Tarim_EMBA1	0.0105948	0.348	0.093	0.558	0.044	0.036	0.028
Miao_Congjiang	China_AR_EN	Baojianshan	Atayal_Taiwan	Laos_Hoabinhian.SG	0.278086	0.367	0.098	0.536	0.043	0.033	0.029
Miao_Congjiang	China_AR_EN	Baojianshan	Atayal_Taiwan	AR33K	0.178363	0.365	0.092	0.542	0.044	0.034	0.029
Miao_Congjiang	China_AR_EN	BaBanQinCen	Paiwan_Taiwan	Tarim_EMBA1	0.0228996	0.37	0.249	0.38	0.082	0.179	0.104
Miao_Congjiang	China_AR_EN	BaBanQinCen	Paiwan_Taiwan	Laos_Hoabinhian.SG	0.305217	0.408	0.213	0.379	0.063	0.124	0.073
Miao_Congjiang	China_AR_EN	BaBanQinCen	Paiwan_Taiwan	AR33K	0.140044	0.433	0.138	0.429	0.062	0.116	0.068
Miao_Congjiang	China_AR_EN	BaBanQinCen	Atayal_Taiwan	Laos_Hoabinhian.SG	0.0430001	0.399	0.18	0.421	0.073	0.169	0.107
Miao_Congjiang	ARpost9K	Thailand_IA	Paiwan_Taiwan	Tarim_EMBA1	0.328759	0.103	0.544	0.353	0.049	0.093	0.06
Miao_Congjiang	ARpost9K	Thailand_IA	Paiwan_Taiwan	Laos_Hoabinhian.SG	0.147226	0.102	0.53	0.368	0.053	0.097	0.059
Miao_Congjiang	ARpost9K	Thailand_IA	Paiwan_Taiwan	AR33K	0.325778	0.093	0.555	0.352	0.047	0.091	0.061
Miao_Congjiang	ARpost9K	Thailand_IA	Atayal_Taiwan	Tarim_EMBA1	0.0828591	0.063	0.589	0.348	0.056	0.116	0.079
Miao_Congjiang	ARpost9K	Thailand_IA	Atayal_Taiwan	Laos_Hoabinhian.SG	0.0375264	0.062	0.569	0.369	0.059	0.116	0.075
Miao_Congjiang	ARpost9K	Thailand_IA	Atayal_Taiwan	AR33K	0.0823915	0.056	0.599	0.346	0.051	0.112	0.08
Miao_Congjiang	ARpost9K	Shenxian	Cebuano_Philippines	Laos_Hoabinhian.SG	0.13446	0.103	0.742	0.156	0.1	0.237	0.148
Miao_Congjiang	ARpost9K	Shenxian	Cebuano_Philippines	AR33K	0.137818	0.107	0.74	0.153	0.099	0.238	0.149
Miao_Congjiang	ARpost9K	Lahu	Paiwan_Taiwan	Tarim_EMBA1	0.148942	0.133	0.569	0.298	0.037	0.07	0.038
Miao_Congjiang	ARpost9K	Lahu	Paiwan_Taiwan	Laos_Hoabinhian.SG	0.14874	0.133	0.568	0.298	0.037	0.07	0.038
Miao_Congjiang	ARpost9K	Lahu	Paiwan_Taiwan	AR33K	0.0302864	0.112	0.595	0.293	0.037	0.072	0.04
Miao_Congjiang	ARpost9K	Lahu	Atayal_Taiwan	Tarim_EMBA1	0.0348418	0.103	0.587	0.31	0.037	0.074	0.043
Miao_Congjiang	ARpost9K	Lahu	Atayal_Taiwan	Laos_Hoabinhian.SG	0.0351765	0.104	0.587	0.309	0.037	0.074	0.043
Miao_Congjiang	AR19K	Thailand_IA	Paiwan_Taiwan	Tarim_EMBA1	0.331547	0.145	0.552	0.304	0.076	0.099	0.058
Miao_Congjiang	AR19K	Thailand_IA	Paiwan_Taiwan	Laos_Hoabinhian.SG	0.391403	0.182	0.49	0.328	0.069	0.086	0.051
Miao_Congjiang	AR19K	Thailand_IA	Paiwan_Taiwan	AR33K	0.488098	0.152	0.531	0.317	0.066	0.09	0.055
Miao_Congjiang	AR19K	Thailand_IA	Atayal_Taiwan	Tarim_EMBA1	0.13203	0.127	0.551	0.322	0.083	0.113	0.069
Miao_Congjiang	AR19K	Thailand_IA	Atayal_Taiwan	Laos_Hoabinhian.SG	0.12251	0.157	0.499	0.343	0.077	0.098	0.06
Miao_Congjiang	AR19K	Thailand_IA	Atayal_Taiwan	AR33K	0.155899	0.123	0.549	0.328	0.075	0.106	0.067
Miao_Congjiang	AR19K	Longlin	Paiwan_Taiwan	Laos_Hoabinhian.SG	0.0352627	0.373	0.16	0.467	0.062	0.048	0.031
Miao_Congjiang	AR19K	Lahu	Paiwan_Taiwan	Tarim_EMBA1	0.0875736	0.183	0.555	0.262	0.069	0.097	0.037
Miao_Congjiang	AR19K	Lahu	Paiwan_Taiwan	Laos_Hoabinhian.SG	0.174233	0.197	0.532	0.271	0.064	0.091	0.036
Miao_Congjiang	AR19K	Lahu	Paiwan_Taiwan	AR33K	0.0320049	0.181	0.542	0.277	0.081	0.115	0.042
Miao_Congjiang	AR19K	Lahu	Atayal_Taiwan	Tarim_EMBA1	0.0426332	0.167	0.539	0.294	0.072	0.107	0.044
Miao_Congjiang	AR19K	Lahu	Atayal_Taiwan	Laos_Hoabinhian.SG	0.0661463	0.175	0.526	0.299	0.067	0.1	0.042
Miao_Congjiang	AR19K	Lahu	Atayal_Taiwan	AR33K	0.0112076	0.157	0.539	0.304	0.088	0.129	0.049
Miao_Congjiang	AR14K	Thailand_IA	Paiwan_Taiwan	Tarim_EMBA1	0.458391	0.123	0.533	0.344	0.052	0.086	0.055
Miao_Congjiang	AR14K	Thailand_IA	Paiwan_Taiwan	Laos_Hoabinhian.SG	0.322622	0.134	0.506	0.36	0.052	0.082	0.051
Miao_Congjiang	AR14K	Thailand_IA	Paiwan_Taiwan	AR33K	0.48095	0.116	0.538	0.346	0.049	0.084	0.055
Miao_Congjiang	AR14K	Thailand_IA	Atayal_Taiwan	Tarim_EMBA1	0.130625	0.093	0.555	0.352	0.057	0.104	0.069
Miao_Congjiang	AR14K	Thailand_IA	Atayal_Taiwan	Laos_Hoabinhian.SG	0.0785814	0.101	0.527	0.371	0.058	0.096	0.062
Miao_Congjiang	AR14K	Thailand_IA	Atayal_Taiwan	AR33K	0.12675	0.082	0.569	0.349	0.053	0.101	0.07
Miao_Congjiang	AR14K	Thailand_IA.SG	Paiwan_Taiwan	Tarim_EMBA1	0.0163906	0.223	0.333	0.443	0.052	0.063	0.027
Miao_Congjiang	AR14K	Thailand_IA.SG	Paiwan_Taiwan	AR33K	0.0154339	0.233	0.323	0.445	0.044	0.057	0.028
Miao_Congjiang	AR14K	Shenxian	Cebuano_Philippines	Tarim_EMBA1	0.222861	0.204	0.523	0.274	0.112	0.249	0.143
Miao_Congjiang	AR14K	Shenxian	Cebuano_Philippines	Laos_Hoabinhian.SG	0.178226	0.19	0.56	0.25	0.126	0.283	0.163
Miao_Congjiang	AR14K	Shenxian	Cebuano_Philippines	AR33K	0.214746	0.207	0.525	0.268	0.112	0.256	0.15
Miao_Congjiang	AR14K	Longlin	Paiwan_Taiwan	Tarim_EMBA1	0.0252359	0.28	0.197	0.523	0.04	0.037	0.023
Miao_Congjiang	AR14K	Longlin	Paiwan_Taiwan	Laos_Hoabinhian.SG	0.0273839	0.281	0.194	0.525	0.04	0.036	0.024
Miao_Congjiang	AR14K	Laos_LN_BA.SG	Paiwan_Taiwan	Tarim_EMBA1	0.0241047	0.315	0.266	0.419	0.038	0.052	0.031
Miao_Congjiang	AR14K	Laos_LN_BA.SG	Paiwan_Taiwan	Laos_Hoabinhian.SG	0.019485	0.321	0.247	0.431	0.038	0.05	0.031
Miao_Congjiang	AR14K	Laos_BA.WGC	Paiwan_Taiwan	Tarim_EMBA1	0.0213141	0.26	0.314	0.426	0.051	0.069	0.037
Miao_Congjiang	AR14K	Laos_BA.WGC	Paiwan_Taiwan	Laos_Hoabinhian.SG	0.0267539	0.259	0.31	0.431	0.05	0.067	0.037
Miao_Congjiang	AR14K	Laos_BA.WGC	Paiwan_Taiwan	AR33K	0.0106492	0.233	0.339	0.428	0.051	0.07	0.039
Miao_Congjiang	AR14K	Lahu	Paiwan_Taiwan	Tarim_EMBA1	0.496962	0.155	0.561	0.284	0.038	0.064	0.034
Miao_Congjiang	AR14K	Lahu	Paiwan_Taiwan	Laos_Hoabinhian.SG	0.506174	0.154	0.562	0.284	0.037	0.063	0.034
Miao_Congjiang	AR14K	Lahu	Paiwan_Taiwan	AR33K	0.141204	0.139	0.575	0.286	0.038	0.066	0.035
Miao_Congjiang	AR14K	Lahu	Atayal_Taiwan	Tarim_EMBA1	0.150632	0.13	0.568	0.302	0.038	0.068	0.037
Miao_Congjiang	AR14K	Lahu	Atayal_Taiwan	Laos_Hoabinhian.SG	0.14254	0.128	0.573	0.299	0.038	0.067	0.037
Miao_Congjiang	AR14K	Lahu	Atayal_Taiwan	AR33K	0.0323573	0.111	0.589	0.301	0.038	0.068	0.038
Miao_Congjiang	AR13_10K	Thailand_IA	Paiwan_Taiwan	Tarim_EMBA1	0.154062	0.068	0.605	0.327	0.067	0.121	0.071
Miao_Congjiang	AR13_10K	Thailand_IA	Paiwan_Taiwan	Laos_Hoabinhian.SG	0.0770202	0.075	0.578	0.347	0.068	0.116	0.066
Miao_Congjiang	AR13_10K	Thailand_IA	Paiwan_Taiwan	AR33K	0.167692	0.066	0.604	0.33	0.061	0.113	0.069
Miao_Congjiang	AR13_10K	Lahu	Paiwan_Taiwan	Tarim_EMBA1	0.058266	0.128	0.602	0.27	0.043	0.075	0.037
Miao_Congjiang	AR13_10K	Lahu	Paiwan_Taiwan	Laos_Hoabinhian.SG	0.0596289	0.127	0.603	0.27	0.043	0.074	0.038
Miao_Congjiang	AR13_10K	Lahu	Paiwan_Taiwan	AR33K	0.0179567	0.112	0.617	0.271	0.043	0.075	0.038
Miao_Congjiang	AR13_10K	Lahu	Atayal_Taiwan	Tarim_EMBA1	0.0108736	0.088	0.634	0.277	0.042	0.076	0.041
Miao_Congjiang	AR13_10K	Lahu	Atayal_Taiwan	Laos_Hoabinhian.SG	0.0106464	0.087	0.638	0.275	0.042	0.075	0.041
Miao_Duyun	Huoshaogou_BA	Vietnam_N	Paiwan_Taiwan	Laos_Hoabinhian.SG	0.362472	0.42	0.059	0.521	0.043	0.055	0.031
Miao_Duyun	Huoshaogou_BA	Thailand_IA	Paiwan_Taiwan	Tarim_EMBA1	0.314593	0.179	0.43	0.39	0.125	0.205	0.089
Miao_Duyun	Huoshaogou_BA	Thailand_IA	Paiwan_Taiwan	Laos_Hoabinhian.SG	0.574714	0.292	0.261	0.446	0.097	0.142	0.055
Miao_Duyun	Huoshaogou_BA	Thailand_IA	Paiwan_Taiwan	AR33K	0.568348	0.297	0.256	0.447	0.13	0.197	0.074
Miao_Duyun	Huoshaogou_BA	Thailand_IA	Atayal_Taiwan	Laos_Hoabinhian.SG	0.0983708	0.195	0.363	0.442	0.145	0.219	0.085
Miao_Duyun	Huoshaogou_BA	Thailand_IA.SG	Paiwan_Taiwan	Tarim_EMBA1	0.0972334	0.35	0.126	0.524	0.074	0.089	0.029
Miao_Duyun	Huoshaogou_BA	Thailand_IA.SG	Paiwan_Taiwan	Laos_Hoabinhian.SG	0.583642	0.375	0.107	0.517	0.053	0.061	0.026
Miao_Duyun	Huoshaogou_BA	Thailand_IA.SG	Paiwan_Taiwan	AR33K	0.555992	0.394	0.086	0.52	0.053	0.064	0.028
Miao_Duyun	Huoshaogou_BA	Thailand_IA.SG	Atayal_Taiwan	Laos_Hoabinhian.SG	0.0601854	0.333	0.11	0.557	0.069	0.078	0.03
Miao_Duyun	Huoshaogou_BA	Longlin	Paiwan_Taiwan	Tarim_EMBA1	0.0761928	0.39	0.055	0.555	0.05	0.041	0.023
Miao_Duyun	Huoshaogou_BA	Longlin	Paiwan_Taiwan	Laos_Hoabinhian.SG	0.438327	0.404	0.053	0.543	0.047	0.039	0.024
Miao_Duyun	Huoshaogou_BA	Longlin	Paiwan_Taiwan	AR33K	0.520478	0.409	0.048	0.544	0.047	0.038	0.023
Miao_Duyun	Huoshaogou_BA	Laos_LN_BA.SG	Paiwan_Taiwan	Tarim_EMBA1	0.104732	0.391	0.09	0.518	0.043	0.058	0.031
Miao_Duyun	Huoshaogou_BA	Laos_LN_BA.SG	Paiwan_Taiwan	Laos_Hoabinhian.SG	0.582288	0.407	0.085	0.508	0.038	0.049	0.03
Miao_Duyun	Huoshaogou_BA	Laos_LN_BA.SG	Paiwan_Taiwan	AR33K	0.614633	0.411	0.078	0.512	0.039	0.052	0.03
Miao_Duyun	Huoshaogou_BA	Laos_LN_BA.SG	Atayal_Taiwan	Laos_Hoabinhian.SG	0.0722557	0.364	0.093	0.543	0.044	0.057	0.034
Miao_Duyun	Huoshaogou_BA	Laos_LN_BA.SG	Atayal_Taiwan	AR33K	0.083928	0.371	0.079	0.551	0.046	0.062	0.036
Miao_Duyun	Huoshaogou_BA	Laos_BA.WGC	Paiwan_Taiwan	Tarim_EMBA1	0.157261	0.355	0.128	0.517	0.058	0.072	0.03
Miao_Duyun	Huoshaogou_BA	Laos_BA.WGC	Paiwan_Taiwan	Laos_Hoabinhian.SG	0.550262	0.385	0.101	0.514	0.052	0.062	0.028
Miao_Duyun	Huoshaogou_BA	Laos_BA.WGC	Paiwan_Taiwan	AR33K	0.598384	0.392	0.091	0.516	0.053	0.065	0.029
Miao_Duyun	Huoshaogou_BA	Laos_BA.WGC	Atayal_Taiwan	Tarim_EMBA1	0.0145348	0.296	0.15	0.554	0.076	0.098	0.038
Miao_Duyun	Huoshaogou_BA	Laos_BA.WGC	Atayal_Taiwan	Laos_Hoabinhian.SG	0.0580986	0.336	0.115	0.549	0.075	0.091	0.034
Miao_Duyun	Huoshaogou_BA	Lahu	Paiwan_Taiwan	Tarim_EMBA1	0.173268	0.291	0.272	0.438	0.081	0.134	0.059
Miao_Duyun	Huoshaogou_BA	Lahu	Paiwan_Taiwan	Laos_Hoabinhian.SG	0.669824	0.32	0.239	0.442	0.072	0.118	0.053
Miao_Duyun	Huoshaogou_BA	Lahu	Paiwan_Taiwan	AR33K	0.788207	0.324	0.23	0.446	0.07	0.114	0.051
Miao_Duyun	Huoshaogou_BA	Lahu	Atayal_Taiwan	Tarim_EMBA1	0.0392245	0.21	0.351	0.439	0.084	0.148	0.07
Miao_Duyun	Huoshaogou_BA	Lahu	Atayal_Taiwan	Laos_Hoabinhian.SG	0.144159	0.248	0.305	0.447	0.084	0.142	0.065
Miao_Duyun	Huoshaogou_BA	Lahu	Atayal_Taiwan	AR33K	0.21075	0.257	0.285	0.458	0.08	0.135	0.062
Miao_Duyun	Huoshaogou_BA	Baojianshan	Paiwan_Taiwan	Laos_Hoabinhian.SG	0.409265	0.416	0.044	0.54	0.042	0.034	0.024
Miao_Duyun	Huoshaogou_BA	Baojianshan	Paiwan_Taiwan	AR33K	0.474272	0.421	0.038	0.541	0.042	0.034	0.024
Miao_Duyun	Dadiwan_MN	Layi	Paiwan_Taiwan	Laos_Hoabinhian.SG	0.472403	0.36	0.276	0.364	0.177	0.264	0.097
Miao_Duyun	China_YR_MN	Thailand_IA	Paiwan_Taiwan	AR33K	0.624795	0.36	0.247	0.393	0.163	0.219	0.065
Miao_Duyun	China_YR_MN	Thailand_IA.SG	Paiwan_Taiwan	AR33K	0.556207	0.478	0.071	0.451	0.067	0.067	0.027
Miao_Duyun	China_YR_MN	Lahu	Paiwan_Taiwan	Tarim_EMBA1	0.868298	0.451	0.144	0.406	0.102	0.137	0.046
Miao_Duyun	China_YR_MN	Lahu	Paiwan_Taiwan	Laos_Hoabinhian.SG	0.844563	0.449	0.144	0.406	0.102	0.138	0.047
Miao_Duyun	China_YR_MN	Lahu	Paiwan_Taiwan	AR33K	0.573908	0.425	0.167	0.408	0.105	0.143	0.048
Miao_Duyun	China_YR_MN	Lahu	Atayal_Taiwan	Tarim_EMBA1	0.321193	0.372	0.199	0.429	0.11	0.151	0.053
Miao_Duyun	China_YR_MN	Lahu	Atayal_Taiwan	Laos_Hoabinhian.SG	0.333289	0.371	0.202	0.427	0.109	0.15	0.052
Miao_Duyun	China_YR_MN	Lahu	Atayal_Taiwan	AR33K	0.162367	0.335	0.239	0.427	0.11	0.154	0.054
Miao_Duyun	China_YR_LN	Vietnam_BA	Paiwan_Taiwan	Tarim_EMBA1	0.0119773	0.366	0.292	0.342	0.197	0.26	0.072
Miao_Duyun	China_YR_LN	Vietnam_BA	Paiwan_Taiwan	AR33K	0.0128373	0.359	0.299	0.341	0.168	0.225	0.067
Miao_Duyun	China_YR_LN	Thailand_IA	Paiwan_Taiwan	Tarim_EMBA1	0.473445	0.236	0.452	0.312	0.098	0.125	0.055
Miao_Duyun	China_YR_LN	Thailand_IA	Paiwan_Taiwan	Laos_Hoabinhian.SG	0.163998	0.229	0.442	0.329	0.123	0.154	0.055
Miao_Duyun	China_YR_LN	Thailand_IA	Paiwan_Taiwan	AR33K	0.466838	0.242	0.447	0.312	0.095	0.124	0.055
Miao_Duyun	China_YR_LN	Thailand_IA	Atayal_Taiwan	Tarim_EMBA1	0.201937	0.181	0.487	0.332	0.114	0.149	0.07
Miao_Duyun	China_YR_LN	Thailand_IA	Atayal_Taiwan	Laos_Hoabinhian.SG	0.0772202	0.175	0.467	0.357	0.143	0.182	0.069
Miao_Duyun	China_YR_LN	Thailand_IA	Atayal_Taiwan	AR33K	0.201958	0.187	0.48	0.333	0.109	0.145	0.07
Miao_Duyun	China_YR_LN	Thailand_IA.SG	Paiwan_Taiwan	Tarim_EMBA1	0.0124785	0.43	0.152	0.418	0.081	0.077	0.026
Miao_Duyun	China_YR_LN	Thailand_IA.SG	Paiwan_Taiwan	AR33K	0.0152424	0.45	0.139	0.411	0.064	0.062	0.025
Miao_Duyun	China_YR_LN	Longlin	Paiwan_Taiwan	Tarim_EMBA1	0.0113714	0.479	0.078	0.442	0.055	0.037	0.029
Miao_Duyun	China_YR_LN	Laos_LN_BA.SG	Paiwan_Taiwan	Tarim_EMBA1	0.0617635	0.484	0.132	0.384	0.043	0.045	0.029
Miao_Duyun	China_YR_LN	Laos_LN_BA.SG	Paiwan_Taiwan	Laos_Hoabinhian.SG	0.0158909	0.495	0.11	0.395	0.047	0.047	0.028
Miao_Duyun	China_YR_LN	Laos_LN_BA.SG	Paiwan_Taiwan	AR33K	0.0483275	0.48	0.131	0.388	0.043	0.046	0.028
Miao_Duyun	China_YR_LN	Laos_LN_BA.SG	Atayal_Taiwan	Tarim_EMBA1	0.0121309	0.443	0.131	0.425	0.048	0.05	0.033
Miao_Duyun	China_YR_LN	Laos_LN_BA.SG	Atayal_Taiwan	AR33K	0.0103673	0.444	0.128	0.428	0.049	0.05	0.033
Miao_Duyun	China_YR_LN	Laos_BA.WGC	Paiwan_Taiwan	Tarim_EMBA1	0.0520122	0.427	0.175	0.398	0.068	0.07	0.029
Miao_Duyun	China_YR_LN	Laos_BA.WGC	Paiwan_Taiwan	Laos_Hoabinhian.SG	0.0226044	0.428	0.167	0.404	0.077	0.078	0.029
Miao_Duyun	China_YR_LN	Laos_BA.WGC	Paiwan_Taiwan	AR33K	0.0476461	0.421	0.179	0.4	0.067	0.07	0.029
Miao_Duyun	China_YR_LN	Laos_BA.WGC	Atayal_Taiwan	Tarim_EMBA1	0.0135361	0.378	0.18	0.442	0.077	0.079	0.034
Miao_Duyun	China_YR_LN	Laos_BA.WGC	Atayal_Taiwan	AR33K	0.0121303	0.375	0.182	0.443	0.079	0.081	0.035
Miao_Duyun	China_YR_LN	Lahu	Paiwan_Taiwan	Tarim_EMBA1	0.110794	0.332	0.341	0.327	0.081	0.104	0.035
Miao_Duyun	China_YR_LN	Lahu	Paiwan_Taiwan	Laos_Hoabinhian.SG	0.121548	0.33	0.346	0.324	0.079	0.101	0.035
Miao_Duyun	China_YR_LN	Lahu	Paiwan_Taiwan	AR33K	0.106704	0.327	0.344	0.329	0.08	0.104	0.035
Miao_Duyun	China_YR_LN	Lahu	Atayal_Taiwan	Tarim_EMBA1	0.053703	0.274	0.372	0.354	0.085	0.112	0.041
Miao_Duyun	China_YR_LN	Lahu	Atayal_Taiwan	Laos_Hoabinhian.SG	0.0744448	0.279	0.368	0.352	0.083	0.11	0.04
Miao_Duyun	China_YR_LN	Lahu	Atayal_Taiwan	AR33K	0.0556358	0.27	0.374	0.356	0.086	0.113	0.04
Miao_Duyun	China_YR_LN	Baojianshan	Paiwan_Taiwan	Tarim_EMBA1	0.0105199	0.497	0.068	0.436	0.048	0.031	0.028
Miao_Duyun	China_YR_LBIA	Thailand_IA	Paiwan_Taiwan	Tarim_EMBA1	0.263404	0.161	0.539	0.3	0.108	0.142	0.063
Miao_Duyun	China_YR_LBIA	Thailand_IA	Paiwan_Taiwan	Laos_Hoabinhian.SG	0.136743	0.219	0.46	0.322	0.147	0.18	0.058
Miao_Duyun	China_YR_LBIA	Thailand_IA	Paiwan_Taiwan	AR33K	0.24218	0.197	0.503	0.3	0.141	0.179	0.064
Miao_Duyun	China_YR_LBIA	Thailand_IA	Atayal_Taiwan	Laos_Hoabinhian.SG	0.0680711	0.157	0.492	0.351	0.15	0.189	0.072
Miao_Duyun	China_YR_LBIA	Thailand_IA.SG	Paiwan_Taiwan	Laos_Hoabinhian.SG	0.0126112	0.48	0.118	0.402	0.082	0.071	0.029
Miao_Duyun	China_YR_LBIA	Thailand_IA.SG	Paiwan_Taiwan	AR33K	0.0122201	0.486	0.118	0.397	0.079	0.073	0.028
Miao_Duyun	China_YR_LBIA	Laos_LN_BA.SG	Paiwan_Taiwan	Laos_Hoabinhian.SG	0.0347209	0.515	0.107	0.378	0.049	0.046	0.03
Miao_Duyun	China_YR_LBIA	Laos_LN_BA.SG	Paiwan_Taiwan	AR33K	0.0397876	0.506	0.119	0.375	0.05	0.051	0.03
Miao_Duyun	China_YR_LBIA	Laos_LN_BA.SG	Atayal_Taiwan	Laos_Hoabinhian.SG	0.0106998	0.47	0.112	0.418	0.054	0.048	0.034
Miao_Duyun	China_YR_LBIA	Laos_LN_BA.SG	Atayal_Taiwan	AR33K	0.0102355	0.461	0.122	0.417	0.056	0.055	0.035
Miao_Duyun	China_YR_LBIA	Laos_BA.WGC	Paiwan_Taiwan	Laos_Hoabinhian.SG	0.024363	0.463	0.145	0.392	0.089	0.086	0.029
Miao_Duyun	China_YR_LBIA	Laos_BA.WGC	Paiwan_Taiwan	AR33K	0.0260575	0.456	0.154	0.39	0.089	0.089	0.029
Miao_Duyun	China_YR_LBIA	Lahu	Paiwan_Taiwan	Laos_Hoabinhian.SG	0.0393196	0.363	0.309	0.327	0.107	0.132	0.037
Miao_Duyun	China_YR_LBIA	Lahu	Paiwan_Taiwan	AR33K	0.0390959	0.362	0.309	0.33	0.106	0.132	0.037
Miao_Duyun	China_YR_LBIA	Lahu	Atayal_Taiwan	Laos_Hoabinhian.SG	0.0256236	0.286	0.363	0.351	0.109	0.136	0.042
Miao_Duyun	China_YR_LBIA	Lahu	Atayal_Taiwan	AR33K	0.0257012	0.282	0.361	0.356	0.107	0.135	0.042
Miao_Duyun	China_Upper_YR_LN	Thailand_IA	Paiwan_Taiwan	Tarim_EMBA1	0.378203	0.273	0.352	0.375	0.164	0.228	0.075
Miao_Duyun	China_Upper_YR_LN	Shenxian	Paiwan_Taiwan	Tarim_EMBA1	0.349434	0.368	0.273	0.359	0.112	0.192	0.088
Miao_Duyun	China_Upper_YR_LN	Shenxian	Paiwan_Taiwan	Laos_Hoabinhian.SG	0.638395	0.425	0.189	0.386	0.1	0.167	0.076
Miao_Duyun	China_Upper_YR_LN	Shenxian	Paiwan_Taiwan	AR33K	0.634232	0.429	0.185	0.387	0.1	0.168	0.076
Miao_Duyun	China_Upper_YR_LN	Laos_LN_BA.SG	Paiwan_Taiwan	Tarim_EMBA1	0.229012	0.466	0.08	0.455	0.047	0.054	0.028
Miao_Duyun	China_Upper_YR_LN	Laos_LN_BA.SG	Paiwan_Taiwan	AR33K	0.556612	0.489	0.061	0.45	0.047	0.053	0.028
Miao_Duyun	China_Upper_YR_LN	Laos_LN_BA.SG	Atayal_Taiwan	Tarim_EMBA1	0.102891	0.429	0.074	0.497	0.052	0.06	0.031
Miao_Duyun	China_Upper_YR_LN	Laos_LN_BA.SG	Atayal_Taiwan	AR33K	0.305042	0.451	0.058	0.491	0.051	0.056	0.031
Miao_Duyun	China_Upper_YR_LN	Laos_BA.WGC	Paiwan_Taiwan	Tarim_EMBA1	0.204768	0.445	0.092	0.463	0.07	0.076	0.027
Miao_Duyun	China_Upper_YR_LN	Lahu	Paiwan_Taiwan	Tarim_EMBA1	0.156969	0.403	0.176	0.421	0.12	0.171	0.058
Miao_Duyun	China_Upper_YR_LN	Lahu	Atayal_Taiwan	Tarim_EMBA1	0.110189	0.334	0.223	0.443	0.118	0.172	0.062
Miao_Duyun	China_Upper_YR_LN	Lahu	Atayal_Taiwan	Laos_Hoabinhian.SG	0.328426	0.377	0.177	0.447	0.114	0.161	0.056
Miao_Duyun	China_Upper_YR_LN	Lahu	Atayal_Taiwan	AR33K	0.316055	0.373	0.178	0.449	0.113	0.161	0.056
Miao_Duyun	China_Shimao_LN	Vietnam_N	Paiwan_Taiwan	Tarim_EMBA1	0.111364	0.474	0.07	0.457	0.057	0.058	0.03
Miao_Duyun	China_Shimao_LN	Vietnam_N	Paiwan_Taiwan	Laos_Hoabinhian.SG	0.108724	0.477	0.066	0.458	0.057	0.059	0.03
Miao_Duyun	China_Shimao_LN	Vietnam_N	Paiwan_Taiwan	AR33K	0.128916	0.473	0.077	0.45	0.057	0.06	0.03
Miao_Duyun	China_Shimao_LN	Vietnam_BA	Paiwan_Taiwan	Tarim_EMBA1	0.129308	0.425	0.155	0.42	0.104	0.144	0.052
Miao_Duyun	China_Shimao_LN	Thailand_IA	Paiwan_Taiwan	Tarim_EMBA1	0.667111	0.246	0.403	0.351	0.095	0.137	0.06
Miao_Duyun	China_Shimao_LN	Thailand_IA	Paiwan_Taiwan	Laos_Hoabinhian.SG	0.322092	0.266	0.359	0.375	0.138	0.19	0.066
Miao_Duyun	China_Shimao_LN	Thailand_IA	Paiwan_Taiwan	AR33K	0.567727	0.251	0.401	0.348	0.105	0.152	0.064
Miao_Duyun	China_Shimao_LN	Thailand_IA	Atayal_Taiwan	Tarim_EMBA1	0.3639	0.215	0.405	0.38	0.101	0.152	0.071
Miao_Duyun	China_Shimao_LN	Thailand_IA	Atayal_Taiwan	Laos_Hoabinhian.SG	0.182394	0.24	0.349	0.411	0.149	0.211	0.076
Miao_Duyun	China_Shimao_LN	Thailand_IA	Atayal_Taiwan	AR33K	0.334749	0.225	0.393	0.382	0.109	0.163	0.074
Miao_Duyun	China_Shimao_LN	Thailand_IA.SG	Paiwan_Taiwan	Tarim_EMBA1	0.2328	0.408	0.134	0.458	0.07	0.071	0.027
Miao_Duyun	China_Shimao_LN	Thailand_IA.SG	Paiwan_Taiwan	Laos_Hoabinhian.SG	0.154412	0.434	0.104	0.462	0.071	0.07	0.027
Miao_Duyun	China_Shimao_LN	Thailand_IA.SG	Paiwan_Taiwan	AR33K	0.152082	0.445	0.103	0.452	0.069	0.07	0.028
Miao_Duyun	China_Shimao_LN	Thailand_IA.SG	Atayal_Taiwan	Tarim_EMBA1	0.0947495	0.376	0.121	0.503	0.083	0.081	0.03
Miao_Duyun	China_Shimao_LN	Thailand_IA.SG	Atayal_Taiwan	Laos_Hoabinhian.SG	0.0888899	0.398	0.096	0.505	0.077	0.074	0.03
Miao_Duyun	China_Shimao_LN	Thailand_IA.SG	Atayal_Taiwan	AR33K	0.0887329	0.404	0.099	0.497	0.076	0.076	0.031
Miao_Duyun	China_Shimao_LN	Thailand_BA	Paiwan_Taiwan	Tarim_EMBA1	0.140807	0.411	0.132	0.457	0.103	0.111	0.031
Miao_Duyun	China_Shimao_LN	Thailand_BA	Paiwan_Taiwan	Laos_Hoabinhian.SG	0.164717	0.405	0.142	0.454	0.101	0.112	0.033
Miao_Duyun	China_Shimao_LN	Thailand_BA	Paiwan_Taiwan	AR33K	0.175245	0.404	0.147	0.449	0.104	0.115	0.032
Miao_Duyun	China_Shimao_LN	Shenxian	Paiwan_Taiwan	Tarim_EMBA1	0.31067	0.342	0.323	0.335	0.147	0.252	0.112
Miao_Duyun	China_Shimao_LN	Shenxian	Paiwan_Taiwan	Laos_Hoabinhian.SG	0.320257	0.341	0.326	0.333	0.143	0.248	0.112
Miao_Duyun	China_Shimao_LN	Shenxian	Paiwan_Taiwan	AR33K	0.284229	0.348	0.323	0.33	0.157	0.27	0.12
Miao_Duyun	China_Shimao_LN	Longlin	Paiwan_Taiwan	Tarim_EMBA1	0.19806	0.444	0.071	0.486	0.057	0.04	0.029
Miao_Duyun	China_Shimao_LN	Longlin	Paiwan_Taiwan	Laos_Hoabinhian.SG	0.189336	0.445	0.069	0.486	0.058	0.04	0.03
Miao_Duyun	China_Shimao_LN	Longlin	Paiwan_Taiwan	AR33K	0.213309	0.446	0.072	0.483	0.057	0.039	0.03
Miao_Duyun	China_Shimao_LN	Longlin	Atayal_Taiwan	Tarim_EMBA1	0.0754638	0.415	0.058	0.527	0.064	0.042	0.034
Miao_Duyun	China_Shimao_LN	Longlin	Atayal_Taiwan	Laos_Hoabinhian.SG	0.0877665	0.418	0.056	0.525	0.065	0.043	0.034
Miao_Duyun	China_Shimao_LN	Longlin	Atayal_Taiwan	AR33K	0.0905852	0.419	0.057	0.524	0.065	0.042	0.035
Miao_Duyun	China_Shimao_LN	Layi	Paiwan_Taiwan	Laos_Hoabinhian.SG	0.32027	0.264	0.417	0.318	0.202	0.315	0.122
Miao_Duyun	China_Shimao_LN	Layi	Paiwan_Taiwan	AR33K	0.199335	0.327	0.303	0.37	0.209	0.302	0.1
Miao_Duyun	China_Shimao_LN	Laos_LN_BA.SG	Paiwan_Taiwan	Tarim_EMBA1	0.463586	0.441	0.125	0.434	0.044	0.051	0.031
Miao_Duyun	China_Shimao_LN	Laos_LN_BA.SG	Paiwan_Taiwan	Laos_Hoabinhian.SG	0.308908	0.451	0.105	0.443	0.046	0.05	0.03
Miao_Duyun	China_Shimao_LN	Laos_LN_BA.SG	Paiwan_Taiwan	AR33K	0.455619	0.445	0.124	0.431	0.045	0.051	0.031
Miao_Duyun	China_Shimao_LN	Laos_LN_BA.SG	Atayal_Taiwan	Tarim_EMBA1	0.253327	0.402	0.123	0.474	0.047	0.053	0.034
Miao_Duyun	China_Shimao_LN	Laos_LN_BA.SG	Atayal_Taiwan	Laos_Hoabinhian.SG	0.200184	0.415	0.102	0.483	0.047	0.05	0.033
Miao_Duyun	China_Shimao_LN	Laos_LN_BA.SG	Atayal_Taiwan	AR33K	0.281268	0.407	0.121	0.472	0.047	0.053	0.034
Miao_Duyun	China_Shimao_LN	Laos_BA.WGC	Paiwan_Taiwan	Tarim_EMBA1	0.306709	0.416	0.136	0.448	0.065	0.071	0.03
Miao_Duyun	China_Shimao_LN	Laos_BA.WGC	Paiwan_Taiwan	Laos_Hoabinhian.SG	0.23996	0.423	0.124	0.453	0.068	0.072	0.029
Miao_Duyun	China_Shimao_LN	Laos_BA.WGC	Paiwan_Taiwan	AR33K	0.285046	0.422	0.134	0.445	0.066	0.072	0.03
Miao_Duyun	China_Shimao_LN	Laos_BA.WGC	Atayal_Taiwan	Tarim_EMBA1	0.168598	0.373	0.138	0.49	0.069	0.074	0.033
Miao_Duyun	China_Shimao_LN	Laos_BA.WGC	Atayal_Taiwan	Laos_Hoabinhian.SG	0.152049	0.382	0.124	0.494	0.071	0.074	0.032
Miao_Duyun	China_Shimao_LN	Laos_BA.WGC	Atayal_Taiwan	AR33K	0.174558	0.378	0.134	0.487	0.07	0.075	0.033
Miao_Duyun	China_Shimao_LN	Lahu	Paiwan_Taiwan	Tarim_EMBA1	0.296336	0.342	0.275	0.383	0.088	0.124	0.045
Miao_Duyun	China_Shimao_LN	Lahu	Paiwan_Taiwan	Laos_Hoabinhian.SG	0.308072	0.341	0.277	0.382	0.088	0.125	0.046
Miao_Duyun	China_Shimao_LN	Lahu	Paiwan_Taiwan	AR33K	0.318301	0.343	0.279	0.378	0.088	0.124	0.045
Miao_Duyun	China_Shimao_LN	Lahu	Atayal_Taiwan	Tarim_EMBA1	0.230958	0.292	0.297	0.411	0.086	0.124	0.049
Miao_Duyun	China_Shimao_LN	Lahu	Atayal_Taiwan	Laos_Hoabinhian.SG	0.270985	0.293	0.298	0.409	0.086	0.125	0.049
Miao_Duyun	China_Shimao_LN	Lahu	Atayal_Taiwan	AR33K	0.273697	0.294	0.298	0.408	0.086	0.124	0.049
Miao_Duyun	China_Shimao_LN	Dushan	Paiwan_Taiwan	Tarim_EMBA1	0.138533	0.456	0.075	0.469	0.061	0.053	0.028
Miao_Duyun	China_Shimao_LN	Dushan	Paiwan_Taiwan	Laos_Hoabinhian.SG	0.151737	0.456	0.076	0.468	0.06	0.052	0.028
Miao_Duyun	China_Shimao_LN	Dushan	Paiwan_Taiwan	AR33K	0.154882	0.459	0.074	0.467	0.06	0.05	0.028
Miao_Duyun	China_Shimao_LN	Baojianshan	Paiwan_Taiwan	Tarim_EMBA1	0.171114	0.463	0.059	0.478	0.049	0.035	0.028
Miao_Duyun	China_Shimao_LN	Baojianshan	Paiwan_Taiwan	Laos_Hoabinhian.SG	0.160271	0.467	0.055	0.478	0.049	0.035	0.028
Miao_Duyun	China_Shimao_LN	Baojianshan	Paiwan_Taiwan	AR33K	0.201173	0.464	0.062	0.474	0.049	0.034	0.028
Miao_Duyun	China_Shimao_LN	Baojianshan	Atayal_Taiwan	Tarim_EMBA1	0.0668152	0.435	0.046	0.519	0.052	0.035	0.032
Miao_Duyun	China_Shimao_LN	Baojianshan	Atayal_Taiwan	Laos_Hoabinhian.SG	0.08387	0.436	0.046	0.517	0.051	0.034	0.032
Miao_Duyun	China_Shimao_LN	Baojianshan	Atayal_Taiwan	AR33K	0.0926428	0.434	0.05	0.516	0.051	0.034	0.032
Miao_Duyun	China_AR_EN	Yiyang	Paiwan_Taiwan	Tarim_EMBA1	0.0947369	0.336	0.313	0.351	0.076	0.232	0.165
Miao_Duyun	China_AR_EN	Vietnam_N	Paiwan_Taiwan	Tarim_EMBA1	0.0436149	0.382	0.092	0.526	0.054	0.067	0.035
[truncated: 200 more rows]

## Sheet: Supplementary Table 10
Table S10: MALDER results showed the admixture times of Miao people
[truncated: 1,255 more rows]
